# Supplementary material for: Genetic manipulation of Patescibacteria provides mechanistic insights into microbial dark matter and the epibiotic lifestyle
Source: Cell. 2023 Oct 26;186(22):4803–4817.e13. doi: 10.1016/j.cell.2023.08.017 (PMC10633639; doi:10.1016/j.cell.2023.08.017)
Supplement: Table S1. Tn-seq data and analysis, related to Figure 4 — Light gray shaded rows indicate class I essential genes, and dark gray shading indicates class II essential genes. Blue text indicates genes discussed in the text. [file mmc1.xlsx]

## Sheet: 041223_Tn_Seq_Master
Table S1: Tn-seq data and analysis. Dark grey shading indicates class I essential genes, light grey shading indicates class II. Blue text indicates essential and growth deficit genes discussed in the text.
Locus	PROKKA annotation	Start	End	Length	Strand	is core family	is Patescibacteria enriched	P0_HMM_call	P1_HMM_call	P2_HMM_call	Insertions, input DNA	Reads, input DNA	Insertions, T0	Normalized reads, T0	Insertions, T1	Normalized reads, T1	Insertions, T2	Normalized reads, T2	Kegg Ontology	KEGG general category
SEML1_0001	chromosomal replication initiator protein DnaA	1	1368	1368	+	1	0	GD	ES	ES	47	54	2	3.55792	0	0	0	0	K02313	Environmental Information Processing
SEML1_0002	DNA polymerase III subunit beta	1635	2735	1101	+	1	0	GD	ES	ES	34	38	4	7.05149	1	1.50673	2	2.18082	K02338	Genetic Information Processing
SEML1_0003	DNA replication and repair protein RecF	2737	3741	1005	+	1	0	NE	NE	GD	34	39	28	1617.64	39	573.866	24	206.376	K03629	Genetic Information Processing
SEML1_0004	hypothetical protein	3738	4487	750	-	0	0	GD	ES	ES	15	18	10	539.1	11	482.854	10	432.704	unclassified	Unclassified
SEML1_0005	exported protein of unknown function	4487	5122	636	-	0	0	GD	ES	ES	17	19	8	49.7632	0	0	0	0	unclassified	Unclassified
SEML1_0006	hypothetical protein	5128	7059	1932	-	0	0	GD	ES	ES	84	92	26	228.128	0	0	2	1.79688	unclassified	Unclassified
SEML1_0007	hypothetical protein	7053	10394	3342	-	0	0	GD	ES	ES	123	135	29	148.495	1	2.26009	1	1.09041	unclassified	Unclassified
SEML1_0008	hypothetical protein	10434	12272	1839	-	1	1	GD	ES	ES	80	93	9	147.017	3	196.69	4	169.774	K12063	Signaling and cellular processes
SEML1_0009	hypothetical protein	12272	13153	882	-	1	1	GD	ES	ES	27	30	2	14.6885	2	13.5214	1	1.84671	unclassified	Unclassified
SEML1_0010	PrgI family protein	13173	14075	903	-	1	1	GD	ES	ES	43	68	8	159.203	7	115.987	6	68.8182	unclassified	Unclassified
SEML1_0011	hypothetical protein	14079	17075	2997	-	0	0	ES	ES	ES	109	125	43	1107.86	44	1027.75	46	797.706	K01992	Signaling and cellular processes
SEML1_0012	hypothetical protein	17154	17990	837	-	0	0	NE	NE	NE	45	51	42	3104.55	52	2711.2	52	2237.57	unclassified	Unclassified
SEML1_0013	hypothetical protein	18158	21424	3267	-	0	0	NE	ES	ES	121	140	58	668.358	22	37.9242	5	11.2275	K01992	Signaling and cellular processes
SEML1_0014	hypothetical protein	21551	21949	399	+	1	1	GD	ES	ES	12	14	3	10.9967	0	0	1	0.928505	unclassified	Unclassified
SEML1_0015	hypothetical protein	21976	22533	558	+	1	1	GD	ES	ES	11	14	0	0	0	0	0	0	unclassified	Unclassified
SEML1_0016	hypothetical protein	22530	22841	312	+	1	1	GD	ES	ES	12	13	1	1.77896	0	0	0	0	unclassified	Unclassified
SEML1_0017	hypothetical protein	22847	23227	381	+	1	1	GD	ES	ES	15	16	2	8.22555	0	0	0	0	unclassified	Unclassified
SEML1_0018	hypothetical protein	23248	23631	384	+	1	1	GD	ES	ES	11	11	4	21.9035	2	18.0807	1	20.7178	unclassified	Unclassified
SEML1_0019	pilin	23715	24131	417	+	1	1	GD	ES	ES	13	14	0	0	0	0	0	0	unclassified	Unclassified
SEML1_0020	Hsp20/alpha crystallin family protein	24315	24815	501	-	1	0	ES	ES	ES	13	14	0	0	1	0.733555	1	0.928505	K13993	Genetic Information Processing
SEML1_0021	hypothetical protein	24932	25606	675	+	1	0	NE	NE	NE	48	64	56	2769.03	57	4644.07	57	5037.69	K02242	Signaling and cellular processes
SEML1_0022	tRNA-Ser	25623	25713	91	+	0	0	NE	NE	NE	4	4	1	8.22555	0	0	0	0	unclassified	Unclassified
SEML1_0023	hypothetical protein	25759	27150	1392	+	0	0	NE	NE	NE	66	79	62	3299.09	80	2001.98	76	872.651	unclassified	Unclassified
SEML1_0024	pilin	27140	27574	435	-	1	1	NE	NE	NE	19	20	22	1387.2	22	1344.55	23	1234.62	unclassified	Unclassified
SEML1_0025	30S ribosomal protein S15	27839	28105	267	-	1	0	NE	NE	ES	11	12	7	520.288	6	388.853	4	290.96	K02956	Genetic Information Processing
SEML1_0026	Large-conductance mechanosensitive channel	28177	28587	411	-	0	0	NE	NE	NE	10	10	19	1758.37	23	1746.72	20	1834.52	K03282	Signaling and cellular processes
SEML1_0027	arginine--tRNA ligase	28641	30281	1641	-	1	0	GD	ES	ES	56	66	6	36.5623	1	0.753039	1	0.923353	K01887	Genetic Information Processing
SEML1_0028	hypothetical protein	30351	30518	168	-	0	0	NE	NE	NE	11	17	15	1378.77	16	1397.6	17	1780.81	unclassified	Unclassified
SEML1_0029	CTP synthase	30540	32126	1587	-	1	0	NE	NE	NE	54	62	79	4513.23	92	3419.01	87	2737.38	K01937	Metabolism
SEML1_0030	hypothetical protein	32285	32479	195	-	0	0	NE	NE	NE	4	5	8	682.116	11	265.152	12	117.153	unclassified	Unclassified
SEML1_0031	hypothetical protein	32514	32906	393	-	1	0	NE	NE	NE	18	21	19	1009.3	21	1736.59	22	1489.58	unclassified	Unclassified
SEML1_0032	ribonucleotide-diphosphate reductase subunit beta	32916	33914	999	-	0	0	NE	NE	NE	24	25	49	1318.02	58	1767.96	54	771.092	K00526	Metabolism
SEML1_0033	ribonucleoside-diphosphate reductase subunit alpha	33926	36325	2400	-	1	0	NE	NE	NE	83	88	88	5792.03	132	4661.64	124	2183.15	K00525	Metabolism
SEML1_0034	Polyamine aminopropyltransferase	36526	37971	1446	-	0	0	NE	NE	NE	77	94	86	6192.74	114	8500.3	111	8869.96	unclassified	Unclassified
SEML1_0035	ATP-binding cassette domain-containing protein	38021	38779	759	+	1	0	NE	NE	NE	37	48	33	3117.3	38	3064.54	37	3538.13	unclassified	Unclassified
SEML1_0036	ABC transporter permease	38772	39977	1206	+	1	0	NE	NE	NE	54	63	56	5321.43	65	5292.42	63	5897.29	K01992	Signaling and cellular processes
SEML1_0037	tRNA-Ser	40034	40121	88	-	0	0	NE	NE	NE	5	5	7	229.086	5	154.55	4	89.8902	unclassified	Unclassified
SEML1_0038	HIT family protein	40167	40565	399	+	1	0	NE	NE	NE	13	17	20	935.462	23	2143.89	22	2277.14	K02503	Signaling and cellular processes
SEML1_0039	23S rRNA (pseudouridine(1915)-N(3))-methyltransferase RlmH	40519	41013	495	+	1	0	NE	NE	NE	27	34	26	839.121	28	2734.12	25	2867.84	K00783	Genetic Information Processing
SEML1_0040	LD-carboxypeptidase	41196	42179	984	-	0	0	NE	NE	NE	41	46	46	3368.59	52	2655.84	54	2673.17	K01297	Metabolism
SEML1_0041	hypothetical protein	43196	45499	2304	-	0	0	NE	NE	NE	107	136	124	9923.2	146	8194.7	144	8221.7	unclassified	Unclassified
SEML1_0042	ABC transporter ATP-binding protein	45496	46206	711	-	1	0	NE	NE	NE	29	32	42	3121.04	49	3625.61	50	3367.7	unclassified	Unclassified
SEML1_0043	hypothetical protein	46419	46766	348	+	0	0	NE	NE	NE	16	17	17	573.113	20	911.661	22	843.96	unclassified	Unclassified
SEML1_0044	valine--tRNA ligase	46763	49318	2556	-	1	0	GD	ES	ES	112	128	11	72.6559	2	35.9637	3	14.2514	K01873	Genetic Information Processing
SEML1_0045	hypothetical protein	49287	49394	108	-	0	0	GD	ES	ES	2	3	1	1.77896	0	0	0	0	unclassified	Unclassified
SEML1_0046	peptidoglycan bridge formation glycyltransferaseFemA/FemB family protein	49488	50465	978	+	1	1	GD	ES	ES	49	57	4	13.476	1	2.13496	1	0.923353	unclassified	Unclassified
SEML1_0047	L-threonylcarbamoyladenylate synthase	50462	51052	591	-	1	0	NE	NE	NE	32	41	43	2626.47	54	3384.56	49	3076.6	K07566	Genetic Information Processing
SEML1_0048	tRNA (adenosine(37)-N6)-threonylcarbamoyltransferase complex transferase subunit TsaD	51053	52144	1092	-	1	0	NE	NE	NE	53	67	71	5383.49	75	5022.84	76	3490.17	K25706	Genetic Information Processing
SEML1_0049	UDP-N-acetylmuramoyl-L-alanyl-D-glutamate--2, 6-diaminopimelate ligase	52301	53512	1212	+	1	0	ES	ES	ES	37	39	2	23.2948	1	20.3408	1	3.27122	K01928	Metabolism
SEML1_0050	peptidoglycan bridge formation glycyltransferaseFemA/FemB family protein	53509	54621	1113	-	1	1	ES	ES	ES	41	44	6	73.3188	3	110.37	2	54.1439	unclassified	Unclassified
SEML1_0051	hypothetical protein	54660	55130	471	-	0	0	NE	NE	NE	22	28	12	532.234	21	473.897	18	121.456	unclassified	Unclassified
SEML1_0052	bifunctional phosphoglucose/phosphomannose isomerase	55223	56266	1044	+	1	0	NE	ES	ES	30	32	23	285.732	3	38.4212	3	47.786	K15916	Metabolism
SEML1_0053	ABC transporter permease	56386	57612	1227	-	1	0	NE	NE	GD	44	44	45	1950.31	58	619.434	32	69.7031	K02004	Signaling and cellular processes
SEML1_0054	ABC transporter ATP-binding protein	57609	58544	936	-	1	0	NE	GD	GD	44	47	32	1268.33	43	271.428	22	33.6193	K02003	Signaling and cellular processes
SEML1_0055	tRNA-Ser	58661	58750	90	+	0	0	NE	NE	NE	10	11	4	183.659	5	252.916	6	355.907	unclassified	Unclassified
SEML1_0056	hypothetical protein	59172	59837	666	+	0	0	NE	NE	NE	44	51	43	3736.68	50	3968.73	52	3811.31	unclassified	Unclassified
SEML1_0057	hypothetical protein	59834	60133	300	+	0	0	NE	NE	NE	20	22	23	1896.79	26	2140.3	26	2217.89	unclassified	Unclassified
SEML1_0058	oligoribonuclease	60163	60714	552	+	1	0	NE	NE	NE	18	20	23	1551.23	31	1738.77	31	1060.84	K13288	Genetic Information Processing
SEML1_0059	Zinc transport protein ZntB	60718	61596	879	+	1	0	NE	NE	NE	30	39	42	3428.27	48	4339.47	44	4930.34	K03284	Signaling and cellular processes
SEML1_0060	MmcQ/YjbR family DNA-binding protein	61566	61934	369	+	0	0	NE	NE	NE	20	25	19	1457.99	23	2240.2	22	2231.64	unclassified	Unclassified
SEML1_0061	hypothetical protein	61935	62918	984	-	0	0	ES	ES	GD	39	44	3	18.5257	3	19.5871	4	15.6223	unclassified	Unclassified
SEML1_0062	DNA primase	62975	64717	1743	+	1	0	ES	ES	ES	69	77	0	0	0	0	1	1.09041	K02316	Genetic Information Processing
SEML1_0063	RNA polymerase sigma factor RpoD	64704	65702	999	+	1	0	ES	ES	ES	30	35	0	0	1	0.711654	0	0	K03086	Signaling and cellular processes
SEML1_0064	hypothetical protein	65797	66234	438	-	0	0	NE	NE	NE	19	20	20	1392.05	23	1442.92	23	1486.03	unclassified	Unclassified
SEML1_0065	AAA family ATPase	66284	66856	573	-	1	0	NE	NE	NE	30	39	29	3191.03	33	2063.34	34	1320.47	unclassified	Unclassified
SEML1_0066	DNA polymerase I	66887	69418	2532	+	1	0	NE	ES	ES	89	109	51	2641.75	56	1614.47	46	537.493	K02335	Genetic Information Processing
SEML1_0067	hypothetical protein	69524	70189	666	+	0	0	NE	NE	NE	36	49	49	4170.72	50	3613.13	49	3890.49	unclassified	Unclassified
SEML1_0068	hypothetical protein	70225	70839	615	+	0	0	NE	NE	GD	30	30	22	748.521	27	366.404	23	90.5038	unclassified	Unclassified
SEML1_0069	HAD family phosphatase	70853	71428	576	+	1	0	NE	NE	NE	26	32	33	2727.78	35	3055.05	34	2596.54	unclassified	Unclassified
SEML1_0070	bifunctional DNA-formamidopyrimidine glycosylase/DNA-(apurinic or apyrimidinic site) lyase	71421	72302	882	+	1	1	NE	NE	NE	31	42	49	5305.96	63	5242.3	63	4665.61	K10563	Genetic Information Processing
SEML1_0071	hypothetical protein	72447	73373	927	+	1	0	GD	ES	ES	37	41	6	70.3484	2	158.872	3	192.266	K02340	Genetic Information Processing
SEML1_0072	hypothetical protein	73433	73816	384	-	1	0	NE	NE	GD	14	16	13	333.334	14	162.527	9	70.1565	K02968	Genetic Information Processing
SEML1_0073	hypothetical protein	73981	75792	1812	+	1	0	NE	GD	GD	69	75	22	981.68	17	607.729	10	269.119	unclassified	Unclassified
SEML1_0074	hypothetical protein	75864	76169	306	-	0	0	NE	NE	GA	22	34	28	2997.2	39	5258.45	38	5757.39	unclassified	Unclassified
SEML1_0075	hypothetical protein	76237	76434	198	-	0	0	NE	NE	NE	7	8	10	586.553	14	616.609	13	785.635	unclassified	Unclassified
SEML1_0076	tRNA pseudouridine(55) synthase TruB	76523	77275	753	+	1	0	NE	NE	NE	26	35	35	2211.71	38	2105.12	39	1975.49	K03177	Genetic Information Processing
SEML1_0077	hypothetical protein	77355	78359	1005	-	0	0	NE	NE	NE	56	78	45	3186.84	53	5242	52	4508.54	unclassified	Unclassified
SEML1_0078	hypothetical protein	78515	79270	756	+	0	0	NE	NE	NE	25	30	33	2241.36	41	1694.25	37	557.629	unclassified	Unclassified
SEML1_0079	sugar transferase	79294	79908	615	+	1	1	NE	NE	NE	18	20	18	718.168	25	545.086	23	241.245	unclassified	Unclassified
SEML1_0080	Putative glycosyltransferase EpsD	79920	81026	1107	+	1	0	NE	NE	NE	46	49	44	2879.09	54	1721.14	51	542.952	K19422	Not Included in Pathway or Brite
SEML1_0081	hypothetical protein	81023	82285	1263	+	0	0	GD	GD	GD	35	42	15	420.869	12	58.0318	4	23.7829	unclassified	Unclassified
SEML1_0082	Putative glycosyltransferase EpsE	82278	83087	810	+	1	0	NE	GD	GD	17	18	16	673.12	15	84.1186	6	14.8419	K19423	Metabolism
SEML1_0083	hypothetical protein	83091	84527	1437	+	1	0	GD	ES	ES	51	54	10	68.7023	3	9.62688	2	1.82179	unclassified	Unclassified
SEML1_0084	hypothetical protein	84631	85242	612	+	1	1	NE	NE	NE	14	14	19	644.12	29	1107.95	30	1078.53	unclassified	Unclassified
SEML1_0085	hypothetical protein	85295	85744	450	+	1	0	NE	NE	NE	30	39	30	3188.21	32	2753.27	34	2328.48	unclassified	Unclassified
SEML1_0086	Polyisoprenyl-teichoic acid--peptidoglycan teichoic acid transferase TagU	85753	87156	1404	+	1	1	NE	NE	NE	64	67	73	4906.73	92	5411.24	88	5287.51	K01005	Metabolism
SEML1_0087	hypothetical protein	87290	87754	465	-	0	0	NE	NE	NE	14	14	11	297.732	14	656.118	13	580.026	unclassified	Unclassified
SEML1_0088	tRNA-Arg	87911	87987	77	-	0	0	NE	NE	NE	7	8	0	0	0	0	0	0	unclassified	Unclassified
SEML1_0089	hypothetical protein	88042	88923	882	-	1	1	NE	NE	NE	36	43	36	1763.17	48	1465.87	40	796.282	unclassified	Unclassified
SEML1_0090	tRNA-Ser	89012	89104	93	-	0	0	NE	NE	NE	2	2	1	5.04841	0	0	0	0	unclassified	Unclassified
SEML1_0091	hypothetical protein	89395	89937	543	+	1	0	NE	NE	NE	29	42	28	2169.54	39	3642.95	40	3788.67	unclassified	Unclassified
SEML1_0092	NUDIX domain-containing protein	89993	90472	480	-	1	0	NE	NE	NE	25	32	21	1967.63	27	2236.22	26	2116.77	unclassified	Unclassified
SEML1_0093	polyribonucleotide nucleotidyltransferase	90684	92804	2121	+	1	0	NE	GD	ES	103	129	77	1892.47	81	304.231	20	108.325	K00962	Genetic Information Processing
SEML1_0094	hypothetical protein	92848	93738	891	+	0	0	NE	NE	NE	37	46	42	2507.83	53	2462.69	55	2594.77	unclassified	Unclassified
SEML1_0095	ribonuclease J	93956	96070	2115	+	1	1	GD	ES	ES	79	88	10	406.836	5	189.711	5	104.326	K12574	Genetic Information Processing
SEML1_0096	DNA translocase FtsK	96162	98387	2226	+	1	1	GD	ES	ES	78	83	4	33.0667	1	2.84661	1	3.69341	K03466	Genetic Information Processing
SEML1_0097	30S ribosomal protein S6	98488	98847	360	+	1	0	GD	ES	ES	7	7	1	5.04841	0	0	0	0	K02990	Genetic Information Processing
SEML1_0098	single-stranded DNA-binding protein	98873	99328	456	+	1	0	GD	ES	ES	14	17	0	0	0	0	0	0	K03111	Genetic Information Processing
SEML1_0099	30S ribosomal protein S18	99341	99541	201	+	1	0	GD	ES	ES	12	14	1	1.64511	0	0	1	0.928505	unclassified	Unclassified
SEML1_0100	elongation factor P	99621	100181	561	+	1	0	NE	NE	NE	13	13	22	791.144	23	673.82	23	405.054	K02356	Genetic Information Processing
SEML1_0101	serine hydrolase	100195	101991	1797	+	1	1	NE	NE	NE	81	96	66	5003.99	83	6613.71	86	7031.12	K17836	Metabolism
SEML1_0102	TlyA family RNA methyltransferase	102008	102748	741	+	1	0	NE	NE	NE	19	21	22	1075.98	30	1416.02	29	1519.94	K06442	Genetic Information Processing
SEML1_0103	redox-regulated ATPase YchF	102732	103880	1149	-	1	0	NE	NE	NE	39	45	29	2003.21	47	1495.17	45	1263.56	K06942	Genetic Information Processing
SEML1_0104	type IV pilus assembly protein PilM	103892	104944	1053	+	1	1	GD	ES	ES	41	45	4	25.173	0	0	0	0	K02662	Signaling and cellular processes
SEML1_0105	hypothetical protein	104941	105663	723	+	1	1	ES	ES	ES	20	20	2	3.62742	0	0	0	0	unclassified	Unclassified
SEML1_0106	hypothetical protein	105666	106352	687	+	1	1	ES	ES	ES	22	27	0	0	0	0	0	0	unclassified	Unclassified
SEML1_0107	hypothetical protein	106349	106576	228	+	0	0	ES	ES	ES	5	6	0	0	0	0	1	0.928505	unclassified	Unclassified
SEML1_0108	type II/IV secretion system protein	106592	108358	1767	+	1	1	GD	ES	ES	70	92	3	69.5657	2	324.624	1	334.254	unclassified	Unclassified
SEML1_0109	type IV pilus twitching motility protein PilT	108374	109444	1071	+	1	1	GD	ES	ES	33	35	2	27.1014	0	0	0	0	K02669	Signaling and cellular processes
SEML1_0110	type II secretion system F family protein	109448	110656	1209	+	1	1	GD	ES	ES	51	59	4	18.6634	0	0	0	0	unclassified	Unclassified
SEML1_0111	type II secretion system GspH family protein	110739	111203	465	+	1	1	GD	ES	ES	22	23	1	1.84846	0	0	0	0	unclassified	Unclassified
SEML1_0112	A24 family peptidase	111343	112218	876	+	1	0	GD	ES	ES	39	44	10	163.087	1	148.912	1	176.416	K02654	Metabolism
SEML1_0113	type II secretion system GspH family protein	112255	112992	738	+	1	1	ES	ES	ES	37	40	1	2.52421	0	0	0	0	unclassified	Unclassified
SEML1_0114	exported protein of unknown function	112992	113621	630	+	1	1	ES	ES	ES	34	34	1	9.87066	0	0	1	1.09041	unclassified	Unclassified
SEML1_0115	hypothetical protein	113608	114309	702	+	1	1	ES	ES	ES	26	27	1	1.64511	1	5.27127	2	6.31398	unclassified	Unclassified
SEML1_0116	hypothetical protein	114306	115460	1155	+	1	1	ES	ES	ES	53	67	0	0	2	14.3132	3	26.6478	unclassified	Unclassified
SEML1_0117	tyrosine-type recombinase/integrase	115510	116433	924	-	1	0	NE	GD	GD	33	36	12	236.326	8	59.2165	6	39.2858	unclassified	Unclassified
SEML1_0118	nucleoside-diphosphate kinase	116575	117081	507	+	1	0	NE	NE	GD	28	35	13	432.482	17	108.159	10	16.6761	K00940	Metabolism
SEML1_0119	tRNA-Arg	117150	117226	77	+	0	0	GD	GD	ES	11	14	4	38.1008	3	4.51985	0	0	unclassified	Unclassified
SEML1_0120	PH domain-containing protein	117252	117755	504	+	1	1	GD	ES	ES	20	20	3	47.0844	7	31.9375	5	6.89504	unclassified	Unclassified
SEML1_0121	hypothetical protein	117748	118794	1047	+	1	0	GD	ES	ES	40	44	1	7.57262	0	0	0	0	unclassified	Unclassified
SEML1_0122	tRNA-Asp	118839	118916	78	+	0	0	GD	ES	ES	4	4	0	0	0	0	0	0	unclassified	Unclassified
SEML1_0123	tRNA-Thr	118991	119066	76	+	0	0	GD	ES	ES	1	1	0	0	0	0	0	0	unclassified	Unclassified
SEML1_0124	hypothetical protein	119138	119455	318	+	1	1	GD	ES	ES	12	15	1	1.84846	0	0	0	0	unclassified	Unclassified
SEML1_0125	glycosyltransferase family 2 protein	119452	121146	1695	+	1	0	GD	ES	ES	54	63	1	8.22555	0	0	0	0	unclassified	Unclassified
SEML1_0126	hypothetical protein	121842	124109	2268	+	0	0	NE	NE	NE	95	122	49	1116.49	59	1263.13	53	938.891	K01992	Signaling and cellular processes
SEML1_0127	tRNA-Val	124161	124237	77	-	0	0	NE	NE	ES	3	3	1	21.3475	1	8.06911	1	0.928505	unclassified	Unclassified
SEML1_0128	threonine--tRNA ligase	124480	126291	1812	+	1	0	ES	ES	ES	65	76	2	42.0324	2	152.644	3	82.5678	K01868	Genetic Information Processing
SEML1_0129	MGMT family protein	126344	126673	330	+	1	0	NE	NE	NE	7	8	4	280.108	6	78.7756	4	63.3143	K07443	Not Included in Pathway or Brite
SEML1_0130	tRNA (adenosine(37)-N6)-dimethylallyltransferaseMiaA	126655	127539	885	+	1	0	GD	NE	ES	32	38	10	231.862	14	292.599	14	163.316	K00791	Metabolism
SEML1_0131	transcriptional regulator	127573	128169	597	+	1	0	GD	ES	ES	23	26	4	22.3234	1	0.733555	1	1.85701	unclassified	Unclassified
SEML1_0132	MBL fold metallo-hydrolase	128180	128815	636	+	1	0	NE	NE	NE	16	16	7	257.401	7	80.8389	9	56.8625	unclassified	Unclassified
SEML1_0133	50S ribosomal protein L28	128903	129109	207	-	1	0	NE	ES	ES	4	4	2	10.0968	0	0	0	0	K02902	Genetic Information Processing
SEML1_0134	site-2 protease family protein	129200	129835	636	+	1	0	NE	NE	NE	26	29	11	1404.81	15	967.775	15	1048.32	unclassified	Unclassified
SEML1_0135	50S ribosomal protein L20	130412	130756	345	-	1	0	GD	ES	ES	5	5	0	0	0	0	0	0	K02887	Genetic Information Processing
SEML1_0136	50S ribosomal protein L35	130761	130955	195	-	1	0	GD	ES	ES	6	7	0	0	0	0	0	0	K02916	Genetic Information Processing
SEML1_0137	translation initiation factor IF-3	130955	131377	423	-	1	0	GD	ES	ES	13	17	1	1.77896	1	0.753039	0	0	K02520	Genetic Information Processing
SEML1_0138	YifB family Mg chelatase-like AAA ATPase	131540	133060	1521	-	1	0	NE	NE	NE	61	66	34	2844.1	47	3138.3	45	3130.69	K07391	Not Included in Pathway or Brite
SEML1_0139	hypothetical protein	134986	135135	150	+	0	0	NE	NE	NE	6	10	3	76.707	3	140.831	3	82.9114	unclassified	Unclassified
SEML1_0140	hypothetical protein	135914	136267	354	+	1	1	NE	GD	GD	8	8	8	123.605	7	92.9859	5	68.6569	unclassified	Unclassified
SEML1_0141	hypothetical protein	136321	136740	420	+	0	0	GD	ES	ES	9	12	0	0	0	0	0	0	unclassified	Unclassified
SEML1_0142	TraM recognition domain-containing protein	136753	139812	3060	+	1	1	ES	ES	ES	114	136	11	555.542	11	171.673	9	140.974	unclassified	Unclassified
SEML1_0143	hypothetical protein	139933	140514	582	-	0	0	NE	NE	NE	14	16	14	1175.76	14	387.587	14	329.89	unclassified	Unclassified
SEML1_0144	hypothetical protein	140542	142149	1608	-	1	1	NE	NE	NE	58	69	33	1401.68	48	1132.69	48	785.314	unclassified	Unclassified
SEML1_0145	DNA topoisomerase (ATP-hydrolyzing) subunit B	142314	144308	1995	+	1	0	ES	ES	ES	66	78	0	0	0	0	0	0	K02470	Genetic Information Processing
SEML1_0146	DNA gyrase subunit A	144301	146850	2550	+	1	0	GD	ES	ES	86	93	3	16.8149	0	0	1	0.923353	K02469	Genetic Information Processing
SEML1_0147	divergent PAP2 family protein	146859	147287	429	+	1	0	GD	ES	ES	22	25	9	87.3664	0	0	0	0	K09775	Not Included in Pathway or Brite
SEML1_0148	16S ribosomal RNA	147475	148948	1474	+	0	0	ES	ES	ES	99	112	0	0	0	0	1	0.898439	unclassified	Unclassified
SEML1_0149	hypothetical protein	149181	149420	240	-	0	0	NE	GD	GD	10	12	3	97.9685	2	3.7652	1	8.08595	unclassified	Unclassified
SEML1_0150	tRNA-Ala	149497	149573	77	+	0	0	NE	GD	GD	4	4	0	0	0	0	0	0	unclassified	Unclassified
SEML1_0151	tRNA-Ile	149583	149659	77	+	0	0	NE	GD	GD	5	8	0	0	0	0	0	0	unclassified	Unclassified
SEML1_0152	tRNA-Val	149684	149760	77	+	0	0	NE	GD	ES	8	12	3	51.7963	4	8.95661	1	1.09041	unclassified	Unclassified
SEML1_0153	23S ribosomal RNA	150163	153256	3094	+	0	0	ES	ES	ES	167	185	2	6.82737	0	0	0	0	unclassified	Unclassified
SEML1_0154	5S ribosomal RNA (partial)	153442	153530	89	+	0	0	GD	ES	ES	4	4	0	0	0	0	0	0	unclassified	Unclassified
SEML1_0155	hypothetical protein	154107	154331	225	+	0	0	NE	NE	GD	2	2	2	83.9006	5	56.9323	4	22.1605	K06884	Not Included in Pathway or Brite
SEML1_0156	ImmA/IrrE family metallo-endopeptidase	154367	154855	489	-	0	0	NE	GD	ES	21	22	9	173.426	6	10.1287	2	1.84671	unclassified	Unclassified
SEML1_0157	ROK family protein	154815	155642	828	-	1	0	GD	GD	ES	29	33	7	93.1166	2	4.26992	0	0	unclassified	Unclassified
SEML1_0158	hypothetical protein	155724	156326	603	+	0	0	NE	NE	NE	17	22	14	1152.4	22	770.615	22	626.984	unclassified	Unclassified
SEML1_0159	S1 RNA-binding domain-containing protein	156463	157533	1071	+	1	0	GD	ES	ES	22	23	1	1.64511	0	0	0	0	K02945	Genetic Information Processing
SEML1_0160	translation initiation factor IF-2	157595	159367	1773	+	1	0	GD	ES	ES	59	64	5	137.292	2	7.48901	1	11.6797	K02519	Genetic Information Processing
SEML1_0161	hypothetical protein	159529	161832	2304	+	0	0	GD	ES	ES	99	115	12	94.2799	0	0	0	0	unclassified	Unclassified
SEML1_0162	hypothetical protein	161846	162274	429	+	1	1	GD	ES	ES	27	37	1	2.52421	1	14.2331	1	28.6239	unclassified	Unclassified
SEML1_0163	hypothetical protein	162319	162753	435	+	1	1	NE	GD	GD	19	20	7	324.595	12	73.5231	6	32.0045	unclassified	Unclassified
SEML1_0164	methionyl-tRNA formyltransferase	162823	163752	930	-	1	0	GD	GD	ES	42	47	15	234.24	15	30.5365	1	0.898439	unclassified	Unclassified
SEML1_0165	peptide deformylase	163712	164287	576	-	1	0	GD	GD	ES	17	28	2	25.5493	6	32.8906	1	1.09041	K01462	Not Included in Pathway or Brite
SEML1_0166	primosomal protein N'	164299	166254	1956	-	1	0	NE	NE	ES	90	105	44	1556.47	59	1600.32	37	997.654	K04066	Genetic Information Processing
SEML1_0167	hypothetical protein	166285	166941	657	+	1	0	NE	GD	GD	27	30	17	789.983	23	132.788	12	23.1915	K07100	Not Included in Pathway or Brite
SEML1_0168	winged helix-turn-helix domain-containing protein	167034	167348	315	+	1	0	GD	ES	ES	11	14	0	0	0	0	0	0	unclassified	Unclassified
SEML1_0169	single-stranded-DNA-specific exonuclease RecJ	167345	168979	1635	+	1	0	NE	NE	NE	63	73	50	3648.56	70	1970.3	68	1176.63	K07462	Genetic Information Processing
SEML1_0170	30S ribosomal protein S21	169011	169238	228	+	1	0	GD	ES	ES	7	7	1	1.84846	0	0	0	0	unclassified	Unclassified
SEML1_0171	GatB/YqeY domain-containing protein	169242	169697	456	+	1	1	GD	ES	ES	22	24	3	25.0834	0	0	0	0	K09117	Not Included in Pathway or Brite
SEML1_0172	nucleoside monophosphate kinase	169720	170271	552	+	1	0	GD	ES	ES	21	24	4	45.6381	0	0	0	0	unclassified	Unclassified
SEML1_0173	type I methionyl aminopeptidase	170259	171023	765	+	1	0	GD	ES	ES	29	32	4	31.6171	1	0.711654	1	0.923353	K01265	Metabolism
SEML1_0174	cell division protein FtsA	171059	172279	1221	+	1	1	GD	ES	ES	35	40	2	12.7359	0	0	0	0	K03590	Signaling and cellular processes
SEML1_0175	cell division protein FtsZ	172340	173545	1206	+	1	1	GD	ES	ES	37	40	1	7.39385	0	0	0	0	K03531	Signaling and cellular processes
SEML1_0176	transcriptional regulator NrdR	173561	174016	456	+	1	0	GD	ES	ES	10	11	2	12.3189	0	0	0	0	K07738	Genetic Information Processing
SEML1_0177	hypothetical protein	174016	174282	267	+	1	0	GD	ES	ES	5	6	1	12.621	0	0	0	0	unclassified	Unclassified
SEML1_0178	vitamin K epoxide reductase family protein	174266	174877	612	+	0	0	GD	ES	ES	19	23	6	41.2688	0	0	1	0.898439	unclassified	Unclassified
SEML1_0179	hypothetical protein	174921	175583	663	+	0	0	NE	NE	NE	32	36	12	747.885	21	391.409	21	407.23	unclassified	Unclassified
SEML1_0180	isoleucine--tRNA ligase	175850	178786	2937	+	1	0	ES	ES	ES	117	127	4	13.198	1	6.78026	2	5.29014	K01870	Genetic Information Processing
SEML1_0181	NTP transferase domain-containing protein	178829	179641	813	+	1	0	NE	NE	NE	35	47	28	2302.42	36	2756.29	39	2973.1	unclassified	Unclassified
SEML1_0182	50S ribosomal protein L21	179720	180025	306	+	1	0	NE	NE	NE	7	7	3	89.9412	2	495.955	2	489.9	K02888	Genetic Information Processing
SEML1_0183	AAA family ATPase	180143	180907	765	+	1	0	GD	ES	ES	29	35	4	23.5833	0	0	0	0	K03496	Genetic Information Processing
SEML1_0184	ParB/RepB/Spo0J family partition protein	180897	181781	885	+	1	0	GD	ES	ES	24	29	4	206.769	3	176.005	1	186.63	K03497	Genetic Information Processing
SEML1_0185	signal peptidase I	181784	182392	609	-	1	0	NE	ES	ES	19	27	10	76.1007	2	27.1304	2	15.7021	K03100	Genetic Information Processing
SEML1_0186	LCP family protein	182490	184202	1713	+	1	1	ES	ES	ES	67	76	9	134.651	14	343.068	14	327.881	K01005	Metabolism
SEML1_0187	hypothetical protein	184233	185012	780	+	0	0	ES	ES	ES	27	33	3	56.5265	2	2.26009	0	0	unclassified	Unclassified
SEML1_0188	trypsin-like peptidase domain-containing protein	185063	186292	1230	+	1	0	NE	NE	NE	73	94	66	4788.74	72	5351.95	72	5562.2	K04771	Environmental Information Processing
SEML1_0189	peptide chain release factor N(5)-glutamine methyltransferase	186295	187122	828	-	1	0	NE	NE	NE	42	50	29	2420.9	38	1424.63	38	1130.94	unclassified	Unclassified
SEML1_0190	peptide chain release factor 1	187167	188234	1068	-	1	0	GD	ES	ES	45	50	7	49.3516	1	0.733555	0	0	K02835	Genetic Information Processing
SEML1_0191	hypothetical protein	188315	188761	447	+	0	0	NE	NE	NE	17	23	23	1960.38	28	2438.85	28	2404.72	unclassified	Unclassified
SEML1_0192	class IV adenylate cyclase	188801	189034	234	+	1	0	NE	NE	NE	10	13	4	479.978	5	875.328	5	983.137	unclassified	Unclassified
SEML1_0193	class IV adenylate cyclase	189041	189385	345	+	1	0	NE	NE	NE	11	11	12	373.468	12	366.141	11	473.832	unclassified	Unclassified
SEML1_0194	hypothetical protein	189874	190305	432	-	1	0	NE	NE	NE	18	21	33	1259.35	42	1191.2	41	1206.02	K07482	Not Included in Pathway or Brite
SEML1_0195	hypothetical protein	190484	190780	297	-	0	0	NE	NE	NE	19	22	36	1503.11	47	1680.9	44	1872.27	unclassified	Unclassified
SEML1_0196	hypothetical protein	191145	191519	375	+	0	0	NE	NE	NE	21	23	21	740.381	21	962.251	21	1029.69	unclassified	Unclassified
SEML1_0197	uracil-DNA glycosylase	191519	192124	606	+	0	0	NE	NE	NE	25	26	23	1373.76	29	1857.25	28	1635.82	K03648	Genetic Information Processing
SEML1_0198	hypothetical protein	192132	192533	402	-	1	0	NE	NE	NE	8	15	5	269.279	5	277.71	5	363.464	K02909	Genetic Information Processing
SEML1_0199	hypothetical protein	192693	193658	966	+	0	0	NE	NE	NE	42	57	43	5068.19	56	3995.08	58	3887	unclassified	Unclassified
SEML1_0200	hypothetical protein	193740	194861	1122	+	0	0	NE	NE	NE	41	44	48	4675.6	59	2503.55	54	2427.28	unclassified	Unclassified
SEML1_0201	hypothetical protein	195383	195844	462	+	0	0	NE	NE	NE	28	39	34	2304.84	35	3104.23	34	3508.35	unclassified	Unclassified
SEML1_0202	30S ribosomal protein S2	195987	196682	696	+	1	0	ES	ES	ES	25	31	0	0	0	0	0	0	K02967	Genetic Information Processing
SEML1_0203	elongation factor Ts	196692	197288	597	+	1	0	GD	ES	ES	13	16	3	12.3728	0	0	0	0	K02357	Genetic Information Processing
SEML1_0204	hypothetical protein	197350	198057	708	+	0	0	NE	NE	NE	35	46	38	3411.84	41	3642.75	45	3406.11	unclassified	Unclassified
SEML1_0205	ribosome recycling factor	198083	198637	555	+	1	0	NE	ES	ES	27	32	12	151.66	1	3.01216	0	0	K02838	Genetic Information Processing
SEML1_0206	di-trans,poly-cis-decaprenylcistransferase	198638	199333	696	+	1	0	NE	NE	NE	31	43	29	2419.83	29	2158.75	30	2300.15	unclassified	Unclassified
SEML1_0207	site-2 protease family protein	199334	200494	1161	+	1	0	GD	ES	ES	34	36	15	87.5016	2	2.25944	1	0.923353	K11749	Signaling and cellular processes
SEML1_0208	CPBP family intramembrane metalloprotease	200491	201225	735	+	1	0	GD	ES	ES	25	25	11	98.978	3	2.19857	0	0	K07052	Metabolism
SEML1_0209	proline--tRNA ligase	201275	202513	1239	+	1	0	GD	ES	ES	42	46	8	42.5365	0	0	0	0	K01881	Genetic Information Processing
SEML1_0210	transcription elongation factor GreA	202608	203063	456	+	1	1	NE	NE	GD	20	21	19	1252.71	19	292.747	13	49.2618	K03624	Genetic Information Processing
SEML1_0211	lysine--tRNA ligase	203161	204666	1506	+	1	0	GD	ES	ES	56	65	6	134.38	2	229.194	2	265.926	K04567	Genetic Information Processing
SEML1_0212	dTTP/UTP pyrophosphatase	204822	205313	492	+	1	0	NE	NE	NE	19	22	16	958.174	22	869.045	21	957.164	unclassified	Unclassified
SEML1_0213	hypothetical protein	205504	205986	483	+	1	0	NE	NE	NE	12	15	19	1488.02	22	1095.12	23	1202.78	unclassified	Unclassified
SEML1_0214	hypothetical protein	205973	206458	486	+	0	0	NE	NE	NE	25	28	15	747.728	26	1233.04	26	1288.9	unclassified	Unclassified
SEML1_0215	non-canonical purine NTP pyrophosphatase	206475	207059	585	+	1	0	NE	NE	NE	20	23	27	1516.25	29	1783.86	26	1778.21	K01519	Metabolism
SEML1_0216	zinc-dependent alcohol dehydrogenase family protein	207179	208183	1005	-	1	0	NE	NE	NE	64	76	60	4677.4	71	6294.49	73	6881.34	unclassified	Unclassified
SEML1_0217	hypothetical protein	208317	210164	1848	+	0	0	NE	NE	NE	81	91	71	5566.79	86	5692.31	89	6228.26	unclassified	Unclassified
SEML1_0218	PadR family transcriptional regulator	210323	210724	402	+	1	0	NE	NE	NE	24	25	21	1702.04	27	1350.3	27	983.643	K10947	Genetic Information Processing
SEML1_0219	PspC domain-containing protein	210721	212058	1338	+	0	0	NE	NE	NE	54	61	52	2816.98	64	2775.6	66	3022.06	K03973	Genetic Information Processing
SEML1_0220	undecaprenyl-diphosphate phosphatase	212098	212934	837	+	1	0	GD	ES	ES	37	38	6	28.6628	0	0	1	0.928505	K06153	Metabolism
SEML1_0221	hypothetical protein	213024	213329	306	-	1	1	NE	NE	NE	12	13	12	1079.07	15	917.328	15	1036.48	unclassified	Unclassified
SEML1_0222	hypothetical protein	213435	213767	333	-	0	0	NE	NE	NE	19	24	18	1801.21	19	1140.88	18	1169.16	unclassified	Unclassified
SEML1_0223	hypothetical protein	213936	214679	744	-	0	0	NE	NE	NE	43	50	38	2996.95	46	2646.5	48	2796.71	unclassified	Unclassified
SEML1_0224	serine--tRNA ligase	214797	216041	1245	+	1	0	GD	ES	ES	42	50	8	28.4594	0	0	0	0	K01875	Genetic Information Processing
SEML1_0225	quinone-dependent dihydroorotate dehydrogenase	216045	217172	1128	+	1	0	NE	GD	GD	41	45	22	528.764	20	118.995	7	61.3935	K00254	Metabolism
SEML1_0226	ribosome-associated translation inhibitor RaiA	217250	217624	375	+	1	0	NE	ES	ES	6	6	12	882.503	6	384.526	6	484.737	unclassified	Unclassified
SEML1_0227	preprotein translocase subunit SecA	217772	220399	2628	+	1	0	GD	ES	ES	92	114	6	74.5359	3	14.9999	2	23.3594	K03070	Genetic Information Processing
SEML1_0228	insulinase family protein	220401	221681	1281	+	1	0	GD	GD	GD	45	52	14	159.525	14	28.6093	4	16.6006	unclassified	Unclassified
SEML1_0229	hypothetical protein	221779	222534	756	+	0	0	NE	NE	NE	50	60	45	3622.51	57	3921.59	56	4491.69	unclassified	Unclassified
SEML1_0230	UDP-N-acetylmuramoyl-L-alanine--D-glutamate ligase	222623	223930	1308	+	1	0	ES	ES	ES	45	52	4	9.77905	4	33.1252	3	42.6565	K01925	Metabolism
SEML1_0231	Protease HtpX	224127	225173	1047	+	1	0	GD	ES	ES	25	28	9	44.3711	0	0	1	0.898439	unclassified	Unclassified
SEML1_0232	peptide chain release factor 2	225173	226255	1083	+	1	0	GD	ES	ES	41	43	12	145.061	2	24.8558	2	6.35048	K02836	Genetic Information Processing
SEML1_0233	hypothetical protein	226263	226748	486	+	0	0	NE	NE	NE	19	21	25	811.704	34	1082.43	30	1200.19	unclassified	Unclassified
SEML1_0234	cell division ATP-binding protein FtsE	226823	227506	684	+	1	0	ES	ES	ES	22	24	0	0	0	0	0	0	K09812	Environmental Information Processing
SEML1_0235	ABC transporter permease	227506	228498	993	+	1	0	ES	ES	ES	33	37	1	1.84846	0	0	0	0	K09811	Environmental Information Processing
SEML1_0236	CHAP domain-containing protein	228572	229726	1155	+	1	1	ES	ES	ES	40	44	0	0	0	0	1	1.09041	unclassified	Unclassified
SEML1_0237	S41 family peptidase	229782	231005	1224	+	1	0	GD	GD	ES	51	54	21	425.496	14	266.184	5	192.793	K03797	Metabolism
SEML1_0238	response regulator	231048	231437	390	+	1	0	NE	NE	NE	11	11	22	636.963	24	648.2	24	291.531	unclassified	Unclassified
SEML1_0239	50S ribosomal protein L27	231568	231840	273	-	1	0	NE	GD	ES	11	11	2	19.167	1	1.42331	0	0	K02899	Genetic Information Processing
SEML1_0240	hypothetical protein	231976	233202	1227	-	1	0	NE	NE	NE	58	80	49	2988.39	68	2761.67	64	1241.7	unclassified	Unclassified
SEML1_0241	flippase-like domain-containing protein	233280	234329	1050	+	0	0	NE	ES	ES	38	39	17	156.807	2	2.93003	0	0	K07027	Not Included in Pathway or Brite
SEML1_0242	exodeoxyribonuclease VII large subunit	234307	235398	1092	+	1	0	NE	NE	NE	47	67	44	4887.76	46	3306.44	44	2361.25	K03601	Genetic Information Processing
SEML1_0243	exodeoxyribonuclease VII small subunit	235379	235585	207	+	1	0	NE	NE	NE	0	0	7	366.748	7	349.618	6	253.134	K03602	Genetic Information Processing
SEML1_0244	class I SAM-dependent methyltransferase	235554	236105	552	+	1	0	NE	NE	NE	33	47	29	2481.8	34	3425.07	37	2753.05	unclassified	Unclassified
SEML1_0245	hypothetical protein	236130	236792	663	+	1	1	ES	ES	ES	18	19	1	4.93533	0	0	0	0	unclassified	Unclassified
SEML1_0246	HAMP domain-containing histidine kinase	236848	237555	708	+	1	0	GD	GD	ES	32	37	8	91.9012	3	3.7652	1	0.923353	unclassified	Unclassified
SEML1_0247	response regulator	237552	237917	366	+	1	0	NE	GD	ES	10	11	2	46.5985	1	0.753039	0	0	unclassified	Unclassified
SEML1_0248	DNA repair protein RecO	237914	238588	675	+	1	0	NE	NE	GD	38	45	25	1265.42	36	513.034	29	295.146	K03584	Genetic Information Processing
SEML1_0249	Glycine--tRNA ligase	238624	239976	1353	+	1	0	GD	ES	ES	52	63	10	333.431	4	79.8108	4	69.8171	K01880	Genetic Information Processing
SEML1_0250	hypothetical protein	240235	241335	1101	+	0	0	NE	NE	NE	59	70	65	6898.55	73	7037.34	71	8222.34	unclassified	Unclassified
SEML1_0251	hypothetical protein	241391	241672	282	+	0	0	NE	NE	NE	11	12	15	824.908	22	1173.14	21	1297.78	unclassified	Unclassified
SEML1_0252	hypothetical protein	241690	241977	288	+	0	0	NE	NE	NE	8	10	18	1043.79	21	1257.24	21	1467.78	unclassified	Unclassified
SEML1_0253	hypothetical protein	241983	242306	324	+	0	0	NE	NE	NE	14	17	12	825.24	18	801.269	18	783.912	unclassified	Unclassified
SEML1_0254	hypothetical protein	242322	243137	816	+	0	0	NE	NE	NE	52	65	44	3329.23	53	4343.97	54	4350.9	unclassified	Unclassified
SEML1_0255	hypothetical protein	243337	243924	588	+	0	0	NE	NE	NE	21	28	27	2749.43	30	2326.24	31	2152.28	unclassified	Unclassified
SEML1_0256	hypothetical protein	243978	244868	891	+	0	0	NE	NE	NE	42	51	44	4917.73	54	4328.27	54	4426.7	unclassified	Unclassified
SEML1_0257	hypothetical protein	245036	245770	735	+	1	0	NE	NE	NE	34	47	41	3421.32	50	4609.42	52	4728.62	unclassified	Unclassified
SEML1_0258	Spore protein SP21	245903	246331	429	+	1	0	NE	NE	NE	16	19	19	1001.6	23	1004.85	22	1067.54	K13993	Genetic Information Processing
SEML1_0259	hypothetical protein	246525	247472	948	+	0	0	NE	NE	NE	33	34	41	2807.84	49	2589.55	51	2855.75	unclassified	Unclassified
SEML1_0260	5'-3' exoribonuclease	247457	248398	942	+	1	0	NE	NE	NE	35	36	46	3347.65	58	3863.38	58	4220.19	K07053	Not Included in Pathway or Brite
SEML1_0261	hypothetical protein	248655	249236	582	+	0	0	NE	NE	NE	19	21	18	1104.15	23	1429.24	24	1250.18	unclassified	Unclassified
SEML1_0262	ribonuclease HI	249190	249672	483	+	1	1	NE	NE	GD	16	18	20	831.735	24	323.564	20	177.321	K03469	Genetic Information Processing
SEML1_0263	hypothetical protein	249728	250240	513	+	0	0	NE	NE	NE	22	34	31	2171.72	37	2313.41	36	2052.3	unclassified	Unclassified
SEML1_0264	DEAD/DEAH box helicase	250274	251803	1530	+	1	0	NE	NE	NE	74	91	89	6838.32	109	6753.36	111	6656.58	K15255	Genetic Information Processing
SEML1_0265	hypothetical protein	251904	252917	1014	+	0	0	NE	NE	NE	37	43	48	2590.41	58	2503.57	54	2502.61	unclassified	Unclassified
SEML1_0266	family 1 glycosylhydrolase	252981	254258	1278	+	1	0	NE	NE	NE	45	59	57	4371.29	70	5952.28	75	6122.05	unclassified	Unclassified
SEML1_0267	YvcK family protein	254245	255246	1002	+	1	1	NE	NE	NE	41	49	55	5420.86	58	5309.72	62	5681.88	unclassified	Unclassified
SEML1_0268	hypothetical protein	255455	255643	189	+	0	0	GD	ES	ES	2	2	0	0	0	0	0	0	unclassified	Unclassified
SEML1_0269	16S rRNA (cytosine(1402)-N(4))-methyltransferaseRsmH	255957	256859	903	+	1	0	GD	ES	ES	39	51	2	16.3582	0	0	0	0	unclassified	Unclassified
SEML1_0270	hypothetical protein	257100	257450	351	+	1	1	GD	ES	ES	8	8	1	1.77896	0	0	0	0	unclassified	Unclassified
SEML1_0271	penicillin-binding protein 2	257455	259203	1749	+	1	1	GD	ES	ES	67	81	9	51.8945	0	0	1	0.898439	unclassified	Unclassified
SEML1_0272	phospho-N-acetylmuramoyl-pentapeptide- transferase	259223	260257	1035	+	1	0	GD	ES	ES	31	39	1	2.52421	0	0	1	0.928505	K01000	Metabolism
SEML1_0273	FtsW/RodA/SpoVE family cell cycle protein	260254	261570	1317	+	1	1	GD	ES	ES	46	51	1	1.84846	0	0	1	0.928505	unclassified	Unclassified
SEML1_0274	UDP-N-acetylglucosamine--N-acetylmuramyl- (pentapeptide) pyrophosphoryl-undecaprenol N-acetylglucosamine transferase	261512	262663	1152	+	1	0	GD	ES	ES	43	47	10	64.6246	1	0.711654	0	0	K02563	Metabolism
SEML1_0275	hypothetical protein	262680	263648	969	+	1	0	GD	ES	ES	38	44	1	6.58044	0	0	0	0	unclassified	Unclassified
SEML1_0276	hypothetical protein	264205	264435	231	+	0	0	NE	NE	NE	3	6	7	277.428	7	221.171	7	192.265	unclassified	Unclassified
SEML1_0277	hypothetical protein	264588	264770	183	+	0	0	NE	NE	NE	13	17	13	499.936	17	555.988	18	584.282	unclassified	Unclassified
SEML1_0278	hypothetical protein	264901	265053	153	+	0	0	NE	NE	NE	7	9	3	144.305	4	101.704	4	149.982	unclassified	Unclassified
SEML1_0279	hypothetical protein	265040	265189	150	+	0	0	NE	NE	NE	2	2	5	194.095	8	219.745	8	306.595	unclassified	Unclassified
SEML1_0280	hypothetical protein	265192	265302	111	+	0	0	NE	NE	NE	2	2	1	142.888	1	121.291	1	116.674	unclassified	Unclassified
SEML1_0281	hypothetical protein	265494	267173	1680	+	0	0	NE	NE	NE	80	103	77	6113.78	96	5750.56	93	6326.97	unclassified	Unclassified
SEML1_0282	hypothetical protein	267170	267439	270	+	0	0	NE	NE	NE	10	10	6	350.93	6	281.919	7	245.805	unclassified	Unclassified
SEML1_0283	hypothetical protein	267488	267805	318	+	0	0	NE	NE	NE	5	5	9	461.641	11	337.892	11	359.223	unclassified	Unclassified
SEML1_0284	hypothetical protein	267744	268523	780	+	0	0	NE	NE	NE	28	34	28	1736.39	32	2040.92	31	2310.2	unclassified	Unclassified
SEML1_0285	hypothetical protein	268656	269609	954	+	0	0	NE	NE	NE	30	40	37	1958.51	45	2798.29	46	3015.48	unclassified	Unclassified
SEML1_0286	hypothetical protein	269664	269882	219	-	0	0	NE	NE	NE	9	13	11	773.332	13	850.899	13	852.036	unclassified	Unclassified
SEML1_0287	hypothetical protein	270641	271480	840	-	0	0	NE	NE	NE	39	50	26	1583.76	33	1962.51	30	2050.79	K14623	Genetic Information Processing
SEML1_0288	hypothetical protein	272313	273002	690	-	0	0	NE	NE	NE	12	17	24	1423.25	32	1589.04	30	1606.36	K19137	Signaling and cellular processes
SEML1_0289	CRISPR-associated endonuclease Cas2	272999	273319	321	-	1	1	NE	NE	NE	17	17	17	852.981	22	1184.35	22	1137.68	K09951	Signaling and cellular processes
SEML1_0290	type II CRISPR-associated endonuclease Cas1	273322	274200	879	-	0	0	NE	NE	NE	25	27	34	1599.33	41	2272.21	38	2417.54	K15342	Genetic Information Processing
SEML1_0291	type II CRISPR RNA-guided endonuclease Cas9	274202	278221	4020	-	1	0	NE	NE	NE	148	173	145	8443.97	181	7945.72	179	8454.92	K09952	Signaling and cellular processes
SEML1_0292	hypothetical protein	278351	278923	573	-	0	0	NE	NE	NE	35	41	32	2354.87	39	2603.78	40	2904.23	unclassified	Unclassified
SEML1_0293	type IV secretion system DNA-binding domain-containing protein	278936	281701	2766	-	1	1	NE	NE	NE	82	89	87	5817.28	120	2939.65	110	1372.02	unclassified	Unclassified
SEML1_0294	RNA polymerase sigma factor RpoS	281857	282906	1050	-	1	1	ES	ES	ES	24	27	1	31.2571	1	3.55827	2	13.8254	unclassified	Unclassified
SEML1_0295	hypothetical protein	283222	284319	1098	-	1	0	NE	NE	NE	51	62	54	3379.22	67	4350.66	62	4458.16	unclassified	Unclassified
SEML1_0296	type I DNA topoisomerase	284458	286842	2385	-	1	0	ES	ES	ES	92	117	41	617.719	10	760.168	10	542.696	K03168	Genetic Information Processing
SEML1_0297	CDP-alcohol phosphatidyltransferase family protein	286894	287481	588	-	0	0	NE	NE	NE	33	39	34	4396.92	42	3628.17	43	3615.46	unclassified	Unclassified
SEML1_0298	DNA-processing protein DprA	287531	288400	870	-	1	0	NE	NE	NE	50	60	44	3729.03	51	5337.03	51	6060.89	K04096	Not Included in Pathway or Brite
SEML1_0299	hypothetical protein	288819	289745	927	+	1	0	NE	NE	NE	33	37	34	3113.47	41	1940.3	40	2193.88	K07321	Not Included in Pathway or Brite
SEML1_0300	N-((2S)-2-amino-2-carboxyethyl)-L-glutamate dehydrogenase	289742	290782	1041	+	0	0	NE	NE	NE	49	53	69	4865.39	82	6386.66	80	6646.6	unclassified	Unclassified
SEML1_0301	hypothetical protein	290773	292080	1308	+	0	0	NE	NE	NE	79	102	82	7981.68	98	7909.83	99	8063.05	unclassified	Unclassified
SEML1_0302	hypothetical protein	292151	293122	972	+	0	0	NE	NE	NE	50	64	79	5451.18	85	6125.19	85	6973.02	unclassified	Unclassified
SEML1_0303	aminoacyl-tRNA hydrolase	293146	293709	564	-	1	0	NE	GD	GD	23	24	22	597.268	16	50.6397	7	24.5796	K01056	Genetic Information Processing
SEML1_0304	hypothetical protein	293798	294304	507	+	0	0	NE	NE	NE	30	35	29	1126.06	35	921.551	32	462.895	unclassified	Unclassified
SEML1_0305	hypothetical protein	294297	295298	1002	+	0	0	NE	NE	NE	55	71	51	3642.93	58	3546.14	53	2431.31	unclassified	Unclassified
SEML1_0306	site-specific DNA-methyltransferase	295578	296879	1302	+	1	0	NE	NE	NE	43	47	63	5605.43	79	4101.71	78	4985.5	K07316	Signaling and cellular processes
SEML1_0307	hypothetical protein	296860	297501	642	+	0	0	NE	NE	NE	21	24	22	2176.54	32	2668.58	32	2676.41	unclassified	Unclassified
SEML1_0308	ribosome biogenesis GTPase Der	297527	298933	1407	-	1	0	NE	ES	ES	47	58	42	831.475	15	593.021	9	627.869	K03977	Genetic Information Processing
SEML1_0309	hypothetical protein	299068	299589	522	-	0	0	NE	NE	NE	19	25	26	968.648	31	2393.95	33	2230.22	unclassified	Unclassified
SEML1_0310	pseudouridine synthase	299623	300330	708	-	1	0	NE	NE	NE	39	54	36	5199.26	54	4376.04	54	4710.49	unclassified	Unclassified
SEML1_0311	Regulator of RpoS	300352	301839	1488	-	1	0	NE	ES	ES	80	91	48	3001.77	52	2716.37	47	2713.39	unclassified	Unclassified
SEML1_0312	PAS domain-containing protein	301891	303783	1893	-	1	0	NE	NE	NE	72	79	90	5055.83	119	5462.28	124	4229.95	unclassified	Unclassified
SEML1_0313	M48 family metalloprotease	304000	304842	843	+	1	0	NE	NE	NE	43	52	34	2544.56	46	3259	46	3497.21	K03799	Metabolism
SEML1_0314	alpha/beta hydrolase	304842	305663	822	+	1	0	NE	NE	NE	40	46	39	3649.56	43	4335.91	45	4500.61	unclassified	Unclassified
SEML1_0315	hypothetical protein	305757	308540	2784	-	1	1	GD	ES	ES	93	105	9	71.1297	1	0.753039	2	2.01376	unclassified	Unclassified
SEML1_0316	tRNA-Glu	309103	309177	75	-	0	0	NE	NE	GD	6	6	2	12.5222	3	3.01216	0	0	unclassified	Unclassified
SEML1_0317	response regulator	309201	309593	393	-	1	0	NE	NE	GD	13	13	10	264.272	17	170.018	13	71.4377	unclassified	Unclassified
SEML1_0318	PAS domain-containing sensor histidine kinase	309607	311160	1554	-	1	0	NE	NE	NE	49	54	36	2515.68	58	914.58	53	580.702	unclassified	Unclassified
SEML1_0319	hypothetical protein	311151	312275	1125	-	1	1	NE	NE	NE	50	66	48	1924.41	58	1349.22	55	623.994	unclassified	Unclassified
SEML1_0320	hypothetical protein	312411	312992	582	+	0	0	NE	NE	NE	27	30	27	1270.15	35	817.367	36	858.592	unclassified	Unclassified
SEML1_0321	glutamate--tRNA ligase	312984	314453	1470	-	1	1	GD	ES	ES	42	50	4	40.5385	1	2.13496	1	0.928505	K01885	Metabolism
SEML1_0322	hypothetical protein	314616	314870	255	+	1	0	NE	NE	NE	8	11	16	496.799	17	679.581	15	708.838	unclassified	Unclassified
SEML1_0323	hypothetical protein	315025	315222	198	+	0	0	NE	NE	NE	17	22	18	1241.27	22	1648.03	20	1786.02	unclassified	Unclassified
SEML1_0324	hypothetical protein	315310	315588	279	+	0	0	NE	NE	NE	10	12	20	460.088	23	1054.43	23	1172.6	unclassified	Unclassified
SEML1_0325	hypothetical protein	316128	317180	1053	-	0	0	NE	NE	NE	65	86	63	5708.22	76	5536.07	71	4118.94	unclassified	Unclassified
SEML1_0326	PEGA domain-containing protein	317276	318748	1473	+	1	1	GD	ES	ES	51	60	12	79.1032	2	25.6612	2	18.4671	unclassified	Unclassified
SEML1_0327	sortase	318803	320149	1347	-	1	1	GD	ES	ES	57	66	10	454.877	5	149.475	4	84.9193	K07284	Metabolism
SEML1_0328	tRNA-Leu	320308	320394	87	-	0	0	NE	GD	GD	4	6	1	16.4511	1	15.6564	1	4.59185	unclassified	Unclassified
SEML1_0329	PKD domain-containing protein	320597	321736	1140	+	0	0	NE	NE	GD	41	43	49	1866.49	51	1239.08	23	676.556	unclassified	Unclassified
SEML1_0330	hypothetical protein	321876	322673	798	-	1	0	NE	NE	GD	50	54	45	2420.95	53	480.984	40	181.426	unclassified	Unclassified
SEML1_0331	hypothetical protein	322789	323160	372	+	0	0	NE	NE	NE	14	15	20	1149.81	23	1581.75	21	1532.37	unclassified	Unclassified
SEML1_0332	hypothetical protein	323235	323402	168	-	0	0	NE	NE	NE	10	12	8	571.051	7	423.924	7	456.624	unclassified	Unclassified
SEML1_0333	exodeoxyribonuclease III	323674	324489	816	-	1	0	NE	NE	NE	34	36	34	1622.98	42	1330.22	39	570.68	K01142	Genetic Information Processing
SEML1_0334	Cytidylate kinase	324595	325428	834	+	1	0	NE	NE	NE	53	74	61	7122.97	72	5899.52	71	5486.39	unclassified	Unclassified
SEML1_0335	glycosyltransferase family 4 protein	325534	326781	1248	-	1	0	GD	ES	ES	64	77	25	357.662	8	271.912	5	308.791	unclassified	Unclassified
SEML1_0336	2-succinyl-6-hydroxy-2, 4-cyclohexadiene-1-carboxylate synthase	326841	327707	867	+	1	0	NE	ES	ES	41	52	22	707.323	6	123.962	5	84.6291	unclassified	Unclassified
SEML1_0337	glycosyltransferase family 4 protein	327717	328976	1260	+	1	0	GD	ES	ES	39	45	16	93.3054	1	76.2897	1	93.7739	K19002	Metabolism
SEML1_0338	SsrA-binding protein SmpB	329098	329577	480	-	1	0	NE	ES	ES	19	23	6	107.639	3	31.8029	3	52.3101	K03664	Not Included in Pathway or Brite
SEML1_0339	hypothetical protein	329673	330866	1194	+	1	0	NE	NE	NE	53	58	70	6062.08	77	5496.86	78	5619.17	K03497	Genetic Information Processing
SEML1_0340	hypothetical protein	330971	331348	378	-	0	0	NE	NE	NE	29	41	32	2864.77	37	3601.86	36	4082.36	unclassified	Unclassified
SEML1_0341	tRNA-Ala	331608	331683	76	+	0	0	NE	NE	NE	2	2	8	151.707	8	510.727	8	614.08	unclassified	Unclassified
SEML1_0342	IS1595 family transposase ISSpo3	331846	332796	951	+	0	0	NE	NE	NE	51	60	62	4368.95	76	4445.92	78	4780.18	K07488	Not Included in Pathway or Brite
SEML1_0343	hypothetical protein	332840	333013	174	-	0	0	NE	NE	NE	6	7	12	510.308	15	627.609	15	680.994	unclassified	Unclassified
SEML1_0344	hypothetical protein	333197	333688	492	+	0	0	NE	NE	NE	11	12	15	461.482	31	753.1	32	728.357	unclassified	Unclassified
SEML1_0345	hypothetical protein	333688	334239	552	+	0	0	NE	NE	NE	26	38	20	1105.58	25	1899.81	27	1890.85	unclassified	Unclassified
SEML1_0346	putative ABC transporter ATP-binding protein YheS	334357	336015	1659	+	1	0	NE	NE	NE	70	78	86	6667.04	104	6489.45	103	6991.08	unclassified	Unclassified
SEML1_0347	hypothetical protein	336207	336431	225	-	0	0	NE	NE	NE	11	25	12	1525.54	15	2333.76	16	2979.86	unclassified	Unclassified
SEML1_0348	NrdH-redoxin	336528	336797	270	-	1	0	NE	NE	NE	13	18	16	1418.4	17	1339.33	17	1209.68	unclassified	Unclassified
SEML1_0349	AtpZ/AtpI family protein	337133	337411	279	+	1	0	NE	NE	NE	14	14	20	1592.16	25	851.433	22	301.417	unclassified	Unclassified
SEML1_0350	F0F1 ATP synthase subunit A	337408	338349	942	+	1	0	NE	NE	NE	50	53	49	1853.59	63	1157.14	57	425.856	K02108	Metabolism
SEML1_0351	H+-transporting ATPase	338385	338597	213	+	1	0	NE	NE	NE	3	3	7	327.287	9	231.483	8	62.1492	unclassified	Unclassified
SEML1_0352	F0F1 ATP synthase subunit B	338613	339152	540	+	1	0	NE	NE	NE	11	15	14	608.831	23	312.109	21	151.208	K02109	Metabolism
SEML1_0353	F0F1 ATP synthase subunit delta	339153	339533	381	+	1	0	NE	NE	NE	5	7	8	532.115	14	187.02	11	79.3214	unclassified	Unclassified
SEML1_0354	F0F1 ATP synthase subunit alpha	339543	341078	1536	+	1	0	NE	NE	NE	72	81	75	3769.45	93	2221.9	81	882.579	K02111	Metabolism
SEML1_0355	ATP synthase F1 subunit gamma	341079	341948	870	+	1	0	NE	NE	NE	24	28	33	1392.72	41	917.6	41	301.595	K02115	Metabolism
SEML1_0356	hypothetical protein	341945	342427	483	+	1	1	NE	NE	NE	20	22	24	1469.93	34	748.337	29	275.012	unclassified	Unclassified
SEML1_0357	F0F1 ATP synthase subunit beta	342420	343796	1377	+	1	0	NE	NE	NE	57	65	65	2823.8	89	1681.86	71	606.775	K02112	Metabolism
SEML1_0358	ATP synthase F1 subunit epsilon	343800	344225	426	+	1	0	NE	NE	GD	16	19	18	321.163	27	428.491	27	175.798	K02114	Metabolism
SEML1_0359	bifunctional folylpolyglutamate synthase/dihydrofolate synthase	344270	345415	1146	+	1	0	NE	NE	NE	47	58	50	3048.55	62	4599.73	60	4747.47	unclassified	Unclassified
SEML1_0360	hypothetical protein	345402	345680	279	+	0	0	NE	NE	NE	9	10	20	669.704	28	1161.82	26	1293.7	unclassified	Unclassified
SEML1_0361	tRNA-dihydrouridine synthase	346343	347356	1014	-	1	0	NE	NE	NE	62	77	61	5071.14	69	3895.97	71	3227.72	unclassified	Unclassified
SEML1_0362	hypothetical protein	347825	348016	192	-	0	0	NE	NE	NE	17	19	17	2372.04	22	3143.27	20	2836.44	unclassified	Unclassified
SEML1_0363	hypothetical protein	348347	348544	198	-	0	0	NE	NE	NE	18	20	13	1043.97	15	777.873	15	1019.13	unclassified	Unclassified
SEML1_0364	DEAD/DEAH box helicase	348789	352070	3282	-	1	0	NE	NE	GD	124	142	152	8081.27	160	1516.28	94	360.739	K03657	Genetic Information Processing
SEML1_0365	hypothetical protein	352115	352696	582	+	0	0	NE	GD	ES	21	28	18	619.29	12	302.974	6	230.3	unclassified	Unclassified
SEML1_0366	HAD-IC family P-type ATPase	352696	355053	2358	+	1	0	NE	GD	ES	115	140	80	2683.91	24	916.207	12	686.561	K12952	Not Included in Pathway or Brite
SEML1_0367	hypothetical protein	355297	355416	120	-	0	0	NE	NE	NE	8	11	9	883.468	14	663.807	14	697.133	unclassified	Unclassified
SEML1_0368	hypothetical protein	355587	356342	756	+	1	0	NE	NE	NE	33	42	35	3050.93	51	4044.13	51	4902.02	unclassified	Unclassified
SEML1_0369	hypothetical protein	357025	357561	537	-	0	0	NE	NE	NE	24	33	33	2323.92	37	3697.28	38	3800.35	unclassified	Unclassified
SEML1_0370	hypothetical protein	357588	357890	303	-	0	0	NE	NE	NE	17	20	23	1223.66	25	1395.69	25	1831.07	unclassified	Unclassified
SEML1_0371	hypothetical protein	357897	358205	309	-	0	0	NE	NE	NE	10	11	14	678.216	21	1220.76	20	1689.86	unclassified	Unclassified
SEML1_0372	hypothetical protein	358288	358497	210	-	0	0	NE	NE	NE	6	8	14	1104.73	14	1044.21	15	1094.6	unclassified	Unclassified
SEML1_0373	hypothetical protein	358556	358909	354	-	0	0	NE	NE	NE	13	16	24	1515.7	28	1397.03	30	1509.28	unclassified	Unclassified
SEML1_0374	hypothetical protein	359022	359279	258	-	0	0	NE	NE	GA	25	34	19	3871.53	22	4263.81	22	4642.13	unclassified	Unclassified
SEML1_0375	RsmD family RNA methyltransferase	359409	360758	1350	-	1	0	NE	NE	NE	68	89	89	10547.2	111	7106.75	107	7681.59	unclassified	Unclassified
SEML1_0376	hypothetical protein	360864	361439	576	+	1	0	NE	NE	NE	18	29	21	2462.64	26	2592.37	26	2903.88	unclassified	Unclassified
SEML1_0377	phosphoketolase family protein	361453	363852	2400	-	1	0	NE	NE	NE	84	101	135	8707.18	164	10642.6	162	10621.1	K01621	Metabolism
SEML1_0378	hypothetical protein	363959	364345	387	+	0	0	NE	NE	NE	15	18	26	1008.56	27	1702.3	26	1980.26	unclassified	Unclassified
SEML1_0379	rRNA adenine N(6)-methyltransferase family protein	364361	365086	726	+	1	0	NE	NE	NE	40	60	32	2609.1	42	3476.9	40	3508.49	unclassified	Unclassified
SEML1_0380	Energy-dependent translational throttle protein EttA	365500	367116	1617	+	1	0	NE	NE	NE	57	62	97	5245.23	124	7114.74	121	7897.32	unclassified	Unclassified
SEML1_0381	hypothetical protein	367216	367719	504	+	0	0	NE	NE	NE	25	30	26	3128.75	35	3477.05	34	3793.64	unclassified	Unclassified
SEML1_0382	hypothetical protein	367787	368593	807	+	0	0	NE	NE	NE	37	44	47	3723.67	54	3216.52	54	3706.86	unclassified	Unclassified
SEML1_0383	tRNA-Gln	368868	368942	75	-	0	0	NE	NE	NE	3	4	0	0	1	0.753039	0	0	unclassified	Unclassified
SEML1_0384	hypothetical protein	369389	369760	372	+	0	0	NE	NE	NE	20	23	36	2071.44	45	2126.54	44	2325.51	unclassified	Unclassified
SEML1_0385	ABC transporter ATP-binding protein	369875	370522	648	-	1	0	NE	NE	NE	37	46	36	3100.51	41	3547.33	40	4152.1	unclassified	Unclassified
SEML1_0386	ABC transporter permease	370532	371755	1224	-	1	0	NE	NE	NE	70	93	94	10395.4	104	9168.89	104	10526.9	unclassified	Unclassified
SEML1_0387	ABC transporter permease	371759	373141	1383	-	1	0	NE	NE	NE	70	83	79	8517	96	7804.48	101	8898.12	K02004	Signaling and cellular processes
SEML1_0388	HAMP domain-containing histidine kinase	373209	374636	1428	-	1	0	NE	NE	NE	62	79	80	5811.73	97	7656.54	98	8266.38	unclassified	Unclassified
SEML1_0389	response regulator transcription factor	374611	375300	690	-	1	0	NE	NE	NE	27	33	40	4495.21	60	3421.26	56	3934.6	unclassified	Unclassified
SEML1_0390	SulP family inorganic anion transporter	375423	377468	2046	+	1	0	NE	NE	NE	68	80	96	5408.3	132	3066.05	119	1383.12	unclassified	Unclassified
SEML1_0391	cation-transporting P-type ATPase	377680	380217	2538	-	1	0	NE	NE	NE	140	163	137	11844.2	176	11091	166	7114.05	unclassified	Unclassified
SEML1_0392	AI-2E family transporter	380269	381420	1152	+	1	1	NE	NE	NE	48	54	49	3176.81	64	1399.29	53	568.944	unclassified	Unclassified
SEML1_0393	cysteine--tRNA ligase	381427	382917	1491	-	1	0	GD	ES	ES	53	71	6	34.7742	1	0.753039	2	2.18082	K01883	Genetic Information Processing
SEML1_0394	DHH family phosphoesterase	382901	383896	996	-	1	0	GD	ES	ES	39	43	6	206.94	0	0	1	0.898439	K06881	Metabolism
SEML1_0395	hypothetical protein	383993	385900	1908	-	1	0	NE	NE	NE	88	101	104	8847.99	108	8238.07	109	9398.81	K02004	Signaling and cellular processes
SEML1_0396	ABC transporter ATP-binding protein	385901	386707	807	-	1	0	NE	NE	NE	31	39	41	2533.44	47	4161.13	47	4453.18	K02003	Signaling and cellular processes
SEML1_0397	hypothetical protein	386737	387042	306	+	0	0	NE	NE	NE	14	14	22	637.22	28	1085.83	29	1157.47	unclassified	Unclassified
SEML1_0398	recombination mediator RecR	387179	387793	615	-	1	0	GD	GD	GD	33	37	28	1066.4	29	249.898	21	68.8565	K06187	Genetic Information Processing
SEML1_0399	YbaB/EbfC family nucleoid-associated protein	387800	388090	291	-	1	0	NE	ES	GD	7	7	3	7.32435	0	0	0	0	K09747	Not Included in Pathway or Brite
SEML1_0400	glycosyltransferase family 39 protein	388144	389604	1461	-	1	0	GD	ES	ES	55	60	4	14.4	1	22.0613	1	5.54012	unclassified	Unclassified
SEML1_0401	replicative DNA helicase	389627	390973	1347	-	1	0	ES	ES	ES	38	43	1	4.93533	2	22.127	2	6.46347	K02314	Genetic Information Processing
SEML1_0402	DNA polymerase III subunit gamma/tau	390973	392499	1527	-	1	0	ES	ES	ES	46	50	5	71.3026	1	1.46711	1	3.71402	K02343	Genetic Information Processing
SEML1_0403	hypothetical protein	392708	393649	942	-	0	0	NE	NE	NE	47	49	45	2295.07	50	3790.87	49	4352.13	unclassified	Unclassified
SEML1_0404	hypothetical protein	393622	394137	516	-	0	0	NE	ES	ES	12	12	3	6.08213	0	0	0	0	unclassified	Unclassified
SEML1_0405	hypothetical protein	394288	395175	888	-	0	0	NE	NE	NE	48	61	54	3299.38	63	4418.49	68	4863.45	unclassified	Unclassified
SEML1_0406	50S ribosomal protein L7/L12	395334	395711	378	-	1	0	GD	ES	ES	11	12	0	0	0	0	0	0	K02935	Genetic Information Processing
SEML1_0407	50S ribosomal protein L10	395759	396283	525	-	1	0	GD	ES	ES	19	23	1	2.52421	0	0	0	0	K02864	Genetic Information Processing
SEML1_0408	hypothetical protein	396541	397518	978	+	0	0	NE	NE	NE	43	57	68	4744.22	77	4012.92	80	3587.06	unclassified	Unclassified
SEML1_0409	dTMP kinase	397529	398182	654	-	1	0	NE	NE	NE	35	43	47	3735.93	53	5563.26	53	5784.3	K00943	Metabolism
SEML1_0410	deoxycytidine triphosphate deaminase	398182	398919	738	-	1	0	NE	NE	NE	42	46	51	4005.05	62	4064.33	60	3267.49	K01494	Metabolism
SEML1_0411	dihydrofolate reductase	398958	399440	483	+	1	0	NE	NE	NE	19	24	20	2142.01	25	2157.56	23	1745.83	K00287	Metabolism
SEML1_0412	thymidylate synthase	399473	400414	942	-	1	0	NE	NE	NE	50	59	50	4056.38	64	5492.54	64	5795.79	K00560	Metabolism
SEML1_0413	hypothetical protein	400811	401107	297	+	0	0	NE	NE	NE	20	24	33	1565.44	45	1712.75	44	1900.04	unclassified	Unclassified
SEML1_0414	hypothetical protein	401286	401717	432	+	1	0	NE	NE	NE	14	16	35	1186.29	39	1219.21	39	1171.64	K07482	Not Included in Pathway or Brite
SEML1_0415	hypothetical protein	401855	402865	1011	-	1	0	NE	NE	NE	39	40	48	2316.78	64	2034.27	61	1286.21	K02863	Genetic Information Processing
SEML1_0416	hypothetical protein	403164	403919	756	+	1	1	NE	NE	NE	37	57	41	3206.32	58	3537.49	52	2930.07	unclassified	Unclassified
SEML1_0417	alpha/beta hydrolase	403988	405025	1038	-	1	0	NE	NE	NE	32	44	37	2111.86	49	2462.03	51	2954.54	unclassified	Unclassified
SEML1_0418	tRNA-Pro	405159	405235	77	-	0	0	NE	NE	NE	2	4	5	271.084	7	384.961	6	452.707	unclassified	Unclassified
SEML1_0419	50S ribosomal protein L11	405397	405822	426	-	1	0	GD	ES	ES	17	19	4	171.299	1	53.4568	1	52.5813	K02867	Genetic Information Processing
SEML1_0420	transcription termination/antitermination protein NusG	405960	406505	546	-	1	0	ES	ES	ES	21	23	1	32.8147	0	0	0	0	K02601	Genetic Information Processing
SEML1_0421	preprotein translocase subunit SecE	406527	406973	447	-	1	0	ES	ES	ES	17	18	1	1.77896	0	0	0	0	K03073	Genetic Information Processing
SEML1_0422	PAS domain-containing protein	407060	408703	1644	-	1	0	NE	NE	GD	68	72	68	2314.75	75	516.769	28	70.0789	unclassified	Unclassified
SEML1_0423	hypothetical protein	408903	409448	546	+	1	0	NE	NE	NE	20	25	30	3443.1	36	2163.88	38	2466.3	unclassified	Unclassified
SEML1_0424	hypothetical protein	409543	410463	921	-	1	0	NE	NE	NE	40	47	62	5184.67	72	5216.05	69	5084.44	unclassified	Unclassified
SEML1_0425	M48 family metallopeptidase	410653	411363	711	-	1	0	NE	NE	NE	35	39	41	2339.66	48	2592.61	42	2210.92	unclassified	Unclassified
SEML1_0426	AAA family ATPase	411400	411960	561	-	1	0	NE	NE	NE	29	31	39	2154.93	42	1813.27	42	640.846	unclassified	Unclassified
SEML1_0427	hypothetical protein	412100	413680	1581	+	0	0	NE	NE	NE	91	112	104	7951.01	105	11117.4	111	13086.9	unclassified	Unclassified
SEML1_0428	tRNA-Trp	413879	413954	76	-	0	0	NE	NE	NE	4	4	1	3.69693	0	0	0	0	unclassified	Unclassified
SEML1_0429	hypothetical protein	414028	415119	1092	-	1	0	NE	NE	NE	35	42	37	1988.93	47	2353.14	46	1788.74	unclassified	Unclassified
SEML1_0430	glycosyltransferase family 4 protein	415314	416546	1233	+	1	0	NE	NE	NE	57	60	65	4347.28	82	4433.89	81	3109.93	unclassified	Unclassified
SEML1_0431	glycoside hydrolase family 57 protein	416539	417765	1227	+	1	0	NE	NE	NE	52	61	45	3032.76	58	4077.95	59	3200.63	K07405	Metabolism
SEML1_0432	glycoside hydrolase family 15 protein	417765	419720	1956	+	1	0	NE	NE	NE	96	115	95	7118.86	123	8846.78	121	6918.42	K01178	Metabolism
SEML1_0433	hypothetical protein	419720	420436	717	+	0	0	NE	NE	NE	40	48	46	3735.94	60	5776.49	56	6194.98	unclassified	Unclassified
SEML1_0434	50S ribosomal protein L33	420520	420729	210	-	1	0	NE	NE	NE	2	2	7	219.891	10	85.6326	8	28.6418	K02913	Genetic Information Processing
SEML1_0435	hypothetical protein	420873	421343	471	+	0	0	NE	NE	NE	26	30	28	1717.29	35	2278.61	34	2100.03	unclassified	Unclassified
SEML1_0436	tRNA-Thr	421414	421489	76	-	0	0	NE	NE	GD	7	8	3	8.22555	4	4.35269	0	0	unclassified	Unclassified
SEML1_0437	hypothetical protein	421576	421860	285	-	0	0	NE	NE	NE	20	25	19	2166.12	19	1886.14	21	2075.51	unclassified	Unclassified
SEML1_0438	tRNA-Tyr	421956	422040	85	-	0	0	NE	ES	ES	3	3	1	5.04841	0	0	0	0	unclassified	Unclassified
SEML1_0439	tRNA-Thr	422089	422165	77	-	0	0	NE	ES	ES	4	4	0	0	0	0	0	0	unclassified	Unclassified
SEML1_0440	tetratricopeptide repeat protein	422250	422906	657	-	1	0	ES	ES	ES	25	41	7	387.879	6	170.006	4	173.004	unclassified	Unclassified
SEML1_0441	AAA family ATPase	422918	423748	831	-	1	0	GD	GD	GD	21	24	8	218.974	2	17.3199	2	19.9576	unclassified	Unclassified
SEML1_0442	RluA family pseudouridine synthase	423729	424907	1179	-	1	0	GD	GD	GD	34	39	8	66.2051	4	44.9612	3	13.9692	unclassified	Unclassified
SEML1_0443	tryptophan--tRNA ligase	424907	425947	1041	-	1	0	GD	ES	ES	27	33	4	11.8322	0	0	1	0.898439	K01867	Genetic Information Processing
SEML1_0444	30S ribosomal protein S9	426264	426668	405	-	1	1	ES	ES	ES	20	23	0	0	0	0	0	0	K02996	Genetic Information Processing
SEML1_0445	50S ribosomal protein L13	426668	427105	438	-	1	1	ES	ES	ES	8	8	1	3.55792	0	0	0	0	K02871	Genetic Information Processing
SEML1_0446	50S ribosomal protein L17	427105	427500	396	-	1	0	GD	ES	ES	12	15	2	9.03896	1	2.21838	0	0	K02879	Genetic Information Processing
SEML1_0447	DNA-directed RNA polymerase subunit alpha	427501	428424	924	-	1	0	GD	ES	ES	43	51	2	10.6738	0	0	0	0	K03040	Genetic Information Processing
SEML1_0448	30S ribosomal protein S4	428445	429062	618	-	1	0	GD	ES	ES	21	22	0	0	0	0	0	0	K02986	Genetic Information Processing
SEML1_0449	30S ribosomal protein S11	429062	429451	390	-	1	0	GD	ES	ES	18	20	1	5.33688	0	0	0	0	K02948	Genetic Information Processing
SEML1_0450	30S ribosomal protein S13	429470	429856	387	-	1	0	GD	ES	ES	22	23	0	0	0	0	0	0	K02952	Genetic Information Processing
SEML1_0451	50S ribosomal protein L36	429859	429975	117	-	0	0	GD	ES	ES	7	7	0	0	0	0	0	0	K02919	Genetic Information Processing
SEML1_0452	translation initiation factor IF-1	430047	430271	225	-	1	0	GD	ES	ES	18	22	2	4.16932	0	0	0	0	K02518	Genetic Information Processing
SEML1_0453	preprotein translocase subunit SecY	430389	432020	1632	-	1	0	GD	ES	ES	52	63	11	461.134	7	510	9	559.156	K03076	Genetic Information Processing
SEML1_0454	50S ribosomal protein L15	432112	432597	486	-	1	0	NE	ES	ES	24	28	10	209.096	12	366.95	9	92.3866	K02876	Genetic Information Processing
SEML1_0455	30S ribosomal protein S5	432599	433204	606	-	1	0	ES	ES	ES	27	27	1	17.6695	0	0	1	1.09041	K02988	Genetic Information Processing
SEML1_0456	50S ribosomal protein L18	433205	433558	354	-	1	0	ES	ES	ES	15	17	1	1.84846	0	0	0	0	K02881	Genetic Information Processing
SEML1_0457	50S ribosomal protein L6	433558	434100	543	-	1	0	ES	ES	ES	22	23	0	0	0	0	0	0	K02933	Genetic Information Processing
SEML1_0458	hypothetical protein	434716	435660	945	+	0	0	NE	NE	NE	32	40	38	2072.71	54	2680.73	51	3034.62	unclassified	Unclassified
SEML1_0459	hypothetical protein	435620	435808	189	-	0	0	NE	NE	NE	5	8	10	897.465	17	807.561	16	820.598	unclassified	Unclassified
SEML1_0460	30S ribosomal protein S8	435920	436321	402	-	1	0	GD	ES	ES	13	13	2	961.561	1	23.6296	1	30.6407	K02994	Genetic Information Processing
SEML1_0461	30S ribosomal protein S14	436340	436609	270	-	1	0	GD	ES	ES	8	9	0	0	0	0	0	0	K02954	Genetic Information Processing
SEML1_0462	50S ribosomal protein L5	436609	437190	582	-	1	0	GD	ES	ES	15	18	0	0	0	0	0	0	K02931	Genetic Information Processing
SEML1_0463	50S ribosomal protein L24	437190	437510	321	-	1	0	GD	ES	ES	13	14	1	5.33688	0	0	0	0	K02895	Genetic Information Processing
SEML1_0464	50S ribosomal protein L14	437510	437878	369	-	1	0	GD	ES	ES	16	17	0	0	0	0	0	0	K02874	Genetic Information Processing
SEML1_0465	30S ribosomal protein S17	437875	438201	327	-	1	0	GD	ES	ES	20	20	1	2.52421	0	0	0	0	K02961	Genetic Information Processing
SEML1_0466	50S ribosomal protein L29	438201	438419	219	-	1	0	GD	ES	ES	8	8	0	0	0	0	0	0	unclassified	Unclassified
SEML1_0467	50S ribosomal protein L16	438421	438834	414	-	1	0	GD	ES	ES	13	13	0	0	0	0	0	0	K02878	Genetic Information Processing
SEML1_0468	30S ribosomal protein S3	438834	439475	642	-	1	1	ES	ES	ES	21	21	1	12.621	1	27.8744	2	27.0931	K02982	Genetic Information Processing
SEML1_0469	50S ribosomal protein L22	439475	439888	414	-	1	0	ES	ES	ES	12	14	0	0	0	0	0	0	K02890	Genetic Information Processing
SEML1_0470	30S ribosomal protein S19	439891	440154	264	-	1	0	ES	ES	ES	8	9	0	0	1	0.711654	1	0.923353	K02965	Genetic Information Processing
SEML1_0471	50S ribosomal protein L2	440158	440994	837	-	1	0	ES	ES	ES	34	38	2	79.1686	1	0.711654	0	0	K02886	Genetic Information Processing
SEML1_0472	50S ribosomal protein L23	440994	441311	318	-	1	0	ES	ES	ES	12	13	0	0	0	0	0	0	K02892	Genetic Information Processing
SEML1_0473	50S ribosomal protein L4	441313	441936	624	-	1	1	GD	ES	ES	15	19	3	88.183	1	22.0613	1	9.23353	K02926	Genetic Information Processing
SEML1_0474	50S ribosomal protein L3	441936	442553	618	-	1	0	GD	ES	ES	43	48	1	3.69693	1	54.2188	1	61.0938	K02906	Genetic Information Processing
SEML1_0475	hypothetical protein	442725	443045	321	-	0	0	NE	NE	NE	12	13	21	1291.14	26	1327.03	23	1581.94	unclassified	Unclassified
SEML1_0476	30S ribosomal protein S10	443194	443517	324	-	1	0	ES	ES	ES	22	27	0	0	0	0	0	0	K02946	Genetic Information Processing
SEML1_0477	elongation factor Tu	444131	445315	1185	-	1	0	ES	ES	ES	51	55	2	28.2633	1	6.78026	1	1.09041	K02358	Organismal Systems
SEML1_0478	hypothetical protein	445623	445901	279	-	1	0	NE	NE	NE	13	16	16	706.679	20	546.209	20	616.011	unclassified	Unclassified
SEML1_0479	hypothetical protein	446114	446539	426	-	0	0	NE	NE	NE	23	30	28	1966.08	39	2203.66	40	2273.5	unclassified	Unclassified
SEML1_0480	hypothetical protein	446678	446956	279	+	0	0	NE	NE	NE	13	16	22	1661.47	33	1703.1	33	1975.35	unclassified	Unclassified
SEML1_0481	amino acid ABC transporter ATP-binding protein	447535	448260	726	-	1	0	NE	NE	NE	27	31	33	2044.85	38	3176.83	37	2816.08	K02028	Signaling and cellular processes
SEML1_0482	amino acid ABC transporter permease	448253	448954	702	-	1	0	NE	NE	NE	39	46	43	3503.56	58	4088.63	57	4304.71	K02029	Signaling and cellular processes
SEML1_0483	basic amino acid ABC transporter substrate-binding protein	448951	449772	822	-	1	0	NE	NE	NE	43	56	40	2944.99	57	2890.42	54	3127.43	K02030	Signaling and cellular processes
SEML1_0484	class IV adenylate cyclase	449984	450550	567	+	1	0	NE	NE	NE	24	34	39	3384.47	50	3628.77	47	4057.43	K05873	Metabolism
SEML1_0485	elongation factor G	450636	452723	2088	-	1	0	GD	ES	ES	80	104	9	72.9327	4	176.866	4	70.8084	K02355	Genetic Information Processing
SEML1_0486	30S ribosomal protein S7	453190	453669	480	-	1	1	ES	ES	ES	14	16	0	0	0	0	0	0	K02992	Genetic Information Processing
SEML1_0487	30S ribosomal protein S12	453672	454085	414	-	1	1	ES	ES	ES	12	13	0	0	0	0	0	0	K02950	Genetic Information Processing
SEML1_0488	hypothetical protein	454262	454405	144	-	0	0	NE	NE	NE	6	7	8	436.782	9	498.237	9	384.257	unclassified	Unclassified
SEML1_0489	hypothetical protein	454518	455546	1029	+	0	0	GD	GD	ES	39	47	19	157.262	11	107.906	3	13.1352	unclassified	Unclassified
SEML1_0490	DNA-directed RNA polymerase subunit beta'	455664	459533	3870	-	1	1	ES	ES	ES	152	170	13	371.591	12	496.028	13	397.452	K03046	Genetic Information Processing
SEML1_0491	DNA-directed RNA polymerase subunit beta	459535	462966	3432	-	1	1	ES	ES	ES	115	126	8	515.885	4	184.874	5	130.82	K03043	Genetic Information Processing
SEML1_0492	hypothetical protein	463300	463683	384	-	0	0	NE	NE	NE	28	41	37	3785.65	45	4369.55	47	5320.38	unclassified	Unclassified
SEML1_0493	ATP-dependent Clp protease proteolytic subunit	463756	464364	609	-	1	0	NE	NE	NE	31	37	25	2803.67	32	1454.75	33	1239.69	K01358	Signaling and cellular processes
SEML1_0494	hypothetical protein	464445	465968	1524	-	0	0	NE	NE	NE	87	119	104	8587.48	116	10394.6	118	12236.2	unclassified	Unclassified
SEML1_0495	trigger factor	466065	467348	1284	-	1	0	NE	NE	NE	48	62	66	3473.5	87	2824.66	80	1662.97	K03545	Not Included in Pathway or Brite
SEML1_0496	histidine--tRNA ligase	467382	468554	1173	-	1	0	NE	NE	NE	48	56	56	2247	66	1391.4	61	559.525	unclassified	Unclassified
SEML1_0497	TrmH family RNA methyltransferase	468654	469178	525	-	1	0	NE	NE	NE	37	49	37	4043.48	44	4349.41	44	5445.54	unclassified	Unclassified
SEML1_0498	hypothetical protein	469168	469578	411	-	0	0	NE	NE	NE	18	18	27	1478.43	28	2079.5	27	2164.95	unclassified	Unclassified
SEML1_0499	tRNA-Leu	469751	469837	87	+	0	0	NE	NE	NE	3	3	6	121.337	8	93.8371	6	54.9079	unclassified	Unclassified
SEML1_0500	FAD-binding oxidoreductase	469961	471556	1596	-	1	0	NE	NE	NE	72	89	75	6279.05	96	4931.53	96	3940.56	unclassified	Unclassified
SEML1_0501	tRNA-Leu	471736	471820	85	+	0	0	NE	NE	NE	2	2	2	8.3594	0	0	0	0	unclassified	Unclassified
SEML1_0502	Apolipoprotein N-acyltransferase	471867	473114	1248	-	1	0	NE	NE	NE	63	70	72	3952.71	82	5681.99	84	6557.91	unclassified	Unclassified
SEML1_0503	16S rRNA (guanine(966)-N(2))-methyltransferase RsmD	473248	473802	555	-	1	0	NE	NE	NE	20	21	15	587.49	24	845.953	22	410.195	K08316	Genetic Information Processing
SEML1_0504	hypothetical protein	473799	474605	807	-	0	0	ES	ES	ES	30	36	16	183.833	1	0.711654	0	0	unclassified	Unclassified
SEML1_0505	ATP-dependent DNA helicase RecG	474625	476658	2034	-	1	1	NE	NE	GD	69	72	83	3292.68	89	999.615	60	404.857	K03655	Genetic Information Processing
SEML1_0506	HAD-IIB family hydrolase	476667	477425	759	-	1	0	NE	NE	GD	26	27	19	956.587	26	161.224	10	17.4814	unclassified	Unclassified
SEML1_0507	tyrosine--tRNA ligase	477436	478647	1212	-	1	0	GD	ES	ES	45	52	9	61.5194	1	0.711654	0	0	K01866	Genetic Information Processing
SEML1_0508	penicillin-binding protein	478730	481468	2739	+	1	1	ES	ES	ES	114	127	38	986.32	25	939.129	21	733.506	unclassified	Unclassified
SEML1_0509	hypothetical protein	481510	482631	1122	-	0	0	NE	NE	NE	54	65	55	3030.77	69	4319.01	63	3826.9	unclassified	Unclassified
SEML1_0510	DNA repair protein RadA	482672	484024	1353	-	1	0	NE	NE	NE	57	68	72	7745.56	85	5605.17	80	4554.38	K04485	Genetic Information Processing
SEML1_0511	hypothetical protein	484024	485022	999	-	0	0	NE	NE	NE	45	52	53	3789.38	67	4256.9	65	3195.74	unclassified	Unclassified
SEML1_0512	ATP-dependent Clp protease ATP-binding subunit	484991	487462	2472	-	1	0	NE	NE	NE	92	101	113	6791.75	142	5426.33	139	3345.59	unclassified	Unclassified
SEML1_0513	transcription termination factor NusA	487659	488777	1119	-	1	1	GD	ES	ES	41	51	12	281.252	9	232.353	7	189.592	K02600	Genetic Information Processing
SEML1_0514	tRNA preQ1(34) S-adenosylmethionine ribosyltransferase-isomerase QueA	488936	489964	1029	+	1	0	NE	NE	NE	44	59	61	6232.51	71	6670.4	70	7187.23	K07568	Genetic Information Processing
SEML1_0515	hypothetical protein	490200	490310	111	-	0	0	NE	NE	NE	9	11	9	2538.63	9	1092.48	9	1373.68	unclassified	Unclassified
SEML1_0516	tRNA guanosine(34) transglycosylase Tgt	490823	492067	1245	+	1	0	NE	NE	NE	68	87	76	10491.1	95	8055.78	92	8966.84	K00773	Genetic Information Processing
SEML1_0517	queuosine precursor transporter	492068	492754	687	-	0	0	NE	NE	NE	34	43	37	3173.94	49	3989.24	45	3639.65	K09125	Signaling and cellular processes
SEML1_0518	RNA pyrophosphohydrolase	492824	493474	651	+	1	0	NE	NE	NE	23	25	36	4627.94	41	2595.95	42	3013.54	unclassified	Unclassified
SEML1_0519	HNH endonuclease family protein	493439	494119	681	-	0	0	NE	NE	NE	32	39	39	4415.88	52	3323.33	48	3728.89	unclassified	Unclassified
SEML1_0520	M1 family metallopeptidase	494120	496654	2535	+	0	0	NE	NE	NE	121	150	133	8803.9	160	5727.11	148	3412.45	unclassified	Unclassified
SEML1_0521	ribonuclease HII	496760	497758	999	-	1	0	NE	NE	NE	42	49	52	3908.47	65	4472.43	63	5205.68	K07460	Genetic Information Processing
SEML1_0522	50S ribosomal protein L19	497862	498383	522	-	1	0	NE	ES	ES	22	23	12	653.88	17	991.277	17	1016.39	K02884	Genetic Information Processing
SEML1_0523	hypothetical protein	498457	498711	255	-	0	0	NE	NE	NE	7	10	17	1918.11	20	1610.6	20	1903.13	unclassified	Unclassified
SEML1_0524	NADP-dependent malic enzyme	498747	499880	1134	+	1	0	GD	ES	GD	59	78	10	69.4487	3	11.9324	4	5.48083	K00027	Metabolism
SEML1_0525	hypothetical protein	500049	500372	324	-	0	0	NE	NE	NE	43	50	27	3985.9	40	3929.74	40	5142.31	unclassified	Unclassified
SEML1_0526	hypothetical protein	500373	500879	507	+	0	0	NE	NE	NE	36	44	32	3170.51	41	2796.62	38	3442.9	unclassified	Unclassified
SEML1_0527	GspE/PulE family protein	500955	502577	1623	-	1	1	GD	ES	ES	54	63	13	265.156	6	343.281	3	281.435	unclassified	Unclassified
SEML1_0528	TrmH family RNA methyltransferase	502632	503168	537	+	1	0	NE	NE	NE	27	36	21	1400	27	1391.61	26	1352.43	unclassified	Unclassified
SEML1_0529	DNA polymerase III subunit alpha	503235	506933	3699	-	1	0	ES	ES	ES	139	157	5	94.3922	2	103.921	1	84.4833	K02337	Genetic Information Processing
SEML1_0530	hypothetical protein	507005	507298	294	-	0	0	NE	NE	NE	15	16	25	1961.17	29	1410.05	29	1314.02	unclassified	Unclassified
SEML1_0531	YtxH domain-containing protein	507391	507717	327	-	1	0	NE	NE	NE	9	10	12	579.924	13	622.695	12	484.254	unclassified	Unclassified
SEML1_0532	hypothetical protein	507728	507967	240	-	0	0	NE	NE	NE	7	8	8	320.201	12	231.124	10	189.558	unclassified	Unclassified
SEML1_0533	NTP transferase domain-containing protein	508054	508968	915	-	1	0	NE	NE	NE	35	41	32	1588.17	44	1993.07	44	1730.47	unclassified	Unclassified
SEML1_0534	Asp-tRNA(Asn)/Glu-tRNA(Gln) amidotransferase subunit GatB	508969	510480	1512	-	1	1	GD	ES	ES	54	61	10	53.3571	2	12.0538	0	0	K02434	Genetic Information Processing
SEML1_0535	hypothetical protein	510480	510899	420	-	1	1	GD	GD	ES	8	8	5	126.643	3	5.92786	1	2.78552	unclassified	Unclassified
SEML1_0536	Asp-tRNA(Asn)/Glu-tRNA(Gln) amidotransferase subunit GatA	510896	512299	1404	-	1	0	GD	ES	ES	57	82	2	15.1452	2	13.5605	1	8.72326	K01426, K02433	Genetic Information Processing
SEML1_0537	Asp-tRNA(Asn)/Glu-tRNA(Gln) amidotransferase subunit GatC	512303	512593	291	-	1	1	GD	GD	GD	10	12	0	0	0	0	0	0	K02435	Genetic Information Processing
SEML1_0538	hypothetical protein	512675	514441	1767	+	1	0	NE	NE	NE	74	80	95	6468.29	108	7301.05	111	6898.44	K00700	Metabolism
SEML1_0539	hypothetical protein	514515	514868	354	-	0	0	NE	NE	NE	29	33	26	2081.48	37	3428.66	38	3361.59	unclassified	Unclassified
SEML1_0540	excinuclease ABC subunit UvrB	514976	516943	1968	-	1	0	NE	NE	NE	85	94	104	4059.22	128	3573.69	121	2019.81	K03702	Genetic Information Processing
SEML1_0541	hypothetical protein	517069	517716	648	-	0	0	NE	NE	NE	27	33	31	1735.94	45	2338.12	43	2407.28	unclassified	Unclassified
SEML1_0542	hypothetical protein	517825	518193	369	-	0	0	NE	NE	NE	19	20	20	1211.79	29	1614.64	29	1636.54	unclassified	Unclassified
SEML1_0543	hypothetical protein	518186	518566	381	-	0	0	NE	NE	NE	19	31	19	2221.45	20	1694.61	21	2004.19	unclassified	Unclassified
SEML1_0544	hypothetical protein	518800	519309	510	-	0	0	NE	NE	NE	14	18	33	2797.72	44	2927.34	39	3127.22	unclassified	Unclassified
SEML1_0545	hypothetical protein	519320	519553	234	-	0	0	NE	NE	NE	11	16	15	1271.01	20	1296.94	20	1262.76	unclassified	Unclassified
SEML1_0546	LOG family protein	519637	520239	603	-	1	0	NE	NE	NE	30	36	27	2083.65	36	3498.21	35	3747.97	unclassified	Unclassified
SEML1_0547	carbohydrate kinase family protein	520249	521220	972	-	1	0	NE	NE	GD	36	39	33	815.393	39	344.462	20	45.7238	unclassified	Unclassified
SEML1_0548	class II fructose-bisphosphate aldolase	521221	522132	912	-	1	0	NE	GD	GD	34	41	31	782.077	35	123.647	12	18.6641	K01624	Metabolism
SEML1_0549	hypothetical protein	522262	523254	993	-	1	0	NE	NE	NE	27	30	44	1322.81	62	1320.82	57	517.64	K00615	Metabolism
SEML1_0550	transketolase	523255	524094	840	-	1	0	NE	NE	NE	29	32	45	2846.52	58	1283.16	54	507.97	K00615	Metabolism
SEML1_0551	ribulose-phosphate 3-epimerase	524094	524738	645	-	1	0	GD	GD	GD	39	41	21	294.633	18	75.0306	7	10.083	unclassified	Unclassified
SEML1_0552	RpiB/LacA/LacB family sugar-phosphate isomerase	524738	525199	462	-	1	0	NE	GD	GD	17	17	10	117.891	12	31.2979	3	3.67365	unclassified	Unclassified
SEML1_0553	type I glyceraldehyde-3-phosphate dehydrogenase	525244	526227	984	-	1	0	NE	NE	NE	52	55	52	4375.71	71	4163.19	70	3594.7	unclassified	Unclassified
SEML1_0554	RelA/SpoT family protein	526314	527849	1536	+	1	0	NE	NE	NE	75	86	75	3960.21	83	2011.6	77	1184.99	unclassified	Unclassified
SEML1_0555	hypothetical protein	527899	528444	546	-	0	0	NE	NE	NE	21	23	28	2173.89	37	2272.85	34	2366.04	unclassified	Unclassified
SEML1_0556	inorganic diphosphatase	528477	529007	531	-	0	0	NE	ES	ES	21	22	4	36.1455	1	2.84661	1	0.928505	K01507	Metabolism
SEML1_0557	phospholipase D-like domain-containing protein	529077	530078	1002	+	1	0	NE	NE	NE	29	32	29	1077.92	38	1379.33	37	866.945	unclassified	Unclassified
SEML1_0558	glycerophosphodiester phosphodiesterase	530105	530812	708	+	0	0	NE	NE	NE	30	33	35	3261.18	40	2841.27	45	2829.41	K01126	Metabolism
SEML1_0559	FAD-dependent oxidoreductase	530865	531794	930	-	1	0	GD	ES	ES	27	35	6	37.0715	0	0	0	0	K00384	Metabolism
SEML1_0560	FKBP-type peptidyl-prolyl cis-trans isomerase	531804	532496	693	-	1	0	GD	ES	ES	20	24	8	41.4246	1	0.733555	0	0	unclassified	Unclassified
SEML1_0561	threonine/serine exporter family protein	532613	534031	1419	+	0	0	NE	NE	NE	50	53	70	4595.76	75	3700.8	75	2889.2	unclassified	Unclassified
SEML1_0562	phenylalanine--tRNA ligase subunit beta	534050	536611	2562	-	1	0	GD	ES	ES	108	125	24	295.134	6	96.3823	2	10.9806	K01890	Genetic Information Processing
SEML1_0563	hypothetical protein	536671	537873	1203	-	1	0	NE	NE	NE	33	38	46	2970.33	57	4150.94	56	4899.81	unclassified	Unclassified
SEML1_0564	ABC transporter ATP-binding protein	537870	538592	723	-	1	0	NE	NE	NE	27	29	35	2169.44	40	2500.11	41	3083.87	unclassified	Unclassified
SEML1_0565	hypothetical protein	538676	539512	837	-	0	0	NE	NE	NE	35	54	65	5159.51	79	6460.29	80	6658.08	unclassified	Unclassified
SEML1_0566	hypothetical protein	539572	540429	858	+	0	0	NE	NE	NE	38	48	61	3371.07	73	5049.76	70	5534.13	unclassified	Unclassified
SEML1_0567	hypothetical protein	540707	541558	852	-	0	0	NE	NE	NE	45	57	51	3699.03	55	5490.66	55	5598.97	unclassified	Unclassified
SEML1_0568	RNA pyrophosphohydrolase	541555	542091	537	-	1	0	NE	NE	NE	20	27	33	1977.48	41	2992.43	42	3012.66	unclassified	Unclassified
SEML1_0569	Glucose-1-phosphate adenylyltransferase	542094	542996	903	-	1	0	NE	NE	NE	40	49	82	4456.97	108	4875.19	103	5352.39	unclassified	Unclassified
SEML1_0570	N-acetyl-alpha-D-glucosaminyl L-malate synthase	542990	544168	1179	-	1	0	NE	NE	NE	52	63	69	5973.83	93	5170.99	87	5844.67	unclassified	Unclassified
SEML1_0571	hypothetical protein	544165	545649	1485	-	1	0	NE	NE	NE	76	90	96	6218.44	120	6604.91	119	7497.73	unclassified	Unclassified
SEML1_0572	phenylalanine--tRNA ligase subunit alpha	545737	546777	1041	-	1	0	NE	ES	ES	43	51	11	361.837	2	34.6547	1	23.989	K01889	Genetic Information Processing
SEML1_0573	hypothetical protein	546785	547048	264	-	0	0	GD	ES	ES	9	9	6	24.4304	0	0	0	0	unclassified	Unclassified
SEML1_0574	aquaporin	547136	548092	957	+	0	0	NE	GD	ES	37	41	38	572.872	26	40.0173	1	1.09041	unclassified	Unclassified
SEML1_0575	DNA recombination protein RmuC	548158	549234	1077	-	0	0	NE	NE	NE	39	42	54	4591.28	63	3051.29	60	2792.53	K09760	Not Included in Pathway or Brite
SEML1_0576	hypothetical protein	549249	549731	483	-	0	0	NE	NE	NE	28	28	23	1303.81	33	553.707	25	263.001	unclassified	Unclassified
SEML1_0577	phosphatase PAP2 family protein	549763	550260	498	-	1	0	NE	NE	NE	19	21	25	1809.62	31	694.755	28	277.228	unclassified	Unclassified
SEML1_0578	hypothetical protein	550279	550869	591	-	0	0	NE	GD	GD	13	14	16	240.503	20	82.6462	16	52.725	unclassified	Unclassified
SEML1_0579	ferric reductase-like transmembrane domain-containing protein	550866	551555	690	-	1	0	NE	GD	GD	23	28	27	438.868	23	222.809	19	75.5911	unclassified	Unclassified
SEML1_0580	anaerobic ribonucleoside-triphosphate reductase activating protein	551555	552241	687	-	1	0	NE	GD	GD	16	16	15	218.88	24	50.2951	8	11.3052	K04069	Not Included in Pathway or Brite
SEML1_0581	ribonucleoside triphosphate reductase	552306	554414	2109	-	0	0	NE	GD	GD	77	84	58	1183.02	58	180.256	36	67.7356	K21636	Metabolism
SEML1_0582	hypothetical protein	554724	555092	369	-	0	0	NE	NE	NE	10	12	14	945.444	16	908.709	16	1211.42	unclassified	Unclassified
SEML1_0583	histidine--tRNA ligase	555216	556523	1308	-	1	0	GD	ES	ES	47	63	16	81.3192	2	6.73855	0	0	K01892	Genetic Information Processing
SEML1_0584	hypothetical protein	556576	558078	1503	-	0	0	NE	NE	NE	69	87	98	7424.04	125	8511.94	120	9583.95	unclassified	Unclassified
SEML1_0585	hypothetical protein	558119	559117	999	+	0	0	NE	NE	NE	53	65	51	2254.2	67	4340.21	69	4693.12	unclassified	Unclassified
SEML1_0586	hypothetical protein	559114	559629	516	+	0	0	NE	NE	NE	23	28	32	1645.13	39	2629.03	38	2721.76	unclassified	Unclassified
SEML1_0587	tRNA-Gln	559700	559774	75	+	0	0	NE	NE	NE	2	2	4	31.9606	4	23.0431	3	3.64358	unclassified	Unclassified
SEML1_0588	hypothetical protein	559837	560292	456	-	0	0	NE	NE	NE	28	35	37	2803.12	43	2444.92	43	2679.56	unclassified	Unclassified
SEML1_0589	tRNA (guanosine(37)-N1)-methyltransferase TrmD	560545	561198	654	-	1	0	NE	NE	NE	20	27	35	2175.43	52	1477	53	949.745	K00554	Genetic Information Processing
SEML1_0590	KH domain-containing protein	561582	561977	396	-	1	1	NE	NE	NE	9	15	19	396.538	24	798.517	22	493.641	K06960	Not Included in Pathway or Brite
SEML1_0591	30S ribosomal protein S16	562106	562462	357	-	1	0	GD	GD	GD	13	17	3	87.2017	7	219.903	5	171.357	K02959	Genetic Information Processing
SEML1_0592	ribonuclease III	562542	563267	726	-	1	1	GD	ES	ES	30	36	5	22.1967	2	44.4471	2	8.14736	K03685	Genetic Information Processing
SEML1_0593	NUDIX domain-containing protein	563268	563786	519	-	1	0	GD	ES	ES	18	19	4	20.9947	0	0	1	0.898439	unclassified	Unclassified
SEML1_0594	transcription antitermination factor NusB	563749	564228	480	-	1	0	GD	ES	ES	26	30	4	36.3592	0	0	0	0	K03625	Genetic Information Processing
SEML1_0595	hypothetical protein	564285	564494	210	-	1	0	GD	ES	ES	8	8	1	1.84846	0	0	1	0.898439	unclassified	Unclassified
SEML1_0596	hypothetical protein	564641	565171	531	+	0	0	NE	NE	NE	29	38	32	2538.59	43	3049.71	42	3094.11	unclassified	Unclassified
SEML1_0597	hypothetical protein	565173	567923	2751	-	1	0	GD	ES	ES	93	101	8	75.4965	1	1.46711	1	0.898439	K01869	Genetic Information Processing
SEML1_0598	hypothetical protein	567969	569237	1269	-	0	0	NE	NE	NE	47	68	80	5751.46	96	5739.47	98	6093.43	unclassified	Unclassified
SEML1_0599	UDP-N-acetylmuramoyl-tripeptide--D-alanyl-D- alanine ligase	569252	570532	1281	-	1	0	GD	ES	ES	43	48	4	24.7832	1	8.80266	1	5.57103	unclassified	Unclassified
SEML1_0600	tRNA-Phe	570618	570693	76	-	0	0	NE	NE	ES	6	7	1	3.55792	0	0	0	0	unclassified	Unclassified
SEML1_0601	hypothetical protein	570751	572940	2190	-	0	0	NE	NE	NE	91	131	130	11217.8	152	11945	152	12589	unclassified	Unclassified
SEML1_0602	ABC transporter ATP-binding protein	572937	573611	675	-	1	0	NE	NE	NE	26	28	32	2020.16	40	2060.28	39	2188.99	K02003	Signaling and cellular processes
SEML1_0603	hypothetical protein	573592	574134	543	-	1	0	NE	NE	NE	23	27	34	2005.39	38	2370.55	38	2439.24	K10947	Genetic Information Processing
SEML1_0604	tRNA-Gly	574315	574389	75	-	0	0	NE	NE	NE	5	7	3	436.459	3	188.278	3	204.888	unclassified	Unclassified
SEML1_0605	tRNA-Gly	574475	574550	76	+	0	0	NE	ES	ES	5	6	0	0	1	0.753363	0	0	unclassified	Unclassified
SEML1_0606	hypothetical protein	576248	576406	159	-	0	0	NE	NE	NE	4	4	8	271.925	8	487.371	8	492.569	unclassified	Unclassified
SEML1_0607	hypothetical protein	576759	576929	171	+	0	0	NE	NE	NE	13	13	12	458.571	17	752.599	17	830.758	unclassified	Unclassified
SEML1_0608	hypothetical protein	577078	577242	165	-	0	0	NE	NE	NE	3	5	10	642.512	11	527.461	10	619.378	unclassified	Unclassified
SEML1_0609	slipin family protein	577280	578023	744	-	1	0	NE	NE	NE	31	32	38	3065.56	45	2094.87	47	2284.29	unclassified	Unclassified
SEML1_0610	replication-associated recombination protein A	578133	579299	1167	+	1	0	NE	NE	NE	34	44	51	4156.07	64	4534.32	64	4569.9	K07478	Not Included in Pathway or Brite
SEML1_0611	hypothetical protein	579339	580994	1656	-	1	0	NE	NE	NE	63	75	89	5697.95	107	6793.6	104	7513.72	K01187	Metabolism
SEML1_0612	putative periplasmic trehalase	580984	582606	1623	-	1	0	NE	NE	NE	70	76	70	4151.25	90	3257.43	81	1873.64	K01194	Metabolism
SEML1_0613	translational GTPase TypA	582824	584647	1824	-	1	0	NE	NE	NE	75	82	81	7009.34	110	6926.03	105	7120.48	K06207	Not Included in Pathway or Brite
SEML1_0614	hypothetical protein	584791	585276	486	-	0	0	NE	NE	NE	30	36	32	1885.71	37	2979.85	38	3171.14	unclassified	Unclassified
SEML1_0615	tRNA-Ala	585508	585584	77	-	0	0	NE	NE	NE	9	13	9	405.885	9	340.662	9	384.731	unclassified	Unclassified
SEML1_0616	hypothetical protein	585848	588079	2232	-	1	0	NE	NE	NE	85	93	107	5588.01	121	6136.33	123	6476.56	unclassified	Unclassified
SEML1_0617	hypothetical protein	588135	589046	912	-	1	0	NE	NE	NE	32	38	33	1618.67	42	1445.76	40	1625.22	unclassified	Unclassified
SEML1_0618	hypothetical protein	589039	590106	1068	-	1	0	NE	NE	NE	42	47	47	1681.65	55	2527.94	54	2726.24	K00571	Signaling and cellular processes
SEML1_0619	tRNA-Val	592409	592485	77	-	0	0	NE	NE	NE	7	11	8	1029.25	9	373.216	9	560.348	unclassified	Unclassified
SEML1_0620	tRNA-Ala	592513	592588	76	-	0	0	NE	NE	NE	7	7	4	222.059	5	368.579	5	294.036	unclassified	Unclassified
SEML1_0621	ABC transporter ATP-binding protein/permease	592824	593978	1155	-	1	0	NE	NE	NE	44	51	58	5312.04	75	4786.74	73	5364.52	unclassified	Unclassified
SEML1_0622	ABC transporter ATP-binding protein/permease	593991	594626	636	-	0	0	NE	NE	NE	47	50	30	1295.38	36	1866.02	34	2132.89	unclassified	Unclassified
SEML1_0623	hypothetical protein	594816	596036	1221	-	0	0	NE	NE	NE	79	96	89	12025.4	101	10627	105	11476.3	unclassified	Unclassified
SEML1_0624	hypothetical protein	596033	596779	747	-	0	0	NE	NE	NE	48	70	62	5564.99	71	5586.41	70	5970.86	unclassified	Unclassified
SEML1_0625	hypothetical protein	597361	598023	663	-	0	0	NE	GA	GA	42	59	42	3756.64	50	8586.84	49	11247.9	unclassified	Unclassified
SEML1_0626	hypothetical protein	597971	598921	951	-	0	0	NE	NE	NE	42	46	46	1585.78	53	1722.89	50	1113.83	unclassified	Unclassified
SEML1_0627	hypothetical protein	598923	599489	567	-	0	0	NE	NE	NE	34	42	36	1013.4	42	1241.4	40	794.187	unclassified	Unclassified
SEML1_0628	hypothetical protein	599560	603414	3855	-	0	0	NE	NE	NE	186	221	209	5087.13	294	6781.34	267	4106.91	unclassified	Unclassified
SEML1_0629	NAD-dependent DNA ligase LigA	603544	605559	2016	-	1	0	ES	ES	ES	65	72	1	12.621	1	0.753039	0	0	K01972	Genetic Information Processing
SEML1_0630	hypothetical protein	605540	606640	1101	-	1	0	GD	ES	ES	43	48	2	9.17281	1	2.25912	1	0.898439	unclassified	Unclassified
SEML1_0631	tRNA-Leu	606660	606745	86	-	0	0	GD	GD	ES	3	3	0	0	0	0	0	0	unclassified	Unclassified
SEML1_0632	tRNA-Cys	606804	606877	74	-	0	0	GD	GD	ES	5	5	0	0	0	0	0	0	unclassified	Unclassified
SEML1_0633	tRNA-Leu	606902	606989	88	-	0	0	GD	GD	ES	6	7	1	8.8948	0	0	0	0	unclassified	Unclassified
SEML1_0634	peptide ABC transporter substrate-binding protein	607043	608836	1794	-	1	1	GD	ES	ES	81	93	10	231.316	1	6.78026	0	0	K02035	Signaling and cellular processes
SEML1_0635	preprotein translocase subunit SecG	608849	609082	234	-	1	0	GD	ES	ES	11	15	0	0	0	0	0	0	K03075	Genetic Information Processing
SEML1_0636	phage holin family protein	609086	609478	393	-	1	1	GD	ES	ES	12	12	4	19.3125	2	38.918	1	41.7827	K08972	Not Included in Pathway or Brite
SEML1_0637	GIY-YIG nuclease family protein	609513	611078	1566	-	1	0	NE	NE	NE	59	65	67	3592.41	86	2536.31	81	1544.48	K03703	Genetic Information Processing
SEML1_0638	hypothetical protein	611129	611506	378	-	0	0	NE	NE	NE	23	29	26	3110.05	29	1494.58	29	1679.67	unclassified	Unclassified
SEML1_0639	uracil-DNA glycosylase family protein	611503	612081	579	-	1	0	NE	NE	NE	21	26	15	710.796	22	1160.41	21	1317.9	unclassified	Unclassified
SEML1_0640	thioredoxin	612102	612434	333	-	1	0	NE	NE	NE	19	25	17	1252.97	19	1867.69	21	1893.48	K03671	Organismal Systems
SEML1_0641	transcriptional repressor	612545	612973	429	-	1	0	NE	NE	NE	23	33	34	2235.47	39	2065.28	35	1480	unclassified	Unclassified
SEML1_0642	hypothetical protein	613064	613303	240	-	0	0	NE	NE	NE	7	7	7	61.1672	13	273.022	11	340.738	unclassified	Unclassified
SEML1_0643	Putative multidrug export ATP-binding/permease protein	613502	615274	1773	+	1	0	NE	NE	NE	69	80	65	4011.75	79	3489.57	77	3108.74	unclassified	Unclassified
SEML1_0644	50S ribosomal protein L25	615322	616023	702	-	1	1	NE	NE	NE	36	42	36	2131.26	49	3509.67	46	3792.99	K02897	Genetic Information Processing
SEML1_0645	hypothetical protein	616176	619601	3426	-	0	0	NE	NE	NE	144	165	172	8683.12	217	10472.3	203	11499.1	unclassified	Unclassified
SEML1_0646	VTT domain-containing protein	619802	620461	660	+	1	0	NE	ES	ES	16	17	3	118.977	0	0	1	0.898439	K03975	Not Included in Pathway or Brite
SEML1_0647	excinuclease ABC subunit UvrA	620491	623301	2811	-	1	0	NE	NE	NE	113	125	128	6882.93	161	4708.2	153	2141.23	K03701	Genetic Information Processing
SEML1_0648	transcriptional repressor	623442	623873	432	+	1	0	NE	NE	NE	24	29	28	2346.62	36	2626.26	37	2481.05	unclassified	Unclassified
SEML1_0649	hypothetical protein	623960	624205	246	+	0	0	NE	NE	NE	14	20	9	1853.29	13	1685.87	13	1708.76	unclassified	Unclassified
SEML1_0650	exodeoxyribonuclease I	624213	625631	1419	-	1	0	NE	NE	GD	40	46	52	1701.2	59	688.269	40	141.274	K01141	Genetic Information Processing
SEML1_0651	GTPase ObgE	625718	627028	1311	-	1	0	GD	ES	ES	60	64	17	150.329	15	509.167	11	313.657	K03979	Genetic Information Processing
SEML1_0652	LysM peptidoglycan-binding domain-containing protein	627093	628346	1254	-	1	1	GD	ES	ES	46	51	2	331.568	1	332.09	2	347.696	unclassified	Unclassified
SEML1_0653	endolytic transglycosylase MltG	628586	630031	1446	-	1	1	NE	NE	NE	61	70	62	3852.8	81	2591.77	82	1790.41	K07082	Not Included in Pathway or Brite
SEML1_0654	Holliday junction resolvase RuvX	630031	630429	399	-	1	0	NE	ES	ES	18	18	8	111.824	1	0.753363	1	0.928505	K07447	Genetic Information Processing
SEML1_0655	baseplate J/gp47 family protein	630422	632092	1671	-	1	1	NE	ES	ES	48	53	25	373.483	7	34.3541	2	24.0072	unclassified	Unclassified
SEML1_0656	pilus assembly protein PilM	632046	633329	1284	-	1	1	NE	NE	GD	39	52	47	2426.74	65	659.851	49	220.827	K03590	Signaling and cellular processes
SEML1_0657	alanine--tRNA ligase	633400	635307	1908	-	1	0	ES	ES	ES	89	105	21	432.517	15	653.897	13	675.548	K01872	Genetic Information Processing
SEML1_0658	tRNA 2-thiouridine(34) synthase MnmA	635338	636372	1035	-	1	0	NE	NE	GD	39	46	68	2616.73	81	854.199	56	249.789	K00566	Genetic Information Processing
SEML1_0659	YdcF family protein	636376	636981	606	-	0	0	NE	NE	GD	24	25	22	928.764	34	458.547	22	151.212	unclassified	Unclassified
SEML1_0660	cysteine desulfurase	636978	638120	1143	-	1	0	NE	NE	GD	46	53	40	1200.59	51	465.116	31	68.6182	K04487	Metabolism
SEML1_0661	hypothetical protein	638140	638574	435	-	0	0	NE	GD	ES	17	17	5	86.1391	4	162.805	1	162.488	unclassified	Unclassified
SEML1_0662	hypothetical protein	638575	638868	294	-	0	0	NE	GD	ES	8	8	5	17.7999	1	0.711654	0	0	unclassified	Unclassified
SEML1_0663	TatD family hydrolase	638816	639631	816	-	1	0	NE	NE	NE	30	36	31	1756.81	40	2064.88	39	2357.55	K03424	Not Included in Pathway or Brite
SEML1_0664	methionine--tRNA ligase	639628	641130	1503	-	1	0	NE	ES	ES	41	53	17	638.782	5	472.572	6	328.706	K01874	Metabolism
SEML1_0665	hypothetical protein	641149	641922	774	-	1	1	NE	NE	NE	36	48	45	4662.85	48	4723.92	46	5762.1	K07284	Metabolism
SEML1_0666	16S rRNA (adenine(1518)-N(6)/adenine(1519)-N(6))- dimethyltransferase RsmA	642406	643191	786	-	1	0	NE	NE	NE	37	47	40	3379.8	48	4263.81	46	4776.43	K02528	Genetic Information Processing
SEML1_0667	phage tail-type lysozyme domain-containing protein	643191	644369	1179	-	1	0	NE	NE	NE	55	70	61	3348.66	83	2878.48	79	1772.24	K21688	Not Included in Pathway or Brite
SEML1_0668	UvrD-helicase domain-containing protein	644421	646523	2103	-	1	0	NE	NE	NE	63	78	84	5100.97	100	3894.15	99	2153.51	K03657	Genetic Information Processing
SEML1_0669	hypothetical protein	646542	648020	1479	-	0	0	NE	NE	NE	45	49	57	3326.02	76	1677.52	72	666.785	unclassified	Unclassified
SEML1_0670	triose-phosphate isomerase	648017	648802	786	-	1	0	NE	GD	ES	31	33	26	405.709	12	27.6715	2	1.82694	K01803	Metabolism
SEML1_0671	pyruvate kinase	648949	650376	1428	-	1	0	NE	NE	NE	55	62	51	2706.29	70	1435.18	62	742.187	K00873	Metabolism
SEML1_0672	hypothetical protein	650437	651612	1176	-	1	0	NE	NE	NE	50	65	76	6124.26	87	5791.66	85	6521.46	K02004	Signaling and cellular processes
SEML1_0673	hypothetical protein	651736	652239	504	-	0	0	NE	NE	NE	17	18	27	2286.77	33	2009.53	34	2070.6	unclassified	Unclassified
SEML1_0674	replication-relaxation family protein	652731	653537	807	-	0	0	NE	NE	NE	27	31	32	2706.95	37	2278.65	37	2314.24	unclassified	Unclassified
SEML1_0675	hypothetical protein	653780	654025	246	+	1	0	NE	NE	NE	16	18	20	1486.74	21	1861.83	21	1302.83	unclassified	Unclassified
SEML1_0676	hypothetical protein	654055	654237	183	+	0	0	NE	NE	NE	4	5	7	248.93	7	452.676	7	494.634	unclassified	Unclassified
SEML1_0677	tRNA-Glu	655897	655971	75	-	0	0	NE	NE	NE	1	1	0	0	0	0	0	0	unclassified	Unclassified
SEML1_0678	Adaptive-response sensory-kinase SasA	656071	658176	2106	-	1	0	NE	NE	NE	86	103	117	7177.58	143	4479.54	135	2712.67	unclassified	Unclassified
SEML1_0679	hypothetical protein	658224	659576	1353	-	0	0	NE	NE	NE	59	72	73	7764.4	91	6752.2	86	7014.73	unclassified	Unclassified
SEML1_0680	response regulator	659623	659994	372	+	1	0	NE	NE	NE	8	8	7	197.066	11	300.641	10	127.421	unclassified	Unclassified
SEML1_0681	bifunctional 5,10-methylenetetrahydrofolate dehydrogenase/5,10-methenyltetrahydrofolate cyclohydrolase	659995	660807	813	-	1	0	NE	GD	GD	36	39	28	892.249	32	161.918	13	18.4803	unclassified	Unclassified
SEML1_0682	hypothetical protein	660804	662369	1566	-	0	0	NE	GD	GD	49	57	57	1445.53	57	256.841	12	12.9114	unclassified	Unclassified
SEML1_0683	tRNA-Lys	662548	662624	77	+	0	0	NE	NE	NE	6	6	1	9.87066	1	2.13496	1	0.898439	unclassified	Unclassified
SEML1_0684	tRNA-Arg	662736	662811	76	-	0	0	NE	NE	NE	8	8	1	16.6362	1	4.51824	0	0	unclassified	Unclassified
SEML1_0685	tRNA-Gly	662874	662948	75	-	0	0	NE	NE	NE	2	2	1	25.8785	0	0	0	0	unclassified	Unclassified
SEML1_0686	tRNA-His	663066	663142	77	+	0	0	NE	NE	ES	3	3	0	0	0	0	0	0	unclassified	Unclassified
SEML1_0687	UDP-N-acetylglucosamine 1-carboxyvinyltransferase	663232	664755	1524	-	1	0	ES	ES	ES	48	63	1	1.84846	1	1.42331	0	0	K00790	Metabolism
SEML1_0688	serine hydroxymethyltransferase	664877	666151	1275	+	1	0	NE	NE	GD	61	72	65	4048.47	75	890.914	45	214.057	K00600	Metabolism
SEML1_0689	hypothetical protein	666351	666797	447	-	1	1	NE	NE	GD	21	23	20	382.844	32	267.555	24	145.572	unclassified	Unclassified
SEML1_0690	hypothetical protein	666890	668662	1773	-	0	0	NE	NE	NE	77	92	118	3540.78	153	1702.02	119	1240.52	unclassified	Unclassified
SEML1_0691	hypothetical protein	668665	669465	801	-	1	1	NE	NE	NE	39	43	45	1104.33	55	471.699	45	253.617	unclassified	Unclassified
SEML1_0692	hypothetical protein	669443	669883	441	-	1	1	NE	NE	NE	18	18	16	713.141	22	120.863	19	73.4049	unclassified	Unclassified
SEML1_0693	type II secretion system GspH family protein	669880	670353	474	-	1	1	NE	NE	NE	30	33	20	678.154	29	284.847	27	152.161	unclassified	Unclassified
SEML1_0694	UDP-N-acetylmuramate dehydrogenase	670383	671420	1038	-	1	0	GD	ES	ES	42	46	7	53.2342	1	21.0851	1	38.6329	K00075	Metabolism
SEML1_0695	tRNA-Arg	671463	671539	77	+	0	0	NE	GD	GD	3	4	0	0	1	0.733555	0	0	unclassified	Unclassified
SEML1_0696	tRNA-Arg	671562	671638	77	+	0	0	NE	NE	NE	7	7	6	472.384	7	612.736	7	727.63	unclassified	Unclassified
SEML1_0697	hypothetical protein	671780	671872	93	-	0	0	NE	NE	NE	2	2	2	86.4711	3	68.02	3	88.0505	unclassified	Unclassified
SEML1_0698	hypothetical protein	671935	672579	645	+	0	0	NE	NE	NE	19	21	22	1185.16	28	1120.92	28	1070.54	unclassified	Unclassified
SEML1_0699	hypothetical protein	672646	673380	735	+	0	0	NE	NE	NE	25	32	33	3096.86	42	2638.46	41	3003.93	unclassified	Unclassified
SEML1_0700	AAA family ATPase	673372	675954	2583	-	1	0	NE	NE	GD	100	109	99	4123.84	123	2516.95	88	1637.64	unclassified	Unclassified
SEML1_0701	hypothetical protein	675933	676316	384	-	0	0	NE	NE	GD	16	18	14	257.928	16	156.839	10	50.7736	unclassified	Unclassified
SEML1_0702	Mur ligase family protein	676362	677651	1290	+	1	0	GD	ES	ES	55	64	11	56.334	1	1.42331	3	2.94227	K23393	Metabolism
SEML1_0703	putative cobyric acid synthase CobQ	677648	678364	717	+	0	0	NE	GD	ES	21	23	15	141.37	7	27.0905	1	26.9266	K07009	Metabolism
SEML1_0704	OpgC domain-containing protein	678422	679564	1143	+	0	0	NE	NE	NE	51	56	58	2653.74	75	1575.37	64	772.629	unclassified	Unclassified
SEML1_0705	glycosyltransferase family 39 protein	679551	681086	1536	-	1	0	NE	NE	NE	71	81	81	3563.91	105	1782.15	88	556.504	K14340	Metabolism
SEML1_0706	RNA pyrophosphohydrolase	681176	681655	480	-	1	0	NE	NE	NE	13	18	25	1400.04	29	1504.18	29	1760.08	unclassified	Unclassified
SEML1_0707	tRNA-Pro	681675	681750	76	-	0	0	NE	NE	NE	4	6	0	0	1	1.50608	0	0	unclassified	Unclassified
SEML1_0708	hypothetical protein	681836	682444	609	+	0	0	NE	NE	NE	35	48	41	5055.28	48	4067.77	46	4181.28	unclassified	Unclassified
SEML1_0709	2,3-diphosphoglycerate-dependent phosphoglycerate mutase	682454	683110	657	-	1	0	NE	NE	NE	25	33	33	2901.47	42	2839.63	40	2536.64	K01834	Metabolism
SEML1_0710	phosphopyruvate hydratase	683204	684484	1281	+	1	0	NE	NE	NE	59	71	67	5531.61	75	4815.71	77	3905.53	K01689	Metabolism
SEML1_0711	class E sortase	684541	685140	600	+	1	1	NE	GA	GA	30	47	32	2663.96	36	6609.75	35	10626.2	K07284	Metabolism
SEML1_0712	ribonuclease Y	685145	686635	1491	-	1	0	NE	NE	GD	39	41	39	1237.11	50	328.048	31	77.4361	K18682	Genetic Information Processing
SEML1_0713	tRNA (adenosine(37)-N6)-threonylcarbamoyltransferase complex dimerization subunit type 1 TsaB	686791	687183	393	-	1	0	NE	NE	NE	26	28	28	2834.51	33	1821.19	33	1392.28	unclassified	Unclassified
SEML1_0714	hypothetical protein	687180	687770	591	-	1	0	NE	NE	NE	43	55	34	1599.47	44	2383.46	45	1981.22	K06925	Genetic Information Processing
SEML1_0715	HIT domain-containing protein	687795	688229	435	-	1	0	NE	NE	NE	18	21	28	1603.03	32	2035.74	30	2329.79	unclassified	Unclassified
SEML1_0716	HIT domain-containing protein	688253	688684	432	-	1	0	NE	NE	NE	19	19	15	997.171	16	1226.34	15	1166.91	unclassified	Unclassified
SEML1_0717	succinylglutamate desuccinylase/aspartoacylase family protein	688824	689540	717	-	0	0	NE	NE	NE	30	32	40	2703.27	48	3079.75	48	3677.31	unclassified	Unclassified
SEML1_0718	molecular chaperone DnaK	689628	691526	1899	-	1	0	GD	ES	ES	65	71	6	34.548	4	6.00483	3	2.72538	K04043	Genetic Information Processing
SEML1_0719	nucleotide exchange factor GrpE	691672	692136	465	-	1	0	ES	ES	ES	15	15	2	126.041	2	336.077	2	397.839	K03687	Genetic Information Processing
SEML1_0720	transcriptional regulator	692137	692865	729	-	1	1	ES	ES	ES	21	24	1	57.3024	1	0.753039	0	0	K03705	Genetic Information Processing
SEML1_0721	guanylate kinase	692928	693662	735	-	1	0	NE	NE	NE	35	43	37	1672.22	46	1421.68	37	1024.78	unclassified	Unclassified
SEML1_0722	hypothetical protein	693747	694490	744	-	1	0	NE	NE	NE	28	30	31	1729.92	35	2055	34	2300.22	unclassified	Unclassified
SEML1_0723	Putative 5'(3')-deoxyribonucleotidase	694527	694997	471	-	1	0	NE	NE	NE	11	13	10	220.899	16	970.7	14	958.266	unclassified	Unclassified
SEML1_0724	hypothetical protein	695061	696860	1800	-	0	0	NE	NE	NE	52	63	51	2417.55	73	3372	70	3738.88	unclassified	Unclassified
SEML1_0725	GTP-binding protein LepA	696944	697903	960	-	1	0	NE	NE	NE	27	34	54	2894.8	65	2482	62	2019.67	unclassified	Unclassified
SEML1_0726	hypothetical protein	697956	698642	687	-	0	0	NE	NE	NE	29	43	44	2571.47	51	3005.05	53	3535.21	unclassified	Unclassified
SEML1_0727	GTP-binding protein	698645	699562	918	-	1	0	NE	NE	NE	35	47	60	5008.84	67	4329.87	65	3341.07	unclassified	Unclassified
SEML1_0728	virulence factor MviN	699559	701193	1635	-	1	0	GD	ES	ES	60	65	18	123.097	3	6.73839	0	0	K03980	Metabolism
SEML1_0729	ATP-dependent zinc metalloprotease FtsH	701199	703067	1869	-	1	0	GD	GD	ES	59	65	20	200.355	4	38.2813	3	20.367	K03798	Metabolism
SEML1_0730	tRNA lysidine(34) synthetase TilS	703193	704077	885	-	1	0	NE	ES	ES	34	36	22	339.792	4	88.4159	3	135.755	K04075	Genetic Information Processing
SEML1_0731	hypothetical protein	704162	704455	294	+	0	0	NE	NE	NE	16	18	21	2533.39	22	2589.63	23	2839.34	unclassified	Unclassified
SEML1_0732	hypothetical protein	704551	705003	453	+	0	0	NE	NE	NE	22	26	29	2265.4	36	2474.26	34	2703.21	unclassified	Unclassified
SEML1_0733	tRNA-Met	705090	705166	77	+	0	0	NE	NE	NE	7	9	0	0	2	11.8161	2	13.6467	unclassified	Unclassified
SEML1_0734	nucleoside-triphosphate diphosphatase	705200	705838	639	-	1	0	NE	NE	NE	17	23	21	1676.31	29	1537.32	29	1997.64	K01519	Metabolism
SEML1_0735	hypothetical protein	705869	706009	141	-	0	0	NE	NE	NE	4	6	3	65.217	5	286.189	5	264.375	unclassified	Unclassified
SEML1_0736	hypothetical protein	706133	706876	744	+	1	0	NE	NE	NE	42	48	44	2084.09	58	1920.95	54	698.319	unclassified	Unclassified
SEML1_0737	hypothetical protein	706873	707160	288	+	1	0	NE	NE	NE	11	11	11	303.099	20	339.721	15	90.4364	unclassified	Unclassified
SEML1_0738	NAD(P)/FAD-dependent oxidoreductase	707169	708545	1377	+	1	0	NE	NE	NE	60	71	57	3653.01	88	2089.61	84	756.31	unclassified	Unclassified
SEML1_0739	tRNA-Met	708658	708735	78	-	0	0	NE	NE	NE	6	7	0	0	0	0	0	0	unclassified	Unclassified
SEML1_0740	septum formation initiator family protein	708764	709213	450	-	1	1	NE	NE	NE	9	10	2	141.036	5	54.7892	4	34.9929	unclassified	Unclassified
SEML1_0741	tRNA-Met	709275	709350	76	+	0	0	NE	NE	NE	5	6	1	1.77896	0	0	0	0	unclassified	Unclassified
SEML1_0742	hypothetical protein	709380	709949	570	-	0	0	NE	NE	NE	32	42	33	2828.45	42	3049.03	39	3014.96	unclassified	Unclassified
SEML1_0743	hypothetical protein	710161	710658	498	-	0	0	NE	NE	NE	25	30	44	1890.13	46	2465.54	48	3021.69	unclassified	Unclassified
SEML1_0744	hypothetical protein	710752	710982	231	-	0	0	NE	ES	ES	5	5	3	39.7964	0	0	0	0	unclassified	Unclassified
SEML1_0745	hypothetical protein	711127	712158	1032	+	0	0	NE	NE	NE	47	52	68	4661.45	78	4346.62	72	4352.16	unclassified	Unclassified
SEML1_0746	hypothetical protein	712143	712769	627	-	0	0	NE	ES	ES	26	34	10	58.5698	0	0	0	0	unclassified	Unclassified
SEML1_0747	Mur ligase domain-containing protein	712837	714138	1302	+	1	0	GD	ES	ES	42	48	9	73.6247	4	19.9984	5	14.8273	unclassified	Unclassified
SEML1_0748	nucleoside triphosphate pyrophosphohydrolase family protein	714161	714502	342	-	1	0	NE	NE	NE	12	18	18	1488.32	22	1882.34	20	1956.7	unclassified	Unclassified
SEML1_0749	NUDIX domain-containing protein	714499	715077	579	-	1	0	NE	NE	NE	29	29	37	2144.05	43	2371.97	43	2298.48	unclassified	Unclassified
SEML1_0750	tRNA (guanosine(46)-N7)-methyltransferase TrmB	715105	715758	654	-	1	0	NE	NE	NE	33	37	38	2432.52	51	4012.05	49	4249.55	K03439	Genetic Information Processing
SEML1_0751	hypothetical protein	715755	716186	432	-	0	0	NE	ES	ES	15	17	13	778.762	14	434.51	12	401.103	unclassified	Unclassified
SEML1_0752	hypothetical protein	716186	716725	540	-	0	0	GD	ES	ES	25	27	8	52.6928	0	0	0	0	unclassified	Unclassified
SEML1_0753	A/G-specific adenine glycosylase	716791	717645	855	-	1	0	NE	NE	NE	51	60	54	4926.02	62	4674.64	63	4951.96	K03575	Genetic Information Processing
SEML1_0754	glucose-1-phosphate thymidylyltransferase RfbA	717749	718486	738	+	1	0	NE	NE	NE	38	44	54	4950.28	63	4444.18	62	5251.63	unclassified	Unclassified
SEML1_0755	hypothetical protein	718705	719790	1086	+	1	0	NE	NE	NE	61	66	77	4460.47	93	4160.3	89	4598.74	unclassified	Unclassified
SEML1_0756	NADH pyrophosphatase	719787	720323	537	+	1	0	NE	NE	NE	23	29	24	1986.53	31	3359.72	30	3281.2	unclassified	Unclassified
SEML1_0757	aspartate--tRNA ligase	720423	722219	1797	-	1	0	GD	ES	ES	69	84	15	522.593	9	427.403	11	465.366	K01876	Genetic Information Processing
SEML1_0758	GspE/PulE family protein	722316	724100	1785	+	1	1	NE	NE	GD	62	67	63	1592.14	76	791.906	61	375.848	K02652	Signaling and cellular processes
SEML1_0759	type II secretion system F family protein	724101	725324	1224	+	1	1	NE	NE	GD	26	26	39	1066.66	49	444.796	47	236.316	K02653	Signaling and cellular processes
SEML1_0760	pilus assembly protein PilM	725375	726433	1059	+	1	1	NE	GD	GD	36	37	36	576.057	34	136.765	20	33.0753	K02662	Signaling and cellular processes
SEML1_0761	PilN domain-containing protein	726430	726984	555	+	1	1	NE	GD	GD	12	12	15	328.201	19	73.5181	10	13.0149	unclassified	Unclassified
SEML1_0762	hypothetical protein	726981	727601	621	+	1	1	NE	GD	GD	25	25	18	411.583	18	103.315	5	6.61591	unclassified	Unclassified
SEML1_0763	hypothetical protein	727606	727878	273	+	0	0	NE	GD	GD	13	14	8	173.572	9	592.512	9	619.852	unclassified	Unclassified
SEML1_0764	PRC-barrel domain-containing protein	727883	728464	582	+	0	0	NE	NE	NE	28	31	31	3103.46	38	2210.95	33	2065.4	unclassified	Unclassified
SEML1_0765	RecX family transcriptional regulator	728484	729161	678	-	1	0	NE	NE	NE	23	24	26	727.54	30	847.433	31	429.537	K03565	Genetic Information Processing
SEML1_0766	hypothetical protein	729320	729658	339	+	0	0	NE	NE	NE	10	17	9	990.283	11	1105.96	12	1178.29	unclassified	Unclassified
SEML1_0767	recombinase RecA	729736	730779	1044	-	1	0	NE	NE	GD	33	35	24	789.823	26	263.748	18	42.7081	K03553	Genetic Information Processing
SEML1_0768	type II secretion system GspH family protein	730841	731239	399	+	1	1	NE	GD	ES	11	13	5	18.0033	1	2.26009	0	0	unclassified	Unclassified
SEML1_0769	PH domain-containing protein	731236	731985	750	-	1	1	NE	NE	NE	38	52	43	4760.1	49	3034.86	48	3195.81	unclassified	Unclassified
SEML1_0770	Holliday junction branch migration DNA helicase RuvB	732023	733021	999	-	1	0	ES	ES	ES	46	47	12	157.806	5	6.68058	0	0	K03551	Genetic Information Processing
SEML1_0771	hypothetical protein	733142	733606	465	+	0	0	NE	NE	NE	41	52	43	4228.59	49	6690.4	44	7317.46	unclassified	Unclassified
SEML1_0772	Holliday junction branch migration protein RuvA	734048	734623	576	-	1	0	NE	GD	ES	18	19	14	163.887	5	17.9775	2	11.8274	K03550	Genetic Information Processing
SEML1_0773	transglycosylase domain-containing protein	734635	737121	2487	-	1	1	NE	GD	ES	92	107	33	424.89	10	12.3495	1	0.898439	unclassified	Unclassified
SEML1_0774	crossover junction endodeoxyribonuclease RuvC	737165	737647	483	-	1	0	NE	GD	ES	20	27	5	200.548	7	1320.84	2	673.71	K01159	Genetic Information Processing
SEML1_0775	lamin tail domain-containing protein	737653	739545	1893	-	1	1	NE	ES	ES	53	55	30	450.685	6	104.24	1	12.8929	unclassified	Unclassified
SEML1_0776	YebC/PmpR family DNA-binding transcriptional regulator	739607	740332	726	-	1	0	NE	NE	NE	27	32	31	1809.6	40	1424.28	41	1008.02	K18189	Genetic Information Processing
SEML1_0777	ComEC/Rec2 family competence protein	740393	741841	1449	-	1	1	NE	NE	NE	82	112	99	12586	116	11147.1	115	12301.2	K02238	Signaling and cellular processes
SEML1_0778	tRNA-Lys	741901	741977	77	+	0	0	NE	NE	NE	8	8	0	0	0	0	0	0	unclassified	Unclassified
SEML1_0779	hypothetical protein	742073	742561	489	-	0	0	NE	NE	NE	23	25	18	2666.17	20	1297.85	21	1598.06	unclassified	Unclassified
SEML1_0780	hypothetical protein	742602	742925	324	-	0	0	NE	NE	NE	13	16	12	893.944	15	1275.56	13	1540.81	unclassified	Unclassified
SEML1_0781	RimK family alpha-L-glutamate ligase	742957	743868	912	-	1	0	NE	NE	NE	32	41	53	3894.03	59	3825.26	61	3758.46	K05844	Genetic Information Processing
SEML1_0782	RimK/LysX family protein	743868	744380	513	-	0	0	NE	NE	NE	9	11	17	2294.81	24	1125.65	21	1373.19	unclassified	Unclassified
SEML1_0783	hypothetical protein	744438	747599	3162	-	0	0	NE	NE	GA	185	249	240	22791.9	277	29219.3	276	32638.8	unclassified	Unclassified
SEML1_0784	molecular chaperone DnaJ	747704	748813	1110	-	1	0	GD	ES	ES	48	54	22	1048.3	20	616.976	19	554.266	K03686	Genetic Information Processing
SEML1_0785	CNNM domain-containing protein	748862	749842	981	-	0	0	NE	NE	NE	43	50	52	3164.39	55	2842.56	55	3037.89	K16302	Signaling and cellular processes
SEML1_0786	CBS domain-containing protein	749865	750878	1014	-	1	0	NE	NE	NE	45	70	59	6008.25	69	6118.46	66	6112.66	unclassified	Unclassified
SEML1_0787	DsbA family protein	750957	751715	759	+	1	1	NE	ES	ES	18	19	7	596.548	5	269.684	5	386.552	unclassified	Unclassified
SEML1_0788	magnesium transporter CorA family protein	752033	752947	915	-	1	0	NE	NE	NE	46	57	50	4861.62	66	4422.34	66	4274.39	unclassified	Unclassified
SEML1_0789	hypothetical protein	752987	753367	381	-	0	0	NE	NE	NE	28	33	22	2695.75	25	1978.91	24	2042.34	unclassified	Unclassified
SEML1_0790	HAMP domain-containing histidine kinase	753438	754448	1011	-	1	0	NE	NE	NE	52	59	66	4263.58	80	4607.36	76	4576.09	unclassified	Unclassified
SEML1_0791	response regulator transcription factor	754450	755130	681	-	1	0	NE	NE	NE	28	32	37	2029.97	40	2853.69	38	3182.09	K02483	Signaling and cellular processes
SEML1_0792	MarR family transcriptional regulator	755163	755426	264	-	0	0	NE	NE	NE	6	6	13	871.492	20	752.924	20	921.711	unclassified	Unclassified
SEML1_0793	hypothetical protein	755582	758173	2592	-	1	0	NE	NE	NE	142	192	171	15869.6	192	16254.8	188	16951.4	unclassified	Unclassified
SEML1_0794	ABC transporter ATP-binding protein	758288	759028	741	-	1	0	NE	NE	NE	29	35	30	1573.59	40	2997.48	44	3242.65	K02003	Signaling and cellular processes
SEML1_0795	ABC transporter permease	759039	760409	1371	-	1	0	NE	NE	NE	33	39	49	2440.16	69	3014.67	71	3220.17	K02004	Signaling and cellular processes
SEML1_0796	YhgE/Pip domain-containing protein	760485	762662	2178	-	1	0	NE	NE	NE	109	139	144	12468.9	172	14603.9	171	14887.4	K01421	Not Included in Pathway or Brite
SEML1_0797	hypothetical protein	762662	763099	438	-	1	0	NE	NE	NE	17	18	16	819.607	16	839.91	16	812.187	unclassified	Unclassified
SEML1_0798	chaperonin GroEL	763294	764928	1635	-	1	0	NE	ES	ES	77	92	50	530.242	10	22.9845	3	8.32648	K04077	Genetic Information Processing
SEML1_0799	co-chaperone GroES	764933	765202	270	-	1	0	NE	ES	ES	9	9	6	59.6091	0	0	0	0	K04078	Genetic Information Processing
SEML1_0800	hypothetical protein	765322	765603	282	+	0	0	NE	NE	NE	14	16	18	1649.8	24	1147.83	23	1214.94	unclassified	Unclassified
SEML1_0801	carbamate kinase	765731	766678	948	-	1	0	GD	ES	ES	31	33	4	21.9589	0	0	1	0.923353	K00926	Metabolism
SEML1_0802	YfcC family protein	766678	768243	1566	-	0	0	GD	ES	ES	47	52	8	72.8156	2	21.0437	1	4.49219	unclassified	Unclassified
SEML1_0803	Arginine deiminase	768270	770621	2352	-	0	0	GD	ES	ES	90	110	23	171.319	2	1.48692	3	2.75545	K00611	Metabolism
SEML1_0804	hypothetical protein	770872	771105	234	+	0	0	NE	NE	NE	3	5	10	620.591	12	595.97	12	762.108	unclassified	Unclassified
SEML1_0805	hypothetical protein	771211	772296	1086	+	1	0	NE	NE	NE	51	75	60	4763.74	74	5869.12	72	6380.31	K09799	Not Included in Pathway or Brite
SEML1_0806	ABC transporter permease	772359	773465	1107	-	1	0	NE	NE	NE	37	47	49	2340.27	59	2982.84	61	2584.72	unclassified	Unclassified
SEML1_0807	ABC transporter ATP-binding protein	773465	774229	765	-	1	0	NE	NE	NE	26	30	29	1917.53	40	1756.92	40	1637.91	K01990	Signaling and cellular processes
SEML1_0808	SulP family inorganic anion transporter	774320	774751	432	-	1	0	NE	NE	NE	19	25	26	1325.66	29	1597.83	28	1621.3	unclassified	Unclassified
SEML1_0809	hypothetical protein	774869	775510	642	+	0	0	NE	NE	NE	32	36	38	2301.76	41	3607.48	43	3893.8	unclassified	Unclassified
SEML1_0810	M20/M25/M40 family metallo-hydrolase	775540	776652	1113	-	1	0	NE	NE	NE	54	59	57	5037.06	73	4448.19	71	5280.45	unclassified	Unclassified
SEML1_0811	hypothetical protein	776627	777274	648	-	0	0	NE	NE	NE	35	40	35	2449.19	42	3325.05	43	3681.79	unclassified	Unclassified
SEML1_0812	YbhB/YbcL family Raf kinase inhibitor-like protein	777350	777811	462	+	0	0	NE	NE	NE	24	28	21	850.171	37	1829.52	33	2026.82	unclassified	Unclassified
SEML1_0813	hypothetical protein	777959	778732	774	-	1	1	NE	NE	NE	24	27	30	2028.97	45	2289.78	47	2543.48	unclassified	Unclassified
SEML1_0814	hypothetical protein	778965	779270	306	-	1	0	NE	NE	NE	10	10	14	625.655	14	657.338	14	741.046	unclassified	Unclassified
SEML1_0815	hypothetical protein	779522	779710	189	-	0	0	NE	NE	NE	4	4	5	566.401	6	341.77	6	401.413	unclassified	Unclassified
SEML1_0816	protein kinase UbiB	779707	781158	1452	-	1	0	NE	NE	NE	70	100	68	6543.75	82	7762.51	82	8246.6	unclassified	Unclassified
SEML1_0817	hypothetical protein	781670	782386	717	+	0	0	NE	NE	NE	30	37	47	2959.81	59	3798.35	59	3860.73	unclassified	Unclassified
SEML1_0818	hypothetical protein	783150	784124	975	-	0	0	NE	NE	NE	64	91	64	4961.41	71	7133.4	76	7727.01	unclassified	Unclassified
SEML1_0819	ABC transporter ATP-binding protein/permease	784139	786136	1998	-	1	0	NE	NE	NE	76	86	92	4410.45	121	7343.36	118	7781.98	K18888	Environmental Information Processing
SEML1_0820	ABC transporter ATP-binding protein/permease	786133	787947	1815	-	1	0	NE	NE	NE	82	96	88	7196.97	112	8852.14	109	9444.84	K18887	Environmental Information Processing
SEML1_0821	hypothetical protein	788069	788671	603	+	0	0	NE	NE	NE	26	35	32	1917.53	41	2645.19	38	3036.36	unclassified	Unclassified
SEML1_0822	thioredoxin domain-containing protein	788664	789377	714	+	1	1	NE	NE	NE	32	36	26	2522.03	34	2011.02	36	2067.71	unclassified	Unclassified
SEML1_0823	tRNA-Pro	790021	790097	77	+	0	0	NE	NE	NE	6	7	10	256.161	12	313.142	12	240.632	unclassified	Unclassified
SEML1_0824	hypothetical protein	790170	790433	264	-	0	0	NE	NE	NE	8	9	15	1114.1	23	944.811	23	592.848	unclassified	Unclassified
SEML1_0825	hypothetical protein	790568	791728	1161	+	0	0	NE	NE	NE	35	42	50	3015.15	65	2884.94	61	3424.62	unclassified	Unclassified
SEML1_0826	hypothetical protein	791742	791966	225	-	1	0	NE	NE	NE	10	12	9	798.435	13	1109.96	13	935.642	K09131	Not Included in Pathway or Brite
SEML1_0827	hypothetical protein	792037	792879	843	+	0	0	NE	NE	NE	40	50	48	3493.66	58	4827.19	58	5013.09	unclassified	Unclassified
SEML1_0828	hypothetical protein	792895	793794	900	-	1	0	NE	NE	NE	30	35	50	4388.91	60	4851.18	61	5335.77	unclassified	Unclassified
SEML1_0829	hypothetical protein	793805	794242	438	-	1	0	NE	NE	NE	17	20	32	3172.92	34	2404.89	36	2497.41	unclassified	Unclassified
SEML1_0830	DNA alkylation repair protein	794300	795046	747	-	0	0	NE	NE	NE	21	23	40	3099.12	48	2941.35	49	3121.75	unclassified	Unclassified
SEML1_0831	RNA pyrophosphohydrolase	795164	795637	474	-	1	0	NE	NE	NE	13	14	24	1900.74	26	1583.05	27	1434.75	unclassified	Unclassified
SEML1_0832	dITP/XTP pyrophosphatase	795689	796318	630	-	1	0	NE	NE	NE	29	32	35	2135.94	37	3405.41	39	3744.41	K01519	Metabolism
SEML1_0833	RNA pyrophosphohydrolase	796343	796753	411	-	1	0	NE	NE	NE	16	20	16	501.206	21	1076.75	23	1032.08	unclassified	Unclassified
SEML1_0834	hypothetical protein	796873	797088	216	-	0	0	NE	NE	NE	4	6	8	520.482	9	841.111	10	792.501	unclassified	Unclassified
SEML1_0835	hypothetical protein	797090	797809	720	-	0	0	NE	NE	NE	19	24	35	1683.99	39	2475.52	40	2379.39	unclassified	Unclassified
SEML1_0836	ABC transporter ATP-binding protein	797802	798533	732	-	1	0	NE	NE	NE	33	41	43	2986.01	48	2743.04	48	2990.01	unclassified	Unclassified
SEML1_0837	TetR/AcrR family transcriptional regulator	798537	799190	654	-	1	0	NE	NE	NE	36	51	40	4758.54	46	3095.1	51	3077.72	unclassified	Unclassified
SEML1_0838	ACT domain-containing protein	799334	800158	825	+	1	0	NE	NE	NE	46	55	44	3233.37	52	3507.82	57	3694.02	K04518	Metabolism
SEML1_0839	MmcQ/YjbR family DNA-binding protein	800173	800526	354	-	0	0	NE	NE	NE	25	25	22	1553.58	25	1813.95	25	1902.44	unclassified	Unclassified
SEML1_0840	hypothetical protein	800581	801207	627	-	0	0	NE	NE	NE	27	29	34	1776.16	36	2210.99	37	2131.87	unclassified	Unclassified
SEML1_0841	methionine adenosyltransferase domain-containingprotein	801625	802680	1056	-	0	0	NE	NE	NE	47	55	56	4256.87	69	5013.2	68	5248.86	K00789	Metabolism
SEML1_0842	hypothetical protein	802906	803331	426	-	1	1	NE	NE	NE	16	26	15	2402.85	16	1279.1	16	1219.04	unclassified	Unclassified
SEML1_0843	hypothetical protein	803325	806081	2757	-	0	0	NE	NE	NE	107	120	131	10427.9	143	8208.03	148	8642.52	K01156	Signaling and cellular processes
SEML1_0844	hypothetical protein	806065	806271	207	-	0	0	NE	NE	NE	4	4	5	353.625	5	124.528	5	239.027	unclassified	Unclassified
SEML1_0845	hypothetical protein	806264	807097	834	-	0	0	NE	NE	NE	31	38	37	2504.91	46	2380.14	44	2620.96	unclassified	Unclassified
SEML1_0846	hypothetical protein	807097	807297	201	-	0	0	NE	NE	NE	8	8	6	536.073	9	364.599	9	336.457	unclassified	Unclassified
SEML1_0847	DNA replication and repair protein RecF	807272	808711	1440	-	0	0	NE	NE	NE	66	83	93	6352.83	109	7453.66	111	8411.21	K07459	Not Included in Pathway or Brite
SEML1_0848	hypothetical protein	808711	810552	1842	-	0	0	NE	NE	NE	88	111	96	8562.65	121	10431.7	113	11798.9	K07316	Signaling and cellular processes
SEML1_0849	hypothetical protein	810575	811750	1176	-	1	0	NE	NE	NE	43	56	57	5279.76	67	5390.99	68	5495.46	K04095	Genetic Information Processing
SEML1_0850	hypothetical protein	811887	812732	846	+	0	0	NE	NE	NE	37	45	69	4144.45	78	5129.04	78	5139.37	unclassified	Unclassified
SEML1_0851	hypothetical protein	812845	813090	246	+	0	0	NE	NE	NE	10	12	14	689.673	15	847.36	14	1050.87	unclassified	Unclassified
SEML1_0852	Peptidoglycan-N-acetylglucosamine deacetylase	813178	814416	1239	+	1	0	NE	NE	NE	59	76	54	4306.56	65	7117.75	66	7411.18	K22278	Not Included in Pathway or Brite
SEML1_0853	hypothetical protein	814420	815772	1353	-	0	0	NE	NE	NE	71	87	60	4265.04	77	6074.2	77	6827.9	unclassified	Unclassified
SEML1_0854	TIGR03943 family protein	815762	816517	756	-	0	0	NE	NE	NE	39	43	50	3501.23	58	5107	53	6012.43	K08986	Not Included in Pathway or Brite
SEML1_0855	permease	816507	817388	882	-	1	0	NE	NE	NE	44	49	38	2467.33	45	4019.48	46	4253.15	K07089	Not Included in Pathway or Brite
SEML1_0856	non-canonical purine NTP pyrophosphatase	817420	817989	570	-	1	0	NE	NE	NE	23	27	34	2547.95	44	3068.76	42	3266.11	K01519	Metabolism
SEML1_0857	AAA family ATPase	817990	818517	528	-	1	0	NE	NE	NE	21	29	34	2143.82	37	3384.81	37	3686.52	unclassified	Unclassified
SEML1_0858	hypothetical protein	818562	818915	354	-	0	0	NE	NE	NE	20	23	30	2513.65	40	2655.35	41	2567.37	unclassified	Unclassified
SEML1_0859	hypothetical protein	819903	820205	303	-	0	0	NE	NE	NE	10	12	13	240.497	15	449.979	16	590.951	unclassified	Unclassified
SEML1_0860	hypothetical protein	820198	821361	1164	-	0	0	NE	NE	NE	49	60	69	5278.54	101	5469.76	100	5866.29	unclassified	Unclassified
SEML1_0861	tRNA-Asn	822152	822226	75	-	0	0	NE	NE	NE	5	5	0	0	1	15.0673	1	8.72326	unclassified	Unclassified
SEML1_0862	LexA repressor	822284	822622	339	-	1	0	NE	NE	NE	16	19	17	1701.87	19	1591.6	20	1551.89	unclassified	Unclassified
SEML1_0863	O-antigen ligase family protein	822594	823946	1353	-	1	1	NE	GD	GD	80	106	61	1538.3	65	388.372	20	38.5419	unclassified	Unclassified
SEML1_0864	sugar transferase	823975	825423	1449	+	1	1	GD	ES	ES	43	44	12	70.541	0	0	0	0	K16566	Metabolism
SEML1_0865	Ribose 1,5-bisphosphate phosphokinase PhnN	825427	825963	537	+	1	0	NE	NE	NE	16	18	25	1734.62	28	1854.41	28	2038.22	unclassified	Unclassified
SEML1_0866	1,4-dihydroxy-2-naphthoate octaprenyltransferase	825924	826973	1050	-	1	0	NE	NE	NE	48	62	58	2946.52	68	4117.66	71	3885.58	unclassified	Unclassified
SEML1_0867	hypothetical protein	826964	827572	609	-	0	0	NE	NE	NE	40	46	38	3858.17	50	3617.22	46	4027.38	unclassified	Unclassified
SEML1_0868	glycosyltransferase	827646	828764	1119	+	1	0	GD	ES	ES	43	51	13	149.597	6	555.209	4	411.826	unclassified	Unclassified
SEML1_0869	adenylyltransferase/cytidyltransferase family protein	828765	829199	435	-	1	0	NE	GD	ES	17	20	8	248.121	4	4.4184	0	0	unclassified	Unclassified
SEML1_0870	UDP-glucose 4-epimerase GalE	829249	830265	1017	+	1	0	NE	NE	NE	58	74	70	8490.74	78	6476.63	75	5490.98	K01784	Metabolism
SEML1_0871	dTDP-glucose 4,6-dehydratase	830281	831294	1014	+	1	0	NE	NE	NE	49	59	63	3531.38	77	2407.35	72	1333.2	K01710	Metabolism
SEML1_0872	dTDP-4-dehydrorhamnose 3,5-epimerase family protein	831305	831874	570	+	1	0	NE	NE	NE	23	33	20	1709.94	28	1042.88	27	649.536	unclassified	Unclassified
SEML1_0873	NAD(P)-dependent oxidoreductase	831877	832740	864	+	1	0	NE	NE	NE	45	49	47	3199.45	52	2670.21	48	1663.34	unclassified	Unclassified
SEML1_0874	hypothetical protein	832827	833990	1164	+	1	0	NE	NE	GD	37	38	38	1092.89	41	337.527	26	147.546	K07133	Not Included in Pathway or Brite
SEML1_0875	glucose-1-phosphate thymidylyltransferase RfbA	833987	834841	855	+	1	0	NE	ES	ES	28	31	20	193.638	1	0.753363	0	0	K00973	Metabolism
SEML1_0876	hypothetical protein	834989	836314	1326	-	0	0	NE	NE	NE	64	77	73	5766.33	87	6186.58	89	6360.19	unclassified	Unclassified
SEML1_0877	hypothetical protein	836382	836777	396	-	1	1	NE	NE	NE	13	14	8	87.0983	12	133.426	12	91.5886	unclassified	Unclassified
SEML1_0878	hypothetical protein	836839	837018	180	+	1	0	NE	NE	NE	2	2	4	123.776	4	126.53	4	141.577	unclassified	Unclassified
SEML1_0879	hypothetical protein	837081	837908	828	+	1	0	NE	NE	NE	27	32	36	2504.17	42	3056.05	43	3012.38	K00973	Metabolism
SEML1_0880	hypothetical protein	837905	839875	1971	-	0	0	NE	NE	NE	95	111	118	7571.1	138	8301.77	137	9481.5	unclassified	Unclassified
SEML1_0881	hypothetical protein	839868	840032	165	-	0	0	NE	NE	NE	2	2	7	355.837	7	532.713	7	497.931	unclassified	Unclassified
SEML1_0882	hypothetical protein	840032	840289	258	-	0	0	NE	NE	NE	7	7	5	403.217	5	268.824	5	175.767	unclassified	Unclassified
SEML1_0883	hypothetical protein	840335	841288	954	+	1	0	NE	NE	NE	39	41	40	2378.93	54	1648.46	51	1082.25	unclassified	Unclassified
SEML1_0884	Phosphoglycolate phosphatase	841294	841938	645	-	1	0	NE	NE	NE	18	22	34	1398.1	41	1331.63	41	790.712	unclassified	Unclassified
SEML1_0885	UDP-glucose 4-epimerase GalE	841922	842803	882	-	1	0	NE	NE	NE	25	30	37	1500.54	49	916.192	42	274.906	unclassified	Unclassified
SEML1_0886	hypothetical protein	842804	843883	1080	-	1	0	NE	NE	NE	37	43	50	3293.05	56	2339.95	56	1355.72	unclassified	Unclassified
SEML1_0887	scyllo-inositol 2-dehydrogenase (NAD(+))	843901	844902	1002	-	1	0	NE	NE	NE	32	33	51	2167.9	61	2426.54	58	1190.05	K18855	Not Included in Pathway or Brite
SEML1_0888	DegT/DnrJ/EryC1/StrS family aminotransferase	844895	845998	1104	-	1	0	NE	NE	NE	46	57	62	4698.66	81	2731.64	78	1845.21	K13010	Metabolism
SEML1_0889	hypothetical protein	846140	848170	2031	+	1	0	NE	NE	GD	90	106	72	2669.11	90	766.465	53	246.469	unclassified	Unclassified
SEML1_0890	hypothetical protein	848218	848805	588	+	0	0	GD	ES	ES	22	23	8	169.711	0	0	1	0.898439	unclassified	Unclassified
SEML1_0891	hypothetical protein	848806	850503	1698	+	0	0	GD	ES	ES	72	83	15	145.554	6	179.847	4	137.157	unclassified	Unclassified
SEML1_0892	hypothetical protein	850630	852432	1803	-	1	0	GD	ES	ES	53	59	15	59.9438	2	51.2391	2	34.164	K16870	Metabolism
SEML1_0893	Vitamin B12 import ATP-binding protein BtuD	852434	853606	1173	-	1	0	GD	ES	ES	38	45	0	0	2	1.44521	0	0	unclassified	Unclassified
SEML1_0894	ABC transporter permease	853608	854417	810	-	1	0	GD	ES	ES	22	24	5	11.087	0	0	0	0	K09690	Environmental Information Processing
SEML1_0895	glycosyltransferase family 2 protein	854449	855474	1026	+	1	0	GD	ES	ES	35	41	5	27.5803	2	14.2941	2	7.47095	K16870	Metabolism
SEML1_0896	succinyl-CoA synthetase (beta subunit)	855476	856534	1059	+	1	0	NE	NE	NE	52	61	47	3502.36	50	3081.47	52	2307.92	unclassified	Unclassified
SEML1_0897	succinate--CoA ligase subunit alpha	856531	857391	861	+	1	0	NE	NE	NE	48	56	52	4654.77	61	3808.09	56	2623.05	K01902	Metabolism
SEML1_0898	glycosyltransferase family 2 protein	857404	858351	948	+	1	0	GD	ES	ES	31	35	13	83.0597	0	0	1	0.923353	K20534	Metabolism
SEML1_0899	GtrA family protein	858335	858745	411	+	1	1	GD	GD	ES	4	4	10	77.4965	6	10.3667	0	0	unclassified	Unclassified
SEML1_0900	glycosyltransferase family 4 protein	858745	859836	1092	+	1	0	GD	ES	ES	39	46	7	398.045	3	176.19	2	165.334	unclassified	Unclassified
SEML1_0901	hypothetical protein	859825	861183	1359	-	0	0	NE	NE	NE	51	62	78	5917.25	96	6446.92	93	7053.86	unclassified	Unclassified
SEML1_0902	LemA family protein	861205	861786	582	-	1	1	NE	NE	NE	17	20	26	1701.46	30	1179.71	29	1335.43	K03744	Not Included in Pathway or Brite
SEML1_0903	KH domain-containing protein	861828	862289	462	-	1	1	NE	NE	NE	16	22	20	1686.69	27	868.287	26	463.574	K06346	Not Included in Pathway or Brite
SEML1_0904	membrane protein insertase YidC	862298	863242	945	-	1	1	GD	ES	ES	22	25	5	26.6844	1	0.753039	1	0.923353	K03217	Genetic Information Processing
SEML1_0905	ribonuclease P protein component	863313	863657	345	-	1	1	NE	ES	ES	10	11	3	34.3797	2	101.287	2	100.946	K03536	Genetic Information Processing
