# Supplementary material for: Genetic manipulation of Patescibacteria provides mechanistic insights into microbial dark matter and the epibiotic lifestyle
Source: Cell. 2023 Oct 26;186(22):4803–4817.e13. doi: 10.1016/j.cell.2023.08.017 (PMC10633639; doi:10.1016/j.cell.2023.08.017)
Supplement: Table S2. Sequence and structure-based annotation of the Se genome, related to Figure 5 [file mmc2.xlsx]

## Sheet: Table S2
Table S2: Sequence and structure-based annotation of the Se genome
Locus	PROKKA annotation	ProtNLM score	ProtNLM annotation	Pfam CE value	Pfam CI value	Pfam domain index	Pfam hit(s)	Pfam annotation(s)	FoldSeek Hit #1 TMscore	FoldSeek Hit #1	FoldSeek Hit # 1 annotation	FoldSeek Hit #2 TMscore	FoldSeek Hit #2	FoldSeek Hit # 2 annotation	FoldSeek Hit #3 TMscore	FoldSeek Hit #3	FoldSeek Hit # 3 annotation	DPAM score	DPAM domain index	DPAM hit(s)	DPAM_annotation(s)
SEML1_0001	chromosomal replication initiator protein DnaA	0.9996	Chromosomal replication initiator protein DnaA	6.50E-91, 5.90E-27, 1.20E-13, 1.80E-09	9.80E-88, 8.90E-24, 1.80E-10, 2.70E-06	121-337, 366-432, 4-65, 158-275	PF00308, PF08299, PF11638, PF00004	Bacterial dnaA protein, Bacterial dnaA protein helix-turn-helix, DnaA N-terminal domain, ATPase family associated with various cellular activities (AAA)	0.8547	Q058F9	Chromosomal replication initiator protein DnaA	0.8273	A0A0G0D207	Chromosomal replication initiator protein DnaA	0.824	A0A7C3YLB9	Chromosomal replication initiator protein DnaA	0.982, 0.997, 0.99, 0.992	1-90, 111-295, 296-355, 361-455	e4tpsD1, e2z4rB2, e3pfiA2, e3pvpA1	Ribosome-binding factor A (RbfA)-related, P-loop containing nucleoside triphosphate hydrolases, AAA+ ATPase lid domain, TrpR
SEML1_0002	DNA polymerase III subunit beta	0.9852	Beta sliding clamp	2.10E-23, 2.10E-08, 2.10E-07, 7.40E-06, 2.60E-31, 1.10E-19	1.40E-19, 0.00014, 0.0014, 0.048, 1.70E-27, 7.10E-16	1-118, 128-232, 281-342, 5-115, 130-241, 244-364	PF00712, PF00712, PF00712, PF02767, PF02767, PF02768	DNA polymerase III beta subunit, N-terminal domain, DNA polymerase III beta subunit, N-terminal domain, DNA polymerase III beta subunit, N-terminal domain, DNA polymerase III beta subunit, central domain, DNA polymerase III beta subunit, central domain, DNA polymerase III beta subunit, C-terminal domain	0.9974	A0A7W4EL77	Beta sliding clamp	0.9772	A0A8A6L8Q4	DNA polymerase III subunit beta	0.9696	A0A7W4DTH6	Beta sliding clamp	0.998, 0.998, 0.998	1-120, 126-240, 241-365	e3rb9A3, e1vpkA2, e6e8eA1	DNA clamp, DNA clamp, DNA clamp
SEML1_0003	DNA replication and repair protein RecF	0.9919	DNA replication and repair protein RecF	3.4e-09	3.7e-06	5-50	PF13555	P-loop containing region of AAA domain	0.9786	A0A7W4EET9	DNA replication and repair protein RecF	0.9497	A0A7W4EAV0	DNA replication and repair protein RecF	0.9473	A0A1F7Q3P6	DNA replication and repair protein RecF	0.997	1-334	e5z69A1	P-loop containing nucleoside triphosphate hydrolases
SEML1_0004	hypothetical protein	NA	NA	NA	NA	NA	NA	NA	0.8139	A0A7W4HPI1	Uncharacterized protein	0.7849	A0A7W4EK25	Uncharacterized protein	0.7771	A0A522BCF8	Uncharacterized protein	0.973, 0.926	26-120, 121-235	e6skaA4, e3u1wC2	Prealbumin-like, BT0923-like
SEML1_0005	exported protein of unknown function	0.9369	PEGA domain-containing protein	NA	NA	NA	NA	NA	0.892	A0A660M3G0	PEGA domain-containing protein	0.7802	A0A3D2AX94	PEGA domain-containing protein	0.7795	A0A839JJ28	PEGA domain-containing protein	0.96, 0.941	26-130, 131-205	e3e8vA1, e4qo6A2	Immunoglobulin/Fibronectin type III/E set domains/PapD-like, amino-terminal domain of OmpATb
SEML1_0006	hypothetical protein	NA	NA	3.60E-25, 8.70E-08	2.30E-21, 0.00057	299-431, 110-186	PF18013, PF01832	Phage tail lysozyme, Mannosyl-glycoprotein endo-beta-N-acetylglucosaminidase	0.5211	A0A7T9KJC5	Uncharacterized protein	0.5181	A0A2N6SEG6	Phage tail lysozyme domain-containing protein	0.5156	A0A418WAW5	Phage tail lysozyme domain-containing protein	0.993, 0.99, 0.992	61-255, 277-435, 456-625	e6tabA1, e4qdnA1, e7bk8A1	Lysozyme-like, Lysozyme-like, Cysteine proteinases
SEML1_0007	hypothetical protein	NA	NA	NA	NA	NA	NA	NA	0.6267	A0A2N1SWK8	Peptidase M15B domain-containing protein	0.6143	A0A0G4B0T2	Peptidase M23 domain-containing protein	0.5762	A0A1J5HJZ2	Uncharacterized protein	0.993	951-1105	e6n7gC1	Hedgehog/DD-peptidase
SEML1_0008	hypothetical protein	NA	NA	NA	NA	NA	NA	NA	0.9298	A0A1F6SRJ7	Conjugal transfer protein TraC	0.9198	A0A1F7BW72	TraG P-loop domain-containing protein	0.916	A0A3A4IX41	DUF87 domain-containing protein	0.999	226-585	e4ag6A1	P-loop containing nucleoside triphosphate hydrolases
SEML1_0009	hypothetical protein	NA	NA	NA	NA	NA	NA	NA	0.7837	A0A1G1XPA5	Uncharacterized protein	0.7654	A0A1G2A9J4	Uncharacterized protein	0.7642	A0A1G2BIX9	Uncharacterized protein	NA	NA	NA	NA
SEML1_0010	PrgI family protein	0.9963	PrgI family protein	4.6e-15	2.3e-11	5-90	PF12666	PrgI family protein	NA	NA	NA	NA	NA	NA	NA	NA	NA	0.933	156-200,261-290	e4bk0B1	Elongation factor TFIIS domain 2/ Kix domain of creb binding protein
SEML1_0011	hypothetical protein	NA	NA	NA	NA	NA	NA	NA	0.5332	A0A1Q3NL85	Type IV secretion system protein	NA	NA	NA	NA	NA	NA	0.946, 0.851	266-350, 746-995	e1wgnA1, e3zpjA1	RuvA-C, UBA, CRAL/TRIO-N, HBS1, ARM repeat
SEML1_0012	hypothetical protein	NA	NA	7.8e-08	0.0015	11-33	PF10518	TAT (twin-arginine translocation) pathway signal sequence	0.6046	A0A7W4HSU1	Uncharacterized protein	NA	NA	NA	NA	NA	NA	0.901	103-270	e4ec6D1	NTF2-like
SEML1_0013	hypothetical protein	0.575	ABC transporter permease	NA	NA	NA	NA	NA	0.5003	A0A7W7M654	TrbL/VirB6 plasmid conjugal transfer protein	NA	NA	NA	NA	NA	NA	0.941, 0.969, 0.892	156-295,316-445, 516-630, 736-760,806-1085	e2uuiA1, e5t1yB1, e4d10D1	MAPEG domain-like, EspA chaperone CesA, ARM repeat
SEML1_0014	hypothetical protein	NA	NA	2.6e-12	1e-08	56-116	PF18895	Type IV secretion system pilin	0.6216	A0A1G1X4H4	Secreted protein	0.6002	A0A2M8EIV9	Uncharacterized protein	0.5778	A0A839JKM0	Uncharacterized protein	0.985	1-30,56-130	e4u7oA2	Homodimeric domain of signal transducing histidine kinase
SEML1_0015	hypothetical protein	NA	NA	2.1e-11	4.1e-07	115-180	PF18895	Type IV secretion system pilin	0.6125	A0A563D3T8	Uncharacterized protein	0.5687	V5RUX0	Uncharacterized protein	0.5684	A0A839JJ19	Uncharacterized protein	0.938	1-15,66-185	e6r2gA1	MPER trimer
SEML1_0016	hypothetical protein	NA	NA	4.7e-15	1.3e-11	38-99	PF18895	Type IV secretion system pilin	0.7323	A0A2H0C7A1	DUF4134 domain-containing protein	0.6939	A0A1M3BUD0	Uncharacterized protein	0.6877	A0A7W4HW37	DUF4134 domain-containing protein	0.961	1-103	e6lgqC1	Homodimeric domain of signal transducing histidine kinase
SEML1_0017	hypothetical protein	NA	NA	3.2e-13	1.6e-09	59-122	PF18895	Type IV secretion system pilin	0.6773	A0A7T8YKA0	Uncharacterized protein	0.615	A0A660LXX7	Uncharacterized protein	0.5758	A0A563D333	DUF4134 domain-containing protein	0.965	1-125	e4q20A2	Homodimeric domain of signal transducing histidine kinase
SEML1_0018	hypothetical protein	NA	NA	3.00E-14, 1.60E-06	5.90E-11, 0.0032	51-121, 33-120	PF18895, PF04956	Type IV secretion system pilin, TrbC/VIRB2 pilin	0.7479	A0A2N1SWP3	TrbC/VIRB2 family protein	0.7473	R4PMX0	DUF4134 domain-containing protein	0.7396	A0A2N1SWP6	Uncharacterized protein	0.891	1-125	e4v1fA1	F1F0 ATP synthase subunit C
SEML1_0019	pilin	NA	NA	4.40E-14, 4.70E-06, 2.60E-07	5.70E-11, 0.0061, 0.00034	66-124, 66-123, 61-131	PF18895, PF04956, PF19607	Type IV secretion system pilin, TrbC/VIRB2 pilin, Family of unknown function (DUF6112)	0.7522	A0A7C1H5H0	TrbC/VIRB2 family protein	0.7513	A0A3B8XME1	Uncharacterized protein	0.7348	A0A1W9QM88	Uncharacterized protein	0.965	1-138	e4u7oA2	Homodimeric domain of signal transducing histidine kinase
SEML1_0020	Hsp20/alpha crystallin family protein	NA	NA	5.40E-22, 3.50E-14	5.30E-18, 3.40E-10	67-166, 73-152	PF00011, PF17886	Hsp20/alpha crystallin family, HSP20-like domain found in ArsA	0.7665	A0A2G6C6K7	Heat-shock protein	0.7423	A0A1Q3NP15	Heat-shock protein Hsp20	0.7411	A0A2M8KZH3	Heat-shock protein Hsp20	0.995	51-165	e1gmeA1	HSP20-like chaperones
SEML1_0021	hypothetical protein	0.5219	ComF family protein	1.2e-08	3.8e-05	5-57	PF18912	Double zinc ribbon domain	0.9399	A0A1F7QS87	Phosphoribosyltransferase domain-containing protein	0.9348	A0A0G4AY95	Putative Phosphoribosyltransferase	0.9254	A0A2G6C1D0	Phosphoribosyltransferase domain-containing protein	0.988	66-224	e6czfA2	PRTase-like
SEML1_0022	tRNA-Ser	NA	NA	NA	NA	NA	NA	NA	NA	NA	NA	NA	NA	NA	NA	NA	NA	NA	NA	NA	NA
SEML1_0023	hypothetical protein	NA	NA	NA	NA	NA	NA	NA	0.9303	A0A660M4Q4	Glycosyltransferase RgtA/B/C/D-like domain-containing protein	0.878	A0A857VA28	Glycosyltransferase RgtA/B/C/D-like domain-containing protein	0.8774	A0A2M6WZ81	Glycosyltransferase RgtA/B/C/D-like domain-containing protein	0.996, 0.999	21-305, 306-463	e5oglA2, e6s7oA1	STT3/PglB/AglB transmembrane domain, STT3/PglB/AglB core domain
SEML1_0024	pilin	NA	NA	1.2e-12	1.7e-09	52-111	PF18895	Type IV secretion system pilin	0.6975	A0A563BFK0	DUF4190 domain-containing protein	0.6436	A0A2G9ZCH5	Uncharacterized protein	0.6187	A0A258G0N2	Uncharacterized protein	0.975	1-120	e6pajB2	Homodimeric domain of signal transducing histidine kinase
SEML1_0025	30S ribosomal protein S15	0.998	30S ribosomal protein S15	1.8e-33	1.8e-29	8-87	PF00312	Ribosomal protein S15	0.9835	A0A660M3A0	30S ribosomal protein S15	0.9643	A0A1F8HWZ7	30S ribosomal protein S15	0.9577	A0A845S7N4	30S ribosomal protein S15	0.998	1-88	e5o5jO1	S15/NS1 RNA-binding domain
SEML1_0026	Large-conductance mechanosensitive channel	0.5643	Large-conductance mechanosensitive channel	2.8e-20	1.1e-16	33-128	PF01741	Large-conductance mechanosensitive channel, MscL	0.7972	A0A7J4K394	MscL family protein	0.7943	A0A258G2T1	Mechanosensitive ion channel protein MscL	0.7872	A0A7T9ITZ9	MscL family protein	0.992	31-130	e2oarB1	Gated mechanosensitive channel
SEML1_0027	arginine--tRNA ligase	0.5061	Arginine--tRNA ligase	5.30E-32, 1.90E-27, 5.00E-18	1.70E-28, 6.10E-24, 1.60E-14	437-546, 8-82, 87-386	PF05746, PF03485, PF00750	DALR anticodon binding domain, Arginyl tRNA synthetase N terminal domain, tRNA synthetases class I (R)	0.9577	A0A2G6C1Z0	arginine--tRNA ligase (EC 6.1.1.19)	0.9486	A0A857MMF8	arginine--tRNA ligase (EC 6.1.1.19)	0.9448	A0A521GSC2	arginine--tRNA ligase (EC 6.1.1.19)	0.989, 0.996, 0.995	1-95, 96-360, 361-545	e1iq0A2, e2zueA4, e1iq0A1	Arginyl-tRNA synthetase (ArgRS), N-terminal 'additional' domain, HUP domains, Anticodon-binding domain of a subclass of class I aminoacyl-tRNA synthetases
SEML1_0028	hypothetical protein	NA	NA	NA	NA	NA	NA	NA	NA	NA	NA	NA	NA	NA	NA	NA	NA	NA	NA	NA	NA
SEML1_0029	CTP synthase	0.5467	CTP synthase (glutamine hydrolyzing)	2.30E-104, 1.00E-48, 1.40E-08	1.10E-100, 4.90E-45, 6.70E-05	6-263, 305-522, 363-505	PF06418, PF00117, PF07722	CTP synthase N-terminus, Glutamine amidotransferase class-I, Peptidase C26	0.9707	A0A7C7LTE5	CTP synthase (glutamine hydrolyzing) (EC 6.3.4.2)	0.9684	A0A3A0FWQ7	CTP synthase (EC 6.3.4.2) (Cytidine 5'-triphosphate synthase) (Cytidine triphosphate synthetase) (CTP synthetase) (CTPS) (UTP--ammonia ligase)	0.9684	A0A0G0GAG3	CTP synthase (EC 6.3.4.2) (Cytidine 5'-triphosphate synthase) (Cytidine triphosphate synthetase) (CTP synthetase) (CTPS) (UTP--ammonia ligase)	0.999, 0.999	6-275, 276-528	e7mipG1, e4zdkA1	P-loop containing nucleoside triphosphate hydrolases, Class I glutamine amidotransferase-like
SEML1_0030	hypothetical protein	NA	NA	NA	NA	NA	NA	NA	0.7449	A0A7W4ELZ9	Uncharacterized protein	NA	NA	NA	NA	NA	NA	NA	NA	NA	NA
SEML1_0031	hypothetical protein	NA	NA	8.8e-14	4.3e-10	8-80	PF01243	Pyridoxamine 5'-phosphate oxidase	0.8609	A0A660M0J8	Pyridoxamine 5'-phosphate oxidase family protein	0.8156	A0A1V4Z8K2	Pyridoxamine 5'-phosphate oxidase	0.8048	A0A2V8TRT7	Pyridoxamine 5'-phosphate oxidase putative domain-containing protein	0.995	1-125	e6m0aC1	FMN-binding split barrel
SEML1_0032	ribonucleotide-diphosphate reductase subunit beta	NA	NA	7.5e-74	7.4e-70	20-302	PF00268	Ribonucleotide reductase, small chain	0.9396	A0A2H0UZC1	ribonucleoside-diphosphate reductase (EC 1.17.4.1)	0.9214	I7CWN5	Ribonucleoside-diphosphate reductase	0.921	A0A7X5TC48	ribonucleoside-diphosphate reductase (EC 1.17.4.1)	1	1-325	e4m1hB1	Heme oxygenase/Ribonucleotide reductase
SEML1_0033	ribonucleoside-diphosphate reductase subunit alpha	0.5541	Ribonucleoside-diphosphate reductase	5.10E-172, 6.70E-22, 5.20E-15	3.30E-168, 4.40E-18, 3.40E-11	228-762, 4-91, 152-222	PF02867, PF03477, PF00317	Ribonucleotide reductase, barrel domain, ATP cone domain, Ribonucleotide reductase, all-alpha domain	0.98	A0A258GEV5	Ribonucleoside-diphosphate reductase (EC 1.17.4.1)	0.9438	D1CID8	Ribonucleoside-diphosphate reductase (EC 1.17.4.1)	0.9411	A0A563CIN1	Ribonucleoside-diphosphate reductase (EC 1.17.4.1)	0.993, 0.994, 0.999	1-95, 101-225, 226-775	e5im3A2, e5im3A3, e5im3A4	ATP cone, Alpha helical domain of ribonucleotide reductases, Ten stranded beta/alpha barrel
SEML1_0034	Polyamine aminopropyltransferase	NA	NA	7e-11	4.6e-07	284-393	PF01564	Spermine/spermidine synthase domain	0.9855	A0A7W4ELJ5	Fused MFS/spermidine synthase	0.9605	A0A0G4AY43	Spermine synthase	0.9581	A0A3S0AY30	PABS domain-containing protein	0.989, 0.997	1-200, 221-475	e6e9nB1, e6qe0A1	Major facilitator superfamily (MFS) general substrate transporter, S-adenosyl-L-methionine-dependent methyltransferases
SEML1_0035	ATP-binding cassette domain-containing protein	0.5001	ABC transporter ATP-binding protein	1.70E-31, 4.00E-10, 9.30E-07	3.30E-28, 7.80E-07, 0.0018	24-163, 38-201, 37-195	PF00005, PF02463, PF13604	ABC transporter, RecF/RecN/SMC N terminal domain, AAA domain	0.9514	A0A4Q5NF86	ATP-binding cassette domain-containing protein	0.9308	A0A521GKN1	ATP-binding cassette domain-containing protein	0.9197	A0A662SXE2	ABC transporter domain-containing protein	0.998	6-250	e6hzmB2	P-loop containing nucleoside triphosphate hydrolases
SEML1_0036	ABC transporter permease	0.6924	ABC transporter permease	2.10E-37, 3.00E-17, 1.30E-10	1.00E-33, 1.50E-13, 6.20E-07	19-378, 7-381, 167-343	PF12698, PF12679, PF01061	ABC-2 family transporter protein, ABC-2 family transporter protein, ABC-2 type transporter	0.9005	A0A8A6LCS3	ABC transporter permease	0.8949	A0A2N1SXQ8	Sodium transporter	0.7827	A0A143X0Y5	ABC-2 family transporter protein	0.983, 0.994	51-160, 6-45,166-390	e3cniA1, e6hzmB1	Periplasmic binding protein-like II, ABCG5/ABCG8 transmembrane domain
SEML1_0037	tRNA-Ser	NA	NA	NA	NA	NA	NA	NA	NA	NA	NA	NA	NA	NA	NA	NA	NA	NA	NA	NA	NA
SEML1_0038	HIT family protein	0.5057	HIT family protein	1.70E-23, 1.00E-15	1.10E-19, 6.90E-12	12-99, 5-104	PF01230, PF11969	HIT domain, Scavenger mRNA decapping enzyme C-term binding	0.9623	A0A0G4B0W3	Putative Histidine triad (HIT) protein	0.953	A0A7W1QJJ5	HIT family protein	0.9524	A0A3C7Z8K0	HIT family protein	0.997	1-130	e3lb5C1	HIT-related
SEML1_0039	23S rRNA (pseudouridine(1915)-N(3))-methyltransferase RlmH	NA	NA	6.9e-48	6.7e-44	15-162	PF02590	Predicted SPOUT methyltransferase	0.9331	A0A8A6LCU8	23S rRNA (Pseudouridine(1915)-N(3))-methyltransferase RlmH	0.9267	A0A563C628	Ribosomal RNA large subunit methyltransferase H (EC 2.1.1.177) (23S rRNA (pseudouridine1915-N3)-methyltransferase) (23S rRNA m3Psi1915 methyltransferase) (rRNA (pseudouridine-N3-)-methyltransferase RlmH)	0.9245	N1V1W1	23S rRNA (Pseudouridine(1915)-N(3))-methyltransferase RlmH	0.998	11-160	e4fakA1	alpha/beta knot
SEML1_0040	LD-carboxypeptidase	0.5628	LD-carboxypeptidase	5.80E-34, 9.60E-28	5.70E-30, 9.40E-24	12-129, 200-316	PF02016, PF17676	LD-carboxypeptidase N-terminal domain, LD-carboxypeptidase C-terminal domain	0.9765	A0A7W4HSR6	LD-carboxypeptidase	0.9525	A0A660MU36	LD-carboxypeptidase	0.9525	A0A1F5FNX1	Peptidase S66	0.998, 0.996	1-155, 156-325	e5fd8A1, e4injB4	Class I glutamine amidotransferase-like, The "swivelling" beta/beta/alpha domain
SEML1_0041	hypothetical protein	NA	NA	2.20E-13, 1.90E-11	1.10E-09, 9.60E-08	206-325, 642-759	PF02687, PF02687	FtsX-like permease family, FtsX-like permease family	0.8418	A0A5M3WPN7	ABC3 transporter permease protein domain-containing protein	0.8223	A0A3L7A888	ABC transporter permease	0.8198	A0A2W6C2Y1	ABC transporter permease	1.0, 0.967, 0.993	1-80,166-330, 471-625, 406-460,626-765	e7arlE1, e5ws4A2, e5xu1S3	MacB transmembrane domain, ferredoxin-like domain in periplasmic region of MacB, MacB transmembrane domain
SEML1_0042	ABC transporter ATP-binding protein	NA	NA	1.40E-30, 4.30E-08, 1.50E-08	1.80E-27, 5.30E-05, 1.80E-05	29-177, 41-220, 35-73	PF00005, PF02463, PF13555	ABC transporter, RecF/RecN/SMC N terminal domain, P-loop containing region of AAA domain	0.9477	A0A0M2NLK9	Methionine ABC transporter ATP-binding protein	0.9462	A0A2P6VVV6	Macrolide ABC transporter ATP-binding protein	0.9455	A0A2G8DE28	Macrolide ABC transporter ATP-binding protein	0.999	11-230	e5lilA1	P-loop containing nucleoside triphosphate hydrolases
SEML1_0043	hypothetical protein	NA	NA	NA	NA	NA	NA	NA	NA	NA	NA	NA	NA	NA	NA	NA	NA	NA	NA	NA	NA
SEML1_0044	valine--tRNA ligase	NA	NA	1.20E-165, 1.00E-28, 5.00E-16, 1.80E-14	2.60E-162, 2.20E-25, 1.10E-12, 4.00E-11	16-553, 602-721, 341-570, 789-848	PF00133, PF08264, PF09334, PF10458	tRNA synthetases class I (I, L, M and V), Anticodon-binding domain of tRNA ligase, tRNA synthetases class I (M), Valyl tRNA synthetase tRNA binding arm	0.9724	A0A8A6L8T6	Valine--tRNA ligase	0.9677	A0A857MKM0	Valine--tRNA ligase (EC 6.1.1.9) (Valyl-tRNA synthetase) (ValRS)	0.9352	A0A7C5KCK7	Valine--tRNA ligase (EC 6.1.1.9) (Valyl-tRNA synthetase) (ValRS)	0.996, 0.994, 0.994	191-335, 11-190,341-415,421-530, 531-700	e1wkaA1, e4qrdA1, e5ah5A8	acid protease, HUP domains, Anticodon-binding domain of a subclass of class I aminoacyl-tRNA synthetases
SEML1_0045	hypothetical protein	NA	NA	NA	NA	NA	NA	NA	NA	NA	NA	NA	NA	NA	NA	NA	NA	NA	NA	NA	NA
SEML1_0046	peptidoglycan bridge formation glycyltransferaseFemA/FemB family protein	NA	NA	2.6e-17	1.7e-13	149-285	PF13480	Acetyltransferase (GNAT) domain	0.9715	A0A4Q0AID2	Peptidoglycan bridge formation glycyltransferase FemA/FemB family protein	0.9642	A0A328LHK3	Methicillin resistance protein	0.96	C7R4I9	BioF2-like acetyltransferase domain-containing protein	0.992, 0.995	1-130, 131-320	e6snrA3, e6snrA2	Acyl-CoA N-acyltransferases (Nat), Acyl-CoA N-acyltransferases (Nat)
SEML1_0047	L-threonylcarbamoyladenylate synthase	0.6407	Threonylcarbamoyl-AMP synthase	6e-39	1.2e-34	16-186	PF01300	Telomere recombination	0.9442	A0A7W4EFW5	Threonylcarbamoyl-AMP synthase	0.9327	A0A3D4IUA8	YrdC-like domain-containing protein	0.9195	A0A521GZS3	Threonylcarbamoyl-AMP synthase	0.996	1-195	e4e1bA1	YrdC/RibB
SEML1_0048	tRNA (adenosine(37)-N6)-threonylcarbamoyltransferase complex transferase subunit TsaD	NA	NA	2.3e-95	2.3e-91	24-326	PF00814	tRNA N6-adenosine threonylcarbamoyltransferase	0.9789	A0A563CPL2	tRNA N6-adenosine threonylcarbamoyltransferase (EC 2.3.1.234) (N6-L-threonylcarbamoyladenine synthase) (t(6)A synthase) (t(6)A37 threonylcarbamoyladenosine biosynthesis protein TsaD) (tRNA threonylcarbamoyladenosine biosynthesis protein TsaD)	0.9683	A0A7T9QKE5	tRNA N6-adenosine threonylcarbamoyltransferase	0.9672	A0A2M7TW14	tRNA N6-adenosine threonylcarbamoyltransferase (EC 2.3.1.234) (N6-L-threonylcarbamoyladenine synthase) (t(6)A synthase) (t(6)A37 threonylcarbamoyladenosine biosynthesis protein TsaD) (tRNA threonylcarbamoyladenosine biosynthesis protein TsaD)	0.998, 0.996	1-130, 131-355	e2ivnA1, e3zeuE2	Ribonuclease H-like, Ribonuclease H-like
SEML1_0049	UDP-N-acetylmuramoyl-L-alanyl-D-glutamate--2, 6-diaminopimelate ligase	NA	NA	3.90E-51, 1.30E-24, 2.60E-07	8.50E-48, 2.80E-21, 0.00057	22-224, 244-328, 20-101	PF08245, PF02875, PF19842	Mur ligase middle domain, Mur ligase family, glutamate ligase domain, YqeC protein	0.9618	A0A7X6P793	UDP-N-acetylmuramoyl-L-alanyl-D-glutamate--2, 6-diaminopimelate ligase (EC 6.3.2.13)	0.9471	A0A7C6XXC8	UDP-N-acetylmuramoyl-L-alanyl-D-glutamate--2, 6-diaminopimelate ligase (EC 6.3.2.13)	0.9463	A0A3S0BHK7	UDP-N-acetylmuramoyl-L-alanyl-D-glutamate--2, 6-diaminopimelate ligase (EC 6.3.2.13)	0.996, 0.998	1-245, 246-400	e2wtzA2, e4c12A5	P-loop containing nucleoside triphosphate hydrolases, MurD-like peptide ligases, peptide-binding domain
SEML1_0050	peptidoglycan bridge formation glycyltransferaseFemA/FemB family protein	NA	NA	4e-14	3.9e-10	175-303	PF13480	Acetyltransferase (GNAT) domain	0.9487	A0A2L0UHI7	Methicillin resistance protein	0.9274	A0A521Z7L7	Peptidoglycan bridge formation glycyltransferase FemA/FemB family protein	0.9201	A0A2G6C5J0	BioF2-like acetyltransferase domain-containing protein	0.984, 0.994	16-160,351-370, 161-340	e1lrzA2, e2c27A1	Acyl-CoA N-acyltransferases (Nat), Acyl-CoA N-acyltransferases (Nat)
SEML1_0051	hypothetical protein	NA	NA	NA	NA	NA	NA	NA	0.6174	A0A7T9F2D6	Uncharacterized protein	0.6125	A0A563CWT4	Uncharacterized protein	0.5784	A0A3D3HB30	HEAT repeat domain-containing protein	NA	NA	NA	NA
SEML1_0052	bifunctional phosphoglucose/phosphomannose isomerase	0.5912	Bifunctional phosphoglucose/phosphomannose isomerase	8.70E-39, 1.30E-11	5.70E-35, 8.20E-08	197-345, 44-137	PF10432, PF01380	Bacterial phospho-glucose isomerase C-terminal SIS domain, SIS domain	0.9847	A0A7W4HQ23	Bifunctional phosphoglucose/phosphomannose isomerase	0.9801	A0A857V7H9	SIS domain-containing protein	0.9707	A0A839JLY4	Bifunctional phosphoglucose/phosphomannose isomerase	0.999, 0.999	6-170, 171-345	e3fj1D1, e3fj1D1	Ribosomal protein S2/SIS domain, Ribosomal protein S2/SIS domain
SEML1_0053	ABC transporter permease	NA	NA	1.50E-35, 5.60E-23	9.70E-32, 3.70E-19	22-250, 287-399	PF12704, PF02687	MacB-like periplasmic core domain, FtsX-like permease family	0.9201	A0A2M7QS90	Uncharacterized protein	0.919	A0A2H0TA35	Multidrug ABC transporter substrate-binding protein	0.9156	A0A1F6A7U6	Multidrug ABC transporter substrate-binding protein	0.992, 0.997, 0.996	51-110,226-270, 111-225, 1-50,271-405	e3ftjA1, e5xu1M2, e5xu1S3	ferredoxin-like domain in periplasmic region of MacB, double psi, MacB transmembrane domain
SEML1_0054	ABC transporter ATP-binding protein	NA	NA	4.00E-35, 2.00E-07	4.10E-32, 0.00021	30-178, 40-222	PF00005, PF02463	ABC transporter, RecF/RecN/SMC N terminal domain	0.8574	A0A554J703	Putative ABC transport system ATP-binding protein	0.8544	A0A2T0YAT7	Putative ABC transport system ATP-binding protein	0.8519	A0A1F6R519	ABC transporter ATP-binding protein	0.999	6-270	e5x3xB1	P-loop containing nucleoside triphosphate hydrolases
SEML1_0055	tRNA-Ser	NA	NA	NA	NA	NA	NA	NA	NA	NA	NA	NA	NA	NA	NA	NA	NA	NA	NA	NA	NA
SEML1_0056	hypothetical protein	NA	NA	NA	NA	NA	NA	NA	0.7687	A0A7W4ELQ5	Nucleotidyl transferase AbiEii/AbiGii toxin family protein	0.7239	A0A7W4ES79	Uncharacterized protein	0.665	A0A660M3L7	Uncharacterized protein	0.978	23-220	e2la3A1	Nucleotidyltransferase
SEML1_0057	hypothetical protein	NA	NA	NA	NA	NA	NA	NA	0.5988	A0A660M4T7	Uncharacterized protein	0.5439	A0A8B1YRV5	Uncharacterized protein	NA	NA	NA	0.892	6-95	e2dt5B1	winged
SEML1_0058	oligoribonuclease	0.5924	Oligoribonuclease	8.4e-21	1.7e-16	11-173	PF00929	Exonuclease	0.9326	A0A258BRB4	Oligoribonuclease	0.9291	A0A7T9K8E4	Oligoribonuclease	0.917	A0A4Q0AJX6	Oligoribonuclease (EC 3.1.-.-)	0.997	1-183	e4rg8A1	Ribonuclease H-like
SEML1_0059	Zinc transport protein ZntB	NA	NA	2.3e-53	2.2e-49	9-286	PF01544	CorA-like Mg2+ transporter protein	0.9473	A0A563D597	Magnesium transporter CorA family protein	0.9284	A0A7W4HN29	Magnesium transporter CorA family protein	0.8884	A0A3C1R319	Magnesium transport protein CorA	0.995, 0.992	6-225, 231-290	e4ev6E4, e4ev6E5	CorA soluble domain-like, Magnesium transport protein CorA, transmembrane region
SEML1_0060	MmcQ/YjbR family DNA-binding protein	0.8925	MmcQ/YjbR family DNA-binding protein	4.5e-30	4.4e-26	20-119	PF04237	YjbR	0.9176	A0A7W1KH19	MmcQ/YjbR family DNA-binding protein	0.8918	A0A7W4EAM1	MmcQ/YjbR family DNA-binding protein	0.8874	A0A7W8ZVG1	Putative DNA-binding protein (MmcQ/YjbR family)	0.991	1-120	e2a1vA1	YjbR-like
SEML1_0061	hypothetical protein	NA	NA	NA	NA	NA	NA	NA	0.5717	A0A660M572	DUF5667 domain-containing protein	0.56	A0A2G6C637	Uncharacterized protein	0.5581	A0A4Q0AGY5	LemA family protein	0.994	146-325	e2qf9B1	Ferritin
SEML1_0062	DNA primase	0.5378	DNA primase	1.00E-30, 2.20E-30, 7.50E-21, 3.10E-16, 1.40E-13, 2.90E-08	2.20E-27, 4.80E-27, 1.60E-17, 6.90E-13, 3.10E-10, 6.40E-05	119-242, 5-93, 252-338, 251-324, 357-410, 252-340	PF08275, PF01807, PF13155, PF13662, PF10410, PF13362	DNA primase catalytic core, N-terminal domain, CHC2 zinc finger, Toprim-like, Toprim domain, DnaB-helicase binding domain of primase, Toprim domain	0.8037	A0A3D3HB18	DNA primase	0.7992	A0A660M510	DNA primase	0.7855	A0A1F6NA52	DNA primase	0.988, 0.988, 0.991, 0.991, 0.989	1-90, 91-230, 231-350, 351-420, 431-580	e2au3A3, e3b39A4, e5vazA2, e5gujA3, e2r5uE2	Rubredoxin-related, N-terminal a+b domain in DNA primase core, Toprim domain, helical domain in DNA primase DnaG catalytic core, DnaB helicase N-terminal domain-related
SEML1_0063	RNA polymerase sigma factor RpoD	0.9549	RNA polymerase sigma factor SigA	1.70E-25, 2.20E-25, 2.50E-22, 1.10E-18	4.80E-22, 6.00E-22, 7.10E-19, 3.10E-15	96-164, 174-254, 267-320, 57-89	PF04542, PF04539, PF04545, PF00140	Sigma-70 region 2, Sigma-70 region 3, Sigma-70, region 4, Sigma-70 factor, region 1.2	0.7595	A0A2E7JHD8	RNA polymerase subunit sigma	0.7505	A0A831PUS6	RNA polymerase sigma factor RpoD/SigA	0.7438	A0A3E3JZG9	RNA polymerase sigma factor	0.997, 1.0	56-165, 26-40,166-330	e6wmrZ1, e4xlnL1	Sigma2 domain of RNA polymerase sigma factors, tri-helical
SEML1_0064	hypothetical protein	0.9423	DUF4190 domain-containing protein	NA	NA	NA	NA	NA	NA	NA	NA	NA	NA	NA	NA	NA	NA	NA	NA	NA	NA
SEML1_0065	AAA family ATPase	NA	NA	2.70E-11, 1.70E-08	1.30E-07, 8.30E-05	11-143, 14-131	PF13238, PF13207	AAA domain, AAA domain	0.9428	A0A563BDD0	Dephospho-CoA kinase	0.9426	A0A522BCX4	Dephospho-CoA kinase	0.9414	A0A7W4GSR2	AAA family ATPase	0.998	6-190	e3h0kA1	P-loop containing nucleoside triphosphate hydrolases
SEML1_0066	DNA polymerase I	NA	NA	1.60E-135, 4.10E-44, 9.10E-32	4.40E-132, 1.10E-40, 2.60E-28	467-842, 5-172, 177-266	PF00476, PF02739, PF01367	DNA polymerase family A, 5'-3' exonuclease, N-terminal resolvase-like domain, 5'-3' exonuclease, C-terminal SAM fold	0.9673	A0A2G6C201	DNA-directed DNA polymerase (EC 2.7.7.7)	0.9345	A0A1F7R193	DNA polymerase I (EC 2.7.7.7)	0.9307	A0A0G0VGS3	DNA polymerase I (EC 2.7.7.7)	0.994, 0.99, 0.993, 0.994, 0.996, 0.992	1-170, 176-295, 296-435, 436-610, 636-760, 611-635,761-843	e6c33A1, e1ul1Z1, e4nlbA3, e1x9mA2, e6vdeA2, e4x0pC3	PIN domain-like, SAM domain-like, Ribonuclease H-like, "fingers" domain in bacteriophage RB69-like DNA polymerase I, helical bundle in Bacillus stearothermophilus-like DNA polymerase I, Adenylyl and guanylyl cyclase catalytic domain-like
SEML1_0067	hypothetical protein	NA	NA	NA	NA	NA	NA	NA	0.6992	A0A563D646	SH3 domain-containing protein	0.5852	A0A660M2K6	Nudix hydrolase domain-containing protein	0.5813	A0A7W4EG76	Uncharacterized protein	NA	NA	NA	NA
SEML1_0068	hypothetical protein	NA	NA	NA	NA	NA	NA	NA	0.8236	A0A258FSQ7	Uncharacterized protein	0.8051	A0A660LWA4	Uncharacterized protein	0.7696	A0A7W4EPS9	DUF4446 family protein	NA	NA	NA	NA
SEML1_0069	HAD family phosphatase	NA	NA	6.20E-14, 7.80E-14, 4.50E-09	3.10E-10, 3.90E-10, 2.20E-05	41-166, 75-170, 128-182	PF00702, PF13419, PF13242	haloacid dehalogenase-like hydrolase, Haloacid dehalogenase-like hydrolase, HAD-hyrolase-like	0.9588	A0A660M9H9	HAD family hydrolase	0.9498	A0A6M5F1D3	HAD family phosphatase	0.942	A0A7T5UV59	HAD family phosphatase	0.998	1-185	e5ai4A1	HAD-like
SEML1_0070	bifunctional DNA-formamidopyrimidine glycosylase/DNA-(apurinic or apyrimidinic site) lyase	NA	NA	1.40E-34, 2.00E-28, 1.40E-08	6.80E-31, 9.60E-25, 7.00E-05	1-130, 147-235, 261-288	PF01149, PF06831, PF06827	Formamidopyrimidine-DNA glycosylase N-terminal domain, Formamidopyrimidine-DNA glycosylase H2TH domain, Zinc finger found in FPG and IleRS	0.9529	A0A1G2Q357	DNA-formamidopyrimidine glycosylase	0.9522	A0A0G0JRB8	Formamidopyrimidine-DNA glycosylase	0.9508	A0A522BCL4	Formamidopyrimidine-DNA glycosylase (Fapy-DNA glycosylase) (EC 3.2.2.23) (DNA-(apurinic or apyrimidinic site) lyase MutM) (AP lyase MutM) (EC 4.2.99.18)	0.996, 0.999, 0.902	1-145, 146-235, 236-290	e3jr5A3, e3jr5A1, e1k3xA3	N-terminal domain of MutM-like DNA repair proteins, H2TH, C-terminal, Zn-finger domain of MutM-like DNA repair proteins
SEML1_0071	hypothetical protein	0.5064	DNA polymerase III subunit delta	3e-10	2.9e-06	33-135	PF06144	DNA polymerase III, delta subunit	0.7515	A0A1G2KVL0	DNA polymerase III delta N-terminal domain-containing protein	0.7514	A0A432FBQ0	DNA polymerase III subunit delta (EC 2.7.7.7)	0.7511	E5Y4A6	DNA polymerase III, delta subunit	0.984, 0.98, 0.992	1-100, 101-180, 181-300	e3u5zM1, e6vvoD1, e3zh9B2	P-loop containing nucleoside triphosphate hydrolases, AAA+ ATPase lid domain, DNA polymerase III clamp loader subunits, C-terminal domain
SEML1_0072	hypothetical protein	0.9985	30S ribosomal protein S20	6.3e-18	4.1e-14	4-76	PF01649	Ribosomal protein S20	0.7759	A0A7W4EAR1	30S ribosomal protein S20	0.7725	A0A1F4S7A5	30S ribosomal protein S20	0.7678	A0A857V7K5	30S ribosomal protein S20	0.997	6-80	e7jily1	Ribosomal protein S20
SEML1_0073	hypothetical protein	NA	NA	NA	NA	NA	NA	NA	0.5545	A0A2G6C5E4	Uncharacterized protein	0.551	A0A3B8XFT0	Uncharacterized protein	0.5372	A0A660M7R9	Uncharacterized protein	0.997	1-75,91-260	e5o25B1	DHH phosphoesterases
SEML1_0074	hypothetical protein	NA	NA	NA	NA	NA	NA	NA	NA	NA	NA	NA	NA	NA	NA	NA	NA	NA	NA	NA	NA
SEML1_0075	hypothetical protein	NA	NA	NA	NA	NA	NA	NA	NA	NA	NA	NA	NA	NA	NA	NA	NA	NA	NA	NA	NA
SEML1_0076	tRNA pseudouridine(55) synthase TruB	NA	NA	2.00E-29, 2.50E-12	1.90E-25, 2.50E-08	127-207, 208-245	PF01509, PF16198	TruB family pseudouridylate synthase (N terminal domain), tRNA pseudouridylate synthase B C-terminal domain	0.908	A0A4P9A2F3	tRNA pseudouridine synthase B (EC 5.4.99.25) (tRNA pseudouridine(55) synthase) (Psi55 synthase) (tRNA pseudouridylate synthase) (tRNA-uridine isomerase)	0.9003	A0A7W4HIS6	tRNA pseudouridine synthase B (EC 5.4.99.25) (tRNA pseudouridine(55) synthase) (Psi55 synthase) (tRNA pseudouridylate synthase) (tRNA-uridine isomerase)	0.8944	A0A7W4EKG5	tRNA pseudouridine synthase B (EC 5.4.99.25) (tRNA pseudouridine(55) synthase) (Psi55 synthase) (tRNA pseudouridylate synthase) (tRNA-uridine isomerase)	0.992	1-100,121-250	e1k8wA2	Pseudouridine synthase
SEML1_0077	hypothetical protein	NA	NA	NA	NA	NA	NA	NA	NA	NA	NA	NA	NA	NA	NA	NA	NA	NA	NA	NA	NA
SEML1_0078	hypothetical protein	NA	NA	2.9e-16	1.2e-12	8-91	PF02706	Chain length determinant protein	0.803	A0A4Y9PRG0	Chromosome partitioning protein	0.7983	A0A7W4ELZ5	Polysaccharide chain length determinant N-terminal domain-containing protein	0.7947	A0A1R4I8C7	Putative tyrosine-protein kinase	NA	NA	NA	NA
SEML1_0079	sugar transferase	0.5173	Sugar transferase	1.2e-66	2.4e-62	7-179	PF02397	Bacterial sugar transferase	0.9433	A0A563CWE0	Sugar transferase	0.9237	A0A143ZW29	Putative sugar transferase EpsL (EC 2.-.-.-)	0.9232	A0A6L3ZIA8	Sugar transferase	0.993	1-179	e5w7lB1	Monotopic phosphoglycosyl transferase (PGT)-like
SEML1_0080	Putative glycosyltransferase EpsD	NA	NA	1.80E-36, 6.20E-28, 2.80E-21, 3.40E-19, 7.00E-16, 7.30E-08	5.00E-33, 1.70E-24, 7.90E-18, 9.70E-16, 2.00E-12, 0.0002	182-348, 198-334, 4-145, 22-172, 23-152, 58-116	PF00534, PF13692, PF13477, PF13439, PF13579, PF08288	Glycosyl transferases group 1, Glycosyl transferases group 1, Glycosyl transferase 4-like, Glycosyltransferase Family 4, Glycosyl transferase 4-like domain, PIGA (GPI anchor biosynthesis)	0.9884	A0A8B1YQ01	Glycosyltransferase family 4 protein	0.9714	A0A3A9FQG1	Glycosyltransferase family 1 protein	0.9696	C2WEN2	Glycosyl transferase group 1	0.996, 0.997	1-165, 166-365	e2r60A2, e6u77C2	UDP-Glycosyltransferase/glycogen phosphorylase, UDP-Glycosyltransferase/glycogen phosphorylase
SEML1_0081	hypothetical protein	NA	NA	NA	NA	NA	NA	NA	0.8695	A0A174TUU0	Lipid A core-O-antigen ligase and related enzymes	0.8657	R6M3Y6	Uncharacterized protein	0.8445	A0A7T1L8W2	Wzy	0.995	1-235,261-390	e6pl5A1	RodA transmembrane domain
SEML1_0082	Putative glycosyltransferase EpsE	NA	NA	3.90E-27, 7.00E-13, 2.90E-10	1.30E-23, 2.30E-09, 9.60E-07	9-133, 6-126, 29-192	PF00535, PF13641, PF10111	Glycosyl transferase family 2, Glycosyltransferase like family 2, Glycosyltransferase like family 2	0.9415	M1UX73	Putative glycosyltransferase	0.9241	A0A5N1GML0	Glycosyltransferase	0.9198	A0A510TYS7	Glycosyltransferase 2-like domain-containing protein	0.999	1-269	e4p02A1	Nucleotide-diphospho-sugar transferases
SEML1_0083	hypothetical protein	NA	NA	5.30E-20, 2.00E-08, 1.60E-10	5.20E-16, 0.00019, 1.60E-06	7-264, 115-241, 328-446	PF01943, PF14667, PF14667	Polysaccharide biosynthesis protein, Polysaccharide biosynthesis C-terminal domain, Polysaccharide biosynthesis C-terminal domain	0.9668	A0A416TTF9	Lipopolysaccharide biosynthesis protein	0.9657	R4K5Q6	Membrane protein involved in the export of O-antigen and teichoic acid	0.9562	A0A6G2L2X9	Oligosaccharide flippase family protein	0.993, 0.998	6-200, 201-470	e6nc9A2, e6nc9A2	Multidrug and toxic compound extrusion (MATE) transporter, Multidrug and toxic compound extrusion (MATE) transporter
SEML1_0084	hypothetical protein	0.9128	NYN domain-containing protein	4.4e-17	2.1e-13	4-171	PF01936	NYN domain	0.9201	A0A7T9IR98	NYN domain-containing protein	0.8831	A0A1F8DUA0	NYN domain-containing protein	0.882	A0A0G1NC07	NYN domain-containing protein	0.983	1-203	e2qipA1	PIN domain-like
SEML1_0085	hypothetical protein	NA	NA	1.7e-26	3.4e-22	9-130	PF04892	VanZ like family	0.9343	A0A563CTL1	Acetobutylicum phosphotransbutyrylase	0.9117	A0A417JL18	VanZ family protein	0.9116	A0A223MIH6	Acetobutylicum phosphotransbutyrylase	NA	NA	NA	NA
SEML1_0086	Polyisoprenyl-teichoic acid--peptidoglycan teichoic acid transferase TagU	0.5985	LytR family transcriptional regulator	4.2e-33	1e-29	239-378	PF03816	LytR_cpsA_psr family	0.9774	A0A8B1YRS3	LCP family protein	0.9366	A0A563DB63	LytR family transcriptional regulator	0.9254	A0A521GRB9	LytR family transcriptional regulator	0.944, 0.998, 0.997	1-100, 111-200, 201-465	e3gi7A1, e2xxpA1, e2xxqA2	Secreted protein of unknown function DUF1311, Periplasmic binding protein-like II, LytR-Cps2A-Psr (LCP) enzymes
SEML1_0087	hypothetical protein	NA	NA	4.30E-08, 8.50E-07	7.30E-06, 0.00014	2-85, 13-106	PF07889, PF06009	Protein of unknown function (DUF1664), Laminin Domain II	NA	NA	NA	NA	NA	NA	NA	NA	NA	1	6-80,86-150	e6gaoB1	CT398 helical hairpin
SEML1_0088	tRNA-Arg	NA	NA	NA	NA	NA	NA	NA	NA	NA	NA	NA	NA	NA	NA	NA	NA	NA	NA	NA	NA
SEML1_0089	hypothetical protein	NA	NA	NA	NA	NA	NA	NA	0.6621	A0A0G1AXK7	DUF5673 domain-containing protein	0.66	A0A1G2N0M7	DUF5673 domain-containing protein	0.6551	A0A1G2SLK7	DUF5673 domain-containing protein	0.967	131-155,201-290	e5umsA1	PH domain-like
SEML1_0090	tRNA-Ser	NA	NA	NA	NA	NA	NA	NA	NA	NA	NA	NA	NA	NA	NA	NA	NA	NA	NA	NA	NA
SEML1_0091	hypothetical protein	NA	NA	7.20E-16, 6.10E-11, 2.30E-10	4.70E-12, 4.00E-07, 1.50E-06	5-115, 8-133, 11-114	PF13302, PF13420, PF00583	Acetyltransferase (GNAT) domain, Acetyltransferase (GNAT) domain, Acetyltransferase (GNAT) family	0.8343	A0A7W4HND0	GNAT family N-acetyltransferase	0.8314	A0A7X9HGP1	GNAT family N-acetyltransferase	0.8283	A0A836XH44	N-acetyltransferase	0.99	1-180	e2fl4A1	Acyl-CoA N-acyltransferases (Nat)
SEML1_0092	NUDIX domain-containing protein	NA	NA	4.6e-17	9.1e-13	7-125	PF00293	NUDIX domain	0.9416	A0A4Q5NJ90	NUDIX domain-containing protein	0.9203	A0A4Q0AIG6	NUDIX domain-containing protein	0.9106	A0A7W4EK38	NUDIX hydrolase	0.992	1-159	e2pqvB1	Nudix
SEML1_0093	polyribonucleotide nucleotidyltransferase	NA	NA	2.30E-17, 8.60E-20, 6.60E-22, 1.10E-09, 5.90E-07, 1.90E-13, 3.70E-08	4.50E-14, 1.70E-16, 1.30E-18, 2.10E-06, 0.0012, 3.70E-10, 7.40E-05	21-151, 334-468, 630-702, 154-217, 471-540, 568-625, 271-330	PF01138, PF01138, PF00575, PF03725, PF03725, PF00013, PF03726	3' exoribonuclease family, domain 1, 3' exoribonuclease family, domain 1, S1 RNA binding domain, 3' exoribonuclease family, domain 2, 3' exoribonuclease family, domain 2, KH domain, Polyribonucleotide nucleotidyltransferase, RNA binding domain	0.9755	A0A563CJS3	Polyribonucleotide nucleotidyltransferase (EC 2.7.7.8) (Polynucleotide phosphorylase) (PNPase)	0.9734	A0A2G6C3S8	Polyribonucleotide nucleotidyltransferase (EC 2.7.7.8) (Polynucleotide phosphorylase) (PNPase)	0.9655	A0A563CNV7	Polyribonucleotide nucleotidyltransferase (EC 2.7.7.8) (Polynucleotide phosphorylase) (PNPase)	0.999, 0.999, 1.0, 0.998, 0.999, 1.0, 0.999	11-150, 151-245, 246-310, 311-470, 471-560, 561-625, 626-705	e3h1cC4, e3u1kA1, e4nbqB7, e4am3B3, e3dd6A6, e4aimA19, e6qh2A1	Ribosomal protein S5 domain 2-like, Ribonuclease PH domain 2, Polynucleotide phosphorylase/guanosine pentaphosphate synthase (PNPase/GPSI), domain 3, Ribosomal protein S5 domain 2-like, Ribonuclease PH domain 2, Eukaryotic type KH-domain (KH-domain type I), Nucleic acid-binding proteins
SEML1_0094	hypothetical protein	NA	NA	1.5e-07	0.00017	41-104	PF13273	Protein of unknown function (DUF4064)	0.7659	A0A563CRK8	Uncharacterized protein	0.704	A0A563C9W5	Uncharacterized protein	0.6813	A0A7T9EXQ5	Uncharacterized protein	0.856	76-290	e3nftA1	IpaD-like
SEML1_0095	ribonuclease J	0.5472	Ribonuclease J	2.10E-29, 1.50E-12, 1.80E-11, 7.80E-08	1.00E-25, 7.40E-09, 8.80E-08, 0.00038	552-652, 108-263, 462-504, 148-252	PF17770, PF00753, PF07521, PF12706	Ribonuclease J C-terminal domain, Metallo-beta-lactamase superfamily, Zn-dependent metallo-hydrolase RNA specificity domain, Beta-lactamase superfamily domain	0.9224	A0A563CBW3	Ribonuclease J	0.9191	A0A2G6C7R5	Serine hydrolase	0.8867	A0A839JLR6	Ribonuclease J	0.996, 0.997, 0.997	41-295,466-545, 296-465, 551-650	e5a0vA1, e3zq4A3, e3bk1A3	Metallo-hydrolase/oxidoreductase, P-loop containing nucleoside triphosphate hydrolases, RNase J C-terminal domain
SEML1_0096	DNA translocase FtsK	NA	NA	5.60E-62, 3.00E-32, 8.30E-31, 2.90E-12	6.10E-59, 3.30E-29, 9.10E-28, 3.10E-09	359-565, 672-731, 254-351, 60-172	PF01580, PF09397, PF17854, PF13491	FtsK/SpoIIIE family, Ftsk gamma domain, FtsK alpha domain, 4TM region of DNA translocase FtsK/SpoIIIE	0.7478	A0A536A8Y6	DNA translocase FtsK	0.7455	A0A6J7EX60	Unannotated protein	0.7422	A0A352WKU4	DNA translocase FtsK	0.996, 0.999, 0.993	256-345, 346-655, 656-740	e2iusD1, e2iutB2, e2ve8A1	DNA translocase FtsK N-terminal domain, P-loop containing nucleoside triphosphate hydrolases, winged
SEML1_0097	30S ribosomal protein S6	0.9988	30S ribosomal protein S6	3.2e-25	6.2e-21	4-91	PF01250	Ribosomal protein S6	0.9625	A0A1F7R0C7	30S ribosomal protein S6	0.9481	A0A6M5F8S0	30S ribosomal protein S6	0.9378	A0A1J5I2W6	30S ribosomal protein S6	0.995	1-119	e1vmbA1	Ribosomal protein S6
SEML1_0098	single-stranded DNA-binding protein	0.5099	Single-stranded DNA-binding protein	1.5e-39	1.5e-35	5-107	PF00436	Single-strand binding protein family	0.842	A0A349WHR7	Single-stranded DNA-binding protein	0.8419	A0A6I8M9P2	Single-stranded DNA-binding protein (SSB)	0.8409	A0A497A9R6	Single-stranded DNA-binding protein	0.996	1-120	e1qvcA1	Nucleic acid-binding proteins
SEML1_0099	30S ribosomal protein S18	0.9979	30S ribosomal protein S18	2.1e-24	4.1e-20	13-60	PF01084	Ribosomal protein S18	0.8903	A0A2G6C5I7	30S ribosomal protein S18	0.8866	A0A1F7QN24	30S ribosomal protein S18	0.8756	A0A2H0CT90	30S ribosomal protein S18	0.998	6-65	e5wnvR1	tri-helical
SEML1_0100	elongation factor P	0.6508	Elongation factor P	2.50E-27, 9.50E-25, 9.10E-21	1.70E-23, 6.20E-21, 6.00E-17	131-184, 68-121, 6-60	PF09285, PF01132, PF08207	Elongation factor P, C-terminal, Elongation factor P (EF-P) OB domain, Elongation factor P (EF-P) KOW-like domain	0.9367	A0A2W4I513	Elongation factor P (EF-P)	0.934	A0A1F4XLJ2	Elongation factor P (EF-P)	0.9335	A0A328EC93	Elongation factor P (EF-P)	0.999, 0.999, 0.999	1-65, 66-125, 131-185	e6tnueI2, e3a5zB1, e6enuw2	SH3, Nucleic acid-binding proteins, Nucleic acid-binding proteins
SEML1_0101	serine hydrolase	NA	NA	2.60E-21, 4.50E-09	1.70E-17, 2.90E-05	395-577, 156-217	PF13354, PF12229	Beta-lactamase enzyme family, Putative peptidoglycan binding domain	0.7441	A0A7T5RUY1	Serine hydrolase	0.7071	A0A4P9A2E8	Serine hydrolase	0.6747	A0A563D5W1	Beta-lactamase class A catalytic domain-containing protein	1.0, 0.999	86-133,152-230,238-365,376-415,501-598, 416-500	e6fj1A2, e5zh8A1	L,D-transpeptidase pre-catalytic domain-like, alpha-helical domain in beta-lactamase/transpeptidase-like proteins
SEML1_0102	TlyA family RNA methyltransferase	NA	NA	5.20E-21, 1.80E-13	1.70E-17, 5.90E-10	58-232, 3-46	PF01728, PF01479	FtsJ-like methyltransferase, S4 domain	0.9099	A0A3C1C3G6	TlyA family rRNA (Cytidine-2'-O)-methyltransferase	0.9093	A0A520XFP0	TlyA family RNA methyltransferase	0.9069	A0A7C7TIU9	TlyA family RNA methyltransferase	0.991, 0.997	1-55, 56-240	e3hp7A4, e3opnA1	Alpha-L RNA-binding motif, S-adenosyl-L-methionine-dependent methyltransferases
SEML1_0103	redox-regulated ATPase YchF	0.9932	Ribosome-binding ATPase YchF	2.50E-39, 4.20E-26	6.20E-36, 1.00E-22	296-379, 27-147	PF06071, PF01926	Protein of unknown function (DUF933), 50S ribosome-binding GTPase	0.9129	A0A1Q2MED6	Ribosome-binding ATPase YchF	0.9071	W5SXC6	Ribosome-binding ATPase YchF	0.9058	A0A2G6NZW0	Ribosome-binding ATPase YchF	0.996, 0.998	16-295, 296-380	e5ee3B1, e2ohfA2	P-loop containing nucleoside triphosphate hydrolases, Ubiquitin-like
SEML1_0104	type IV pilus assembly protein PilM	0.5013	Type IV pilus assembly protein PilM	7.30E-44, 3.90E-09	7.10E-40, 3.80E-05	13-347, 188-342	PF11104, PF14450	Type IV pilus assembly protein PilM;, Cell division protein FtsA	0.9679	A0A3D4IVG5	Pilus assembly protein PilM	0.9509	A0A563C3M1	Type IV pilus assembly protein PilM	0.9462	A0A3B8XFR0	Pilus assembly protein PilM	0.996, 0.996	6-175, 176-350	e4bgaC1, e4bgaC1	Ribonuclease H-like, Ribonuclease H-like
SEML1_0105	hypothetical protein	NA	NA	NA	NA	NA	NA	NA	0.6616	A0A7T8YKF3	Uncharacterized protein	0.6568	A0A563CAE4	PilN domain-containing protein	0.6508	A0A563DBK1	PilN domain-containing protein	0.992	56-205	e2rjzA1	General secretion pathway protein M (EpsM) periplasmic domain-related
SEML1_0106	hypothetical protein	NA	NA	1.6e-07	0.0011	108-198	PF10741	Type II secretion system (T2SS), protein M subtype b	0.8665	A0A2N1SWC8	Uncharacterized protein	0.8539	A0A2N5KB11	Pilus assembly protein PilO	0.8488	A0A2G6C249	Uncharacterized protein	0.88, 1.0	6-55, 61-215	e3jc9Oa2, e3jc9Oa1	Preprotein translocase subunit YajC, General secretion pathway protein M (EpsM) periplasmic domain-related
SEML1_0107	hypothetical protein	NA	NA	NA	NA	NA	NA	NA	0.8528	A0A563CHY0	Flp pilus assembly protein CpaB	0.5609	A0A7W4HMJ3	Uncharacterized protein	0.5604	A0A2E8JRD5	Uncharacterized protein	NA	NA	NA	NA
SEML1_0108	type II/IV secretion system protein	0.5531	Type II secretion system protein E	3.50E-95, 3.20E-20, 5.50E-06	4.50E-92, 4.20E-17, 0.0072	188-452, 45-146, 311-428	PF00437, PF05157, PF13191	Type II/IV secretion system protein, Type II secretion system (T2SS), protein E, N-terminal domain, AAA ATPase domain	0.906	A0A7X5HX04	Flp pilus assembly complex ATPase component	0.8992	A0A1L5F6M5	Type II secretion system protein GspE	0.8968	A0A318KXK0	Type IV pilus assembly protein PilB	0.989, 0.994, 0.998	6-65, 66-145, 146-588	e5htlA1, e4phtB2, e5zfrC1	MshE c-di-GMP-binding domain, GSPII protein E N-terminal domain-like, P-loop containing nucleoside triphosphate hydrolases
SEML1_0109	type IV pilus twitching motility protein PilT	0.501	Type IV pilus twitching motility protein PilT	2.30E-49, 1.40E-07	1.10E-46, 6.90E-05	12-276, 128-248	PF00437, PF13191	Type II/IV secretion system protein, AAA ATPase domain	0.9721	A0A2Z4WA07	Type IV pili twitching motility protein PilT	0.9658	A0A7C4U7S3	Type IV pilus twitching motility protein PilT	0.9646	A0A089PEU9	Twitching motility protein PilT	1	6-350	e6gefA1	P-loop containing nucleoside triphosphate hydrolases
SEML1_0110	type II secretion system F family protein	NA	NA	8.00E-37, 3.80E-27	2.60E-33, 1.20E-23	68-191, 271-393	PF00482, PF00482	Type II secretion system (T2SS), protein F, Type II secretion system (T2SS), protein F	0.9142	V5RV26	Pilin biogenesis protein	0.909	A0A1F9YAR6	Type II secretion system protein GspF domain-containing protein	0.9071	A0A258H7V3	Pilus assembly protein PilC	0.994, 0.993	51-175, 241-365	e2whnA1, e3jc9Cb2	Toxin coregulated pilus biosynthesis protein E cytoplasmic domain, Toxin coregulated pilus biosynthesis protein E cytoplasmic domain
SEML1_0111	type II secretion system GspH family protein	NA	NA	5.2e-09	3.4e-05	2023-07-31	PF07963	Prokaryotic N-terminal methylation motif	0.8819	A0A563CVA3	Prepilin-type N-terminal cleavage/methylation domain-containing protein	0.881	A0A563AEI0	Prepilin-type N-terminal cleavage/methylation domain-containing protein	0.8658	A0A2G6C3P6	Prepilin-type N-terminal cleavage/methylation domain-containing protein	1	11-154	e2hi2A1	Pili subunits
SEML1_0112	A24 family peptidase	NA	NA	1.80E-25, 1.30E-14	1.20E-21, 8.70E-11	12-118, 138-246	PF06750, PF01478	Bacterial Peptidase A24 N-terminal domain, Type IV leader peptidase family	0.9592	A0A4P8ZWT3	Prepilin peptidase	0.9398	A0A7T9F508	Prepilin peptidase	0.9392	A0A2G6C282	Prepilin peptidase	0.991	6-54,101-285	e3s0xA1	GxGD membrane protease
SEML1_0113	type II secretion system GspH family protein	NA	NA	4.5e-09	4.4e-05	2023-03-28	PF07963	Prokaryotic N-terminal methylation motif	0.936	A0A563D282	Type II secretion system protein	0.8562	A0A7T5UXE5	Type II secretion system protein	0.8528	A0A2G6C1X4	Type II secretion system protein	1	8-79,91-114,141-189,201-245	e2hi2A1	Pili subunits
SEML1_0114	exported protein of unknown function	NA	NA	NA	NA	NA	NA	NA	0.9236	A0A7W4HQS3	Type II secretion system protein	0.8682	A0A563D5I3	Type II secretion system protein	0.8574	A0A7T9IUC5	Uncharacterized protein	1	11-95,112-130,143-205	e3sokA1	Pili subunits
SEML1_0115	hypothetical protein	0.5333	Prepilin-type N-terminal cleavage/methylation domain-containing protein	NA	NA	NA	NA	NA	0.8577	A0A660M2J5	Type II secretion system protein	0.814	A0A7W4HUN7	Prepilin-type N-terminal cleavage/methylation domain-containing protein	0.8077	A0A258G4P9	Prepilin-type N-terminal cleavage/methylation domain-containing protein	0.987	36-100,151-233	e5g24A1	Pili subunits
SEML1_0116	hypothetical protein	NA	NA	NA	NA	NA	NA	NA	0.9184	A0A660M4A5	Flp pilus-assembly TadG-like N-terminal domain-containing protein	0.8813	A0A2G6C703	Flp pilus-assembly TadG-like N-terminal domain-containing protein	0.8598	A0A6M5FDF5	Flp pilus-assembly TadG-like N-terminal domain-containing protein	0.964, 0.86	6-125,326-345, 126-230,251-325	e3ci0K3, e1wmdA1	Pili subunits, Galactose-binding domain-like
SEML1_0117	tyrosine-type recombinase/integrase	NA	NA	5.40E-47, 5.90E-14, 9.40E-13, 3.80E-12	2.10E-43, 2.30E-10, 3.70E-09, 1.50E-08	113-290, 7-90, 4-92, 9-91	PF00589, PF02899, PF13495, PF13102	Phage integrase family, Phage integrase, N-terminal SAM-like domain, Phage integrase, N-terminal SAM-like domain, Phage integrase SAM-like domain	0.9323	A0A2T2QWC6	Tyrosine recombinase XerC	0.932	A0A1M3BTW2	Tyrosine recombinase XerC	0.9319	A0A6M5FCP1	Tyrosine-type recombinase/integrase	0.996, 0.995, 0.988	1-105, 111-245, 246-300	e5jjvB3, e2a3vD1, e2a3vD2	lambda integrase-N, DNA breaking-rejoining enzymes, DNA breaking-rejoining enzymes
SEML1_0118	nucleoside-diphosphate kinase	0.5134	Nucleoside-diphosphate kinase	2.3e-45	2.2e-41	6-156	PF00334	Nucleoside diphosphate kinase	0.9759	A0A2W4IKB4	Nucleoside-diphosphate kinase (EC 2.7.4.6)	0.9746	A0A2M7RMP8	Nucleoside-diphosphate kinase (EC 2.7.4.6)	0.9733	A0A2N1SWH4	Nucleoside-diphosphate kinase (EC 2.7.4.6)	0.999	1-165	e4dz6D2	Nucleoside diphosphate kinases
SEML1_0119	tRNA-Arg								NA	NA	NA	NA	NA	NA	NA	NA	NA
SEML1_0120	PH domain-containing protein	0.7041	BPH 2 domain-containing protein	9.5e-12	9.3e-08	74-150	PF03703	Bacterial PH domain	0.9605	A0A7W4EEI2	PH domain-containing protein	0.9543	A0A2G6C233	DUF304 domain-containing protein	0.9476	A0A3B8XFQ8	DUF304 domain-containing protein	0.986	1-35,71-165	e3dcxA1	PH domain-like
SEML1_0121	hypothetical protein	0.8226	PpiC domain-containing protein	2.20E-10, 2.40E-09, 2.90E-09, 6.10E-07	6.20E-07, 6.80E-06, 8.10E-06, 0.0017	51-209, 188-314, 221-307, 223-304	PF13624, PF13145, PF13616, PF00639	SurA N-terminal domain, PPIC-type PPIASE domain, PPIC-type PPIASE domain, PPIC-type PPIASE domain	0.907	A0A2G6C1X1	PpiC domain-containing protein	0.9053	A0A857VAA7	PpiC domain-containing protein	0.901	A0A4Q0AHM2	PpiC domain-containing protein	0.995, 0.958	53-215,311-345, 216-305	e1m5yA1, e1yw5A3	Porin chaperone SurA, peptide-binding domain, FKBP-like
SEML1_0122	tRNA-Asp	NA	NA	NA	NA	NA	NA	NA	NA	NA	NA	NA	NA	NA	NA	NA	NA	NA	NA	NA	NA
SEML1_0123	tRNA-Thr	NA	NA	NA	NA	NA	NA	NA	NA	NA	NA	NA	NA	NA	NA	NA	NA	NA	NA	NA	NA
SEML1_0124	hypothetical protein	NA	NA	NA	NA	NA	NA	NA	0.7809	A0A8B1YK63	Uncharacterized protein	0.7643	A0A258G6R7	Uncharacterized protein	0.7554	A0A7X6P6C7	DUF1648 domain-containing protein	0.901	1-105	e4uy3A1	Cell division protein EzrA repeats
SEML1_0125	glycosyltransferase family 2 protein	NA	NA	2.6e-09	1.7e-05	242-481	PF13632	Glycosyl transferase family group 2	0.9609	A0A2G6C6T9	Glycosyltransferase 2-like domain-containing protein	0.96	A0A521GR21	Glycosyltransferase 2-like domain-containing protein	0.9572	A0A2N5KAX8	Glycosyltransferase 2-like domain-containing protein	0.998	11-480,496-564	e4p02A1	Nucleotide-diphospho-sugar transferases
SEML1_0126	hypothetical protein	NA	NA	NA	NA	NA	NA	NA	0.5898	A0A1Q3NL85	Type IV secretion system protein	NA	NA	NA	NA	NA	NA	0.854	441-750	e4horA3	ARM repeat
SEML1_0127	tRNA-Val								NA	NA	NA	NA	NA	NA	NA	NA	NA
SEML1_0128	threonine--tRNA ligase	NA	NA	2.70E-40, 1.90E-19, 1.40E-17	1.80E-36, 1.20E-15, 9.10E-14	282-493, 131-180, 506-602	PF00587, PF07973, PF03129	tRNA synthetase class II core domain (G, H, P, S and T), Threonyl and Alanyl tRNA synthetase second additional domain, Anticodon binding domain	0.9439	A0A4Q6D890	threonine--tRNA ligase (EC 6.1.1.3)	0.9363	A0A2E7GEW6	Threonine--tRNA ligase (EC 6.1.1.3) (Threonyl-tRNA synthetase) (ThrRS)	0.9359	A0A7V0UEX1	Threonine--tRNA ligase (EC 6.1.1.3) (Threonyl-tRNA synthetase) (ThrRS)	0.998, 0.994, 0.997	1-105,131-190, 201-505, 506-603	e6vu9A3, e3uh0A3, e3lc0A5	ThrRS/AlaRS editing domain, Class II aaRS and biotin synthetases, Anticodon-binding domain of Class II aaRS
SEML1_0129	MGMT family protein	NA	NA	4.5e-21	8.7e-17	12-89	PF01035	6-O-methylguanine DNA methyltransferase, DNA binding domain	0.9101	A0A2E8JPF3	Cysteine methyltransferase	0.9094	A0A0G1VD76	Methylated-DNA-[protein]-cysteine S-methyltransferase DNA binding domain-containing protein	0.9056	A0A7W4ETQ7	MGMT family protein	0.998	11-105	e4hdvA1	Methylated DNA-protein cysteine methyltransferase-C
SEML1_0130	tRNA (adenosine(37)-N6)-dimethylallyltransferaseMiaA	NA	NA	3.30E-46, 1.00E-07	9.10E-43, 0.00028	45-271, 11-205	PF01715, PF13671	IPP transferase, AAA domain	0.9409	A0A3B8XDV3	tRNA dimethylallyltransferase (EC 2.5.1.75) (Dimethylallyl diphosphate:tRNA dimethylallyltransferase) (DMAPP:tRNA dimethylallyltransferase) (DMATase) (Isopentenyl-diphosphate:tRNA isopentenyltransferase) (IPP transferase) (IPPT) (IPTase)	0.9269	A0A7C3P673	tRNA dimethylallyltransferase (EC 2.5.1.75) (Dimethylallyl diphosphate:tRNA dimethylallyltransferase) (DMAPP:tRNA dimethylallyltransferase) (DMATase) (Isopentenyl-diphosphate:tRNA isopentenyltransferase) (IPP transferase) (IPPT) (IPTase)	0.92	A0A258H8K3	tRNA dimethylallyltransferase (EC 2.5.1.75) (Dimethylallyl diphosphate:tRNA dimethylallyltransferase) (DMAPP:tRNA dimethylallyltransferase) (DMATase) (Isopentenyl-diphosphate:tRNA isopentenyltransferase) (IPP transferase) (IPPT) (IPTase)	0.956, 0.999	121-175, 6-120,176-294	e2zxuA2, e3ephA1	tRNA delta(2)-isopentenylpyrophosphate transferase helical insertion domain, P-loop containing nucleoside triphosphate hydrolases
SEML1_0131	transcriptional regulator	0.9568	Transcriptional regulator	NA	NA	NA	NA	NA	0.7521	A0A7J2L696	HTH arsR-type domain-containing protein	0.6903	A0A353J616	Transcriptional regulator	0.6825	A0A351ISD7	HTH arsR-type domain-containing protein	0.997, 0.947	6-95, 96-198	e5nhkB1, e3c18C2	winged, Nucleotidyltransferase
SEML1_0132	MBL fold metallo-hydrolase	0.6979	Zn-dependent hydrolase	2.3e-23	4.5e-19	4-159	PF13483	Beta-lactamase superfamily domain	0.955	A0A6M5FCQ1	Zn-dependent hydrolase	0.9449	A0A1F7QY90	Zn-dependent hydrolase	0.9368	A0A7X3VU18	MBL fold metallo-hydrolase	0.97	1-210	e1vjnA1	Metallo-hydrolase/oxidoreductase
SEML1_0133	50S ribosomal protein L28	0.9944	50S ribosomal protein L28	1e-26	5e-23	4-60	PF00830	Ribosomal L28 family	0.8934	A0A7W4H685	50S ribosomal protein L28	0.8889	A0A259IEB7	50S ribosomal protein L28	0.8849	Q4A6Y4	50S ribosomal protein L28	0.994	1-65	e3j6bS1	Ribosomal protein L28
SEML1_0134	site-2 protease family protein	NA	NA	NA	NA	NA	NA	NA	0.9581	A0A660M103	Site-2 protease family protein	0.9319	A0A839JKF5	Site-2 protease family protein	0.9215	A0A7T9IRL6	Site-2 protease family protein	0.991	1-205	e3b4rA1	FtsH protease domain-like
SEML1_0135	50S ribosomal protein L20	0.998	50S ribosomal protein L20	1.2e-45	2.3e-41	2-108	PF00453	Ribosomal protein L20	0.8722	A0A2Z5T2M6	50S ribosomal protein L20	0.8665	A0A7V5E9W6	50S ribosomal protein L20	0.8653	A0A7V3RL80	50S ribosomal protein L20	1	6-110	e5hl7N1	Ribosomal protein L20
SEML1_0136	50S ribosomal protein L35	0.9948	50S ribosomal protein L35	2e-22	3.9e-18	2-62	PF01632	Ribosomal protein L35	0.9251	A0A257YB68	50S ribosomal protein L35	0.9209	A0A1V6J704	50S ribosomal protein L35	0.9138	A0A1G1VJV8	50S ribosomal protein L35	0.998	6-64	e7jile1	Ribosomal protein L35p
SEML1_0137	translation initiation factor IF-3	0.9213	Translation initiation factor IF-3	1.90E-32, 1.70E-19	7.30E-29, 6.70E-16	56-139, 1-47	PF00707, PF05198	Translation initiation factor IF-3, C-terminal domain, Translation initiation factor IF-3, N-terminal domain	0.7925	A0A352CAH7	Translation initiation factor IF-3	0.7869	A0A2G9YAN0	Translation initiation factor IF-3	0.786	W1V8E6	Translation initiation factor IF-3	0.996	56-140	e6neqz1	Translation initiation factor IF3, C-terminal domain
SEML1_0138	YifB family Mg chelatase-like AAA ATPase	0.5054	Magnesium chelatase	6.40E-93, 9.70E-43, 1.10E-26, 5.10E-12, 4.20E-09, 6.00E-08	6.30E-90, 9.50E-40, 1.10E-23, 5.00E-09, 4.10E-06, 5.90E-05	197-399, 22-144, 416-504, 219-354, 208-351, 16-150	PF01078, PF13541, PF13335, PF07728, PF00158, PF05362	Magnesium chelatase, subunit ChlI, Subunit ChlI of Mg-chelatase, Magnesium chelatase, subunit ChlI C-terminal, AAA domain (dynein-related subfamily), Sigma-54 interaction domain, Lon protease (S16) C-terminal proteolytic domain	0.9637	A0A3D5AHC2	Magnesium chelatase	0.9629	A0A2M8KRH9	Magnesium chelatase	0.9608	A0A2H0V7X8	Magnesium chelatase	0.997, 0.996, 0.994, 0.992	6-100, 106-170, 176-435, 441-505	e4yplB1, e1xhkA3, e4zpxA1, e1g8pA1	Ribosomal protein S5 domain 2-like, C-terminal subdomain in Lon-related proteases catalytic domains, P-loop containing nucleoside triphosphate hydrolases, AAA+ ATPase lid domain
SEML1_0139	hypothetical protein	NA	NA	NA	NA	NA	NA	NA	NA	NA	NA	NA	NA	NA	NA	NA	NA	NA	NA	NA	NA
SEML1_0140	hypothetical protein	0.5031	DUF2178 domain-containing protein	NA	NA	NA	NA	NA	NA	NA	NA	NA	NA	NA	NA	NA	NA	NA	NA	NA	NA
SEML1_0141	hypothetical protein	NA	NA	NA	NA	NA	NA	NA	NA	NA	NA	NA	NA	NA	NA	NA	NA	NA	NA	NA	NA
SEML1_0142	TraM recognition domain-containing protein	0.5141	ATP-binding protein	NA	NA	NA	NA	NA	0.8689	A0A7W4ESL6	TraM recognition domain-containing protein	0.8522	A5KS42	TraD/TraG TraM recognition site domain-containing protein	0.8485	A0A7T9QGE5	ATP-binding protein	0.997	51-70,381-800	e2iutB2	P-loop containing nucleoside triphosphate hydrolases
SEML1_0143	hypothetical protein	0.6986	DUF5353 domain-containing protein	NA	NA	NA	NA	NA	0.531	A0A1M3BTT1	Uncharacterized protein	0.5237	A0A857MMS1	Uncharacterized protein	0.5185	A0A8B1YET6	Uncharacterized protein	NA	NA	NA	NA
SEML1_0144	hypothetical protein	0.7629	DUF11 domain-containing protein	3.20E-07, 2.70E-07	0.0009, 0.00076	245-301, 359-446	PF07495, PF01345	Y_Y_Y domain, Domain of unknown function DUF11	0.6826	A0A660M4B9	DUF11 domain-containing protein	0.6244	A0A660M153	Isopeptide-forming domain-containing fimbrial protein	0.596	A0A660M7D3	DUF11 domain-containing protein	0.985, 0.989	196-335, 336-490	e5jmbA1, e4tshB1	Immunoglobulin/Fibronectin type III/E set domains/PapD-like, Common fold of diphtheria toxin/transcription factors/cytochrome f
SEML1_0145	DNA topoisomerase (ATP-hydrolyzing) subunit B	0.5572	DNA gyrase subunit B	5.50E-65, 1.70E-31, 3.00E-22, 9.90E-20	2.20E-61, 6.70E-28, 1.20E-18, 3.90E-16	228-397, 592-651, 38-181, 426-526	PF00204, PF00986, PF02518, PF01751	DNA gyrase B, DNA gyrase B subunit, carboxyl terminus, Histidine kinase-, DNA gyrase B-, and HSP90-like ATPase, Toprim domain	0.938	A0A6M0SGV5	DNA gyrase subunit B (EC 5.6.2.2)	0.935	Q9ZFK1	DNA gyrase subunit B (EC 5.6.2.2)	0.9308	A0A7C3IX08	DNA topoisomerase (ATP-hydrolyzing) (EC 5.6.2.2)	0.997, 0.997, 0.995	16-230, 231-405, 406-664	e1ei1A2, e5j5pA2, e6gavA5	ATPase domain of HSP90 chaperone/DNA topoisomerase II/histidine kinase, Ribosomal protein S5 domain 2-like, Toprim domain
SEML1_0146	DNA gyrase subunit A	0.6363	DNA gyrase subunit A	3.60E-160, 2.30E-14, 4.50E-13, 2.80E-12, 1.80E-15, 6.60E-10, 2.20E-13	1.20E-156, 7.60E-11, 1.50E-09, 9.00E-09, 6.00E-12, 2.20E-06, 7.10E-10	58-504, 537-578, 587-634, 645-685, 693-738, 744-788, 798-838	PF00521, PF03989, PF03989, PF03989, PF03989, PF03989, PF03989	DNA gyrase/topoisomerase IV, subunit A, DNA gyrase C-terminal domain, beta-propeller, DNA gyrase C-terminal domain, beta-propeller, DNA gyrase C-terminal domain, beta-propeller, DNA gyrase C-terminal domain, beta-propeller, DNA gyrase C-terminal domain, beta-propeller, DNA gyrase C-terminal domain, beta-propeller	0.8825	A0A1F5ZSZ9	DNA gyrase subunit A (EC 5.6.2.2)	0.8698	A0A6J5JZG7	DNA topoisomerase (ATP-hydrolyzing) (EC 5.6.2.2)	0.8647	A0A837IKH4	DNA gyrase subunit A (EC 5.6.2.2)	1.0, 0.997, 0.998, 0.983	36-185, 186-365, 381-530, 531-845	e6rkvA1, e4z2cA2, e5npkD1, e6rkwA1	winged, a+b domain in type II DNA topoisomerase, alpha-helical domain in type II DNA topoisomerase, beta-pinwheel
SEML1_0147	divergent PAP2 family protein	0.8452	Divergent PAP2 family protein	1.4e-37	5.6e-34	6-132	PF02681	Divergent PAP2 family	0.9415	A0A1F7QVJ9	Acid phosphatase	0.9399	A0A7W4EKK5	Divergent PAP2 family protein	0.936	A0A1M3BUK4	Acid phosphatase	NA	NA	NA	NA
SEML1_0148	16S ribosomal RNA	NA	NA	NA	NA	NA	NA	NA	NA	NA	NA	NA	NA	NA	NA	NA	NA	NA	NA	NA	NA
SEML1_0149	hypothetical protein	NA	NA	NA	NA	NA	NA	NA	NA	NA	NA	NA	NA	NA	NA	NA	NA	NA	NA	NA	NA
SEML1_0150	tRNA-Ala	NA	NA	NA	NA	NA	NA	NA	NA	NA	NA	NA	NA	NA	NA	NA	NA	NA	NA	NA	NA
SEML1_0151	tRNA-Ile	NA	NA	NA	NA	NA	NA	NA	NA	NA	NA	NA	NA	NA	NA	NA	NA	NA	NA	NA	NA
SEML1_0152	tRNA-Val	NA	NA	NA	NA	NA	NA	NA	NA	NA	NA	NA	NA	NA	NA	NA	NA	NA	NA	NA	NA
SEML1_0153	23S ribosomal RNA	NA	NA	NA	NA	NA	NA	NA	NA	NA	NA	NA	NA	NA	NA	NA	NA	NA	NA	NA	NA
SEML1_0154	5S ribosomal RNA (partial)	NA	NA	NA	NA	NA	NA	NA	NA	NA	NA	NA	NA	NA	NA	NA	NA	NA	NA	NA	NA
SEML1_0155	hypothetical protein	NA	NA	3.30E-07, 7.10E-07	0.0065, 0.014	15-33, 38-55	PF10685, PF10685	Stress-induced bacterial acidophilic repeat motif, Stress-induced bacterial acidophilic repeat motif	NA	NA	NA	NA	NA	NA	NA	NA	NA	0.89	6-30,41-60	e1lghG1	Bacterial light-harvesting complex subunits
SEML1_0156	ImmA/IrrE family metallo-endopeptidase	NA	NA	NA	NA	NA	NA	NA	0.9455	A0A563CRQ8	ImmA/IrrE family metallo-endopeptidase	0.9389	A0A1M3BTR2	IrrE N-terminal-like domain-containing protein	0.9207	A0A563C627	ImmA/IrrE family metallo-endopeptidase	NA	NA	NA	NA
SEML1_0157	ROK family protein	0.7991	ROK family protein	6.8e-34	4.5e-30	3-261	PF00480	ROK family	0.9643	A0A3D2AS58	ROK family protein	0.9572	A0A3D4IUE9	ROK family protein	0.953	A0A2G6C156	ROK family protein	0.998, 0.996	1-110, 111-270	e3vglA1, e4bgaC1	Ribonuclease H-like, Ribonuclease H-like
SEML1_0158	hypothetical protein	NA	NA	NA	NA	NA	NA	NA	NA	NA	NA	NA	NA	NA	NA	NA	NA	NA	NA	NA	NA
SEML1_0159	S1 RNA-binding domain-containing protein	0.5692	30S ribosomal protein S1	1.60E-09, 4.90E-13, 7.80E-24, 1.30E-17, 2.20E-06	7.80E-06, 2.40E-09, 3.80E-20, 6.50E-14, 0.011	22-86, 103-180, 195-264, 278-349, 283-318	PF00575, PF00575, PF00575, PF00575, PF13509	S1 RNA binding domain, S1 RNA binding domain, S1 RNA binding domain, S1 RNA binding domain, S1 domain	0.8331	A0A3D1CRH9	30S ribosomal protein S1	0.8152	A0A0G1MTH0	30S ribosomal protein S1	0.8151	A0A0G1V8M5	RNA binding S1 domain protein	0.999, 0.998, 0.999, 0.999	16-90, 91-185, 191-270, 271-350	e4nnhB1, e4q7jD1, e6h4ny2, e6h4ny2	Nucleic acid-binding proteins, Nucleic acid-binding proteins, Nucleic acid-binding proteins, Nucleic acid-binding proteins
SEML1_0160	translation initiation factor IF-2	0.9967	Translation initiation factor IF-2	4.20E-38, 2.20E-31, 1.60E-15, 2.90E-14, 2.20E-09, 6.50E-08, 4.00E-08, 9.20E-08, 4.20E-07	5.20E-35, 2.70E-28, 2.00E-12, 3.60E-11, 2.70E-06, 7.90E-05, 5.00E-05, 0.00011, 0.00052	91-249, 362-477, 13-60, 92-197, 92-247, 92-245, 92-245, 95-246, 92-199	PF00009, PF11987, PF04760, PF01926, PF00071, PF10662, PF02421, PF00025, PF08477	Elongation factor Tu GTP binding domain, Translation-initiation factor 2, Translation initiation factor IF-2, N-terminal region, 50S ribosome-binding GTPase, Ras family, Ethanolamine utilisation - propanediol utilisation, Ferrous iron transport protein B, ADP-ribosylation factor family, Ras of Complex, Roc, domain of DAPkinase	0.8963	A0A1F7R8G6	Translation initiation factor IF-2	0.8806	A0A831XHV8	Translation initiation factor IF-2	0.8792	A0A2N2LN28	Translation initiation factor IF-2	0.996, 0.998, 0.999, 0.996, 0.999	11-70, 76-260, 261-355, 356-485, 486-585	e4b43A3, e6gazBC3, e4b3xA2, e6o9kz2, e3jcjf3	Putative DNA-binding domain, P-loop containing nucleoside triphosphate hydrolases, Alanine racemase-C, Initiation factor IF2/eIF5b, domain 3, Alanine racemase-C
SEML1_0161	hypothetical protein	NA	NA	NA	NA	NA	NA	NA	NA	NA	NA	NA	NA	NA	NA	NA	NA	0.867	236-305,371-385,511-525	e3mq1B1	Mite allergen Der p 5-related
SEML1_0162	hypothetical protein	NA	NA	4.3e-07	0.0028	17-66	PF18908	Protein of unknown function (DUF5663)	0.9756	A0A7W4HR20	Uncharacterized protein	0.7509	A0A7W4E9Z0	Uncharacterized protein	0.7404	A0A660LZE0	Uncharacterized protein	NA	NA	NA	NA
SEML1_0163	hypothetical protein	NA	NA	4.4e-17	2.9e-13	9-77	PF18908	Protein of unknown function (DUF5663)	0.9369	A0A660LZE0	Uncharacterized protein	0.8684	A0A258G2R9	Trigger factor C-terminal domain-containing protein	0.8479	A0A4Q0AK88	DUF2059 domain-containing protein	0.864	1-140	e5ihfA1	LTXXQ motif family protein
SEML1_0164	methionyl-tRNA formyltransferase	0.6523	Methionyl-tRNA formyltransferase	7.4e-34	7.2e-30	21-188	PF00551	Formyl transferase	0.9571	A0A2E8JNX0	methionyl-tRNA formyltransferase (EC 2.1.2.9)	0.9567	A0A839JJS1	methionyl-tRNA formyltransferase (EC 2.1.2.9)	0.9488	A0A2N1SY01	methionyl-tRNA formyltransferase (EC 2.1.2.9)	0.996, 0.991	1-215, 216-309	e5uaiC1, e5uaiC2	Formyltransferase, FMT C-terminal domain-related
SEML1_0165	peptide deformylase	NA	NA	6.7e-48	6.6e-44	5-161	PF01327	Polypeptide deformylase	0.9961	A0A7W4HTQ8	Peptide deformylase (PDF) (EC 3.5.1.88) (Polypeptide deformylase)	0.9752	A0A563C7N7	Peptide deformylase (PDF) (EC 3.5.1.88) (Polypeptide deformylase)	0.9593	A0A2T2QWL3	Peptide deformylase (PDF) (EC 3.5.1.88) (Polypeptide deformylase)	0.995	1-190	e4dr8A1	Peptide deformylase
SEML1_0166	primosomal protein N'	NA	NA	4.50E-17, 2.10E-15, 1.00E-14, 1.60E-14, 7.40E-11, 7.10E-08, 4.00E-07, 7.60E-07	4.70E-14, 2.10E-12, 1.00E-11, 1.70E-11, 7.70E-08, 7.30E-05, 0.00042, 0.00079	563-647, 25-104, 130-256, 133-288, 377-403, 436-519, 136-283, 145-253	PF18074, PF17764, PF04851, PF00270, PF18319, PF00271, PF18766, PF13401	Primosomal protein N C-terminal domain, 3'DNA-binding domain (3'BD), Type III restriction enzyme, res subunit, DEAD/DEAH box helicase, PriA DNA helicase Cys-rich region (CRR) domain, Helicase conserved C-terminal domain, SWI2/SNF2 ATPase, AAA domain	0.9798	A0A6M5F1H3	Primosomal protein N' (EC 3.6.4.-) (ATP-dependent helicase PriA)	0.9789	A0A2N5KE74	Primosomal protein N' (EC 3.6.4.-) (ATP-dependent helicase PriA)	0.9694	A0A7W4EK69	Primosomal protein N' (EC 3.6.4.-) (ATP-dependent helicase PriA)	0.962, 1.0, 0.976	11-105, 106-365,376-405,421-565, 566-645	e6dcrA3, e6dcrA1, e6dcrA5	Primosome assembly protein PriA 3' DNA-binding domain, P-loop containing nucleoside triphosphate hydrolases, Ribosomal protein S10
SEML1_0167	hypothetical protein	0.8632	Pribosyltran domain-containing protein	1.3e-14	1.3e-10	2-167	PF00156	Phosphoribosyl transferase domain	0.9632	A0A431HI83	Phosphoribosyltransferase domain-containing protein	0.954	A0A3D4IV28	Phosphoribosyltransferase domain-containing protein	0.9449	A0A521GSL7	Phosphoribosyltransferase domain-containing protein	0.995	1-215	e1wd5A1	PRTase-like
SEML1_0168	winged helix-turn-helix domain-containing protein	0.6476	ArsR family transcriptional regulator	3.2e-08	0.00032	15-101	PF14394	Domain of unknown function (DUF4423)	0.9821	A0A7W4HK70	Winged helix-turn-helix transcriptional regulator	0.9652	A0A1F7RAI7	ArsR family transcriptional regulator	0.9609	A0A521GMJ4	ArsR family transcriptional regulator	0.995	1-100	e2fbhA1	winged
SEML1_0169	single-stranded-DNA-specific exonuclease RecJ	0.9997	Single-stranded-DNA-specific exonuclease RecJ	6.80E-29, 5.90E-24, 3.50E-23	3.30E-25, 2.90E-20, 1.70E-19	439-537, 296-416, 56-208	PF17768, PF02272, PF01368	RecJ OB domain, DHHA1 domain, DHH family	0.9951	A0A7W4HN26	Single-stranded-DNA-specific exonuclease RecJ	0.9504	A0A7Y3C382	Single-stranded-DNA-specific exonuclease RecJ	0.9463	A0A7W4HIB6	Single-stranded-DNA-specific exonuclease RecJ	1.0, 0.996, 0.993	1-305, 306-430, 431-544	e5f55A1, e1ir6A1, e5f55A3	DHH phosphoesterases, C-terminal domain in DHH phosphoesterases, Nucleic acid-binding proteins
SEML1_0170	30S ribosomal protein S21	0.9673	30S ribosomal protein S21	NA	NA	NA	NA	NA	0.5698	A0A2M7TWM6	30S ribosomal protein S21	NA	NA	NA	NA	NA	NA	0.981	1-70	e7k00U1	30S ribosomal protein S21
SEML1_0171	GatB/YqeY domain-containing protein	0.5137	Glutamyl-tRNA amidotransferase	3.5e-43	3.4e-39	4-149	PF09424	Yqey-like protein	0.9716	A0A3B8XHC6	GatB/YqeY	0.9634	A0A7V7AIK5	GatB/YqeY domain-containing protein	0.9546	A0A7V1ZY78	GatB/YqeY domain-containing protein	0.999	1-150	e1ng6A1	YqeY domain
SEML1_0172	nucleoside monophosphate kinase	NA	NA	2.50E-31, 1.20E-20, 1.10E-13, 3.20E-13	4.10E-28, 1.90E-17, 1.80E-10, 5.20E-10	4-154, 5-132, 2-129, 1-129	PF00406, PF13207, PF13238, PF13671	Adenylate kinase, AAA domain, AAA domain, AAA domain	0.9868	A0A839JUJ0	Adenylate kinase (AK) (EC 2.7.4.3) (ATP-AMP transphosphorylase) (ATP:AMP phosphotransferase) (Adenylate monophosphate kinase)	0.9843	A0A563D344	Adenylate kinase (AK) (EC 2.7.4.3) (ATP-AMP transphosphorylase) (ATP:AMP phosphotransferase) (Adenylate monophosphate kinase)	0.9547	A0A4Q0AJT9	Adenylate kinase (AK) (EC 2.7.4.3) (ATP-AMP transphosphorylase) (ATP:AMP phosphotransferase) (Adenylate monophosphate kinase)	0.999	1-180	e3tlxB1	P-loop containing nucleoside triphosphate hydrolases
SEML1_0173	type I methionyl aminopeptidase	NA	NA	1e-46	2e-42	16-245	PF00557	Metallopeptidase family M24	0.9605	A0A7T9IZK7	Methionine aminopeptidase	0.9603	A0A2N5KE60	Methionine aminopeptidase (MAP) (MetAP) (EC 3.4.11.18) (Peptidase M)	0.9603	A0A563ADT0	Methionine aminopeptidase (EC 3.4.11.18)	0.994	1-254	e3s6bA1	Creatinase/aminopeptidase
SEML1_0174	cell division protein FtsA	0.9982	Cell division protein FtsA	1.70E-07, 1.10E-22, 8.10E-25, 9.00E-13	0.00041, 2.70E-19, 2.00E-21, 2.20E-09	9-165, 208-371, 84-162, 191-349	PF14450, PF14450, PF02491, PF06723	Cell division protein FtsA, Cell division protein FtsA, SHS2 domain inserted in FTSA, MreB/Mbl protein	0.9818	A0A563CXT3	Cell division protein FtsA	0.946	A0A521GZB5	Cell division protein FtsA	0.9347	A0A1F4NR13	Cell division protein FtsA	1	1-400	e4a2aB1	Ribonuclease H-like
SEML1_0175	cell division protein FtsZ	0.9992	Cell division protein FtsZ	8.30E-44, 2.20E-39	5.40E-40, 1.40E-35	14-174, 223-317	PF00091, PF12327	Tubulin/FtsZ family, GTPase domain, FtsZ family, C-terminal domain	0.8822	A0A2G9YDN5	Cell division protein FtsZ	0.882	A0A7X8ASR4	Cell division protein FtsZ	0.8813	A0A2M7INA1	Cell division protein FtsZ	0.999, 0.996	1-205, 206-330	e2vapA2, e5zueA2	Tubulin nucleotide-binding domain-like, Tubulin C-terminal domain-like
SEML1_0176	transcriptional regulator NrdR	0.9935	Transcriptional repressor NrdR	5.7e-17	2.8e-13	48-132	PF03477	ATP cone domain	0.85	A0A2D4SMA3	Transcriptional repressor NrdR	0.8455	A0A350AMF1	Transcriptional repressor NrdR	0.8444	A0A4R4A5R3	Transcriptional repressor NrdR	0.987	46-145	e5im3B4	ATP cone
SEML1_0177	hypothetical protein	NA	NA	NA	NA	NA	NA	NA	0.9663	A0A7W4H5J4	Thioredoxin-like fold domain-containing protein	0.965	A0A563CEM6	Thioredoxin-like fold domain-containing protein	0.9553	R4PYV9	Thioredoxin-like fold domain-containing protein	0.994	1-85	e4hs1A1	Thioredoxin-like
SEML1_0178	vitamin K epoxide reductase family protein	NA	NA	5.1e-32	1e-27	19-150	PF07884	Vitamin K epoxide reductase family	0.9369	A0A839JJT0	Vitamin K epoxide reductase family protein	0.9277	A0A2G6BWL3	Vitamin K epoxide reductase	0.9251	A0A656XWU8	Vitamin K epoxide reductase	0.993	6-203	e4nv5B2	Vitamin K epoxide reductase (VKOR)
SEML1_0179	hypothetical protein	0.6129	DUF2154 domain-containing protein	3.10E-07, 3.60E-10, 1.30E-12	0.002, 2.30E-06, 8.70E-09	11-39, 61-103, 136-201	PF18917, PF18917, PF09922	Domain of unknown function (DUF5668), Domain of unknown function (DUF5668), Cell wall-active antibiotics response 4TMS YvqF	0.7074	A0A4Q5VER7	DUF5668 domain-containing protein	0.7066	A0A1F5RFB0	DUF5668 domain-containing protein	0.7059	A0A7V4HD67	DUF5668 domain-containing protein	NA	NA	NA	NA
SEML1_0180	isoleucine--tRNA ligase	NA	NA	2.50E-171, 9.10E-30, 1.90E-09	6.90E-168, 2.50E-26, 5.20E-06	18-651, 706-848, 211-351	PF00133, PF08264, PF13603	tRNA synthetases class I (I, L, M and V), Anticodon-binding domain of tRNA ligase, Leucyl-tRNA synthetase, Domain 2	0.9613	A0A563D2U0	isoleucine--tRNA ligase (EC 6.1.1.5)	0.9502	A0A1F7Q136	Isoleucine--tRNA ligase (EC 6.1.1.5) (Isoleucyl-tRNA synthetase) (IleRS)	0.946	A0A7T9EX30	Isoleucine--tRNA ligase	0.989, 0.995, 0.996, 0.995, 0.965, 0.986	11-205,391-480,536-610, 206-390, 466-518, 611-815, 816-885, 886-978	e4qrdA1, e6ldkA2, e6ldkA5, e1rqgA1, e1ivsA5, e1ivsA5	HUP domains, acid protease, Rubredoxin-related, Anticodon-binding domain of a subclass of class I aminoacyl-tRNA synthetases, A subdomain in the anticodon-binding domain of a subclass of class I aminoacyl-tRNA synthetases, A subdomain in the anticodon-binding domain of a subclass of class I aminoacyl-tRNA synthetases
SEML1_0181	NTP transferase domain-containing protein	NA	NA	6.80E-36, 3.30E-11	4.50E-32, 2.10E-07	6-259, 8-155	PF00483, PF12804	Nucleotidyl transferase, MobA-like NTP transferase domain	0.9622	A0A7W4EK09	UTP--glucose-1-phosphate uridylyltransferase (EC 2.7.7.9)	0.956	A0A7W4H5I0	UTP--glucose-1-phosphate uridylyltransferase (EC 2.7.7.9)	0.9545	A0A6S4GU08	UTP--glucose-1-phosphate uridylyltransferase (EC 2.7.7.9)	0.998	1-270	e2pa4C1	Nucleotide-diphospho-sugar transferases
SEML1_0182	50S ribosomal protein L21	0.9971	50S ribosomal protein L21	1.2e-29	2.4e-25	1-100	PF00829	Ribosomal prokaryotic L21 protein	0.8715	A0A563C495	50S ribosomal protein L21	0.8599	A0A7T8YPF3	50S ribosomal protein L21	0.8566	A0A4P5ULY6	50S ribosomal protein L21	0.99	1-100	e5mmmS1	Ribosomal protein L21p
SEML1_0183	AAA family ATPase	NA	NA	1.60E-63, 3.10E-33, 8.80E-14, 5.60E-13, 1.60E-11	2.10E-60, 4.10E-30, 1.20E-10, 7.40E-10, 2.00E-08	3-177, 5-229, 4-169, 3-136, 3-241	PF13614, PF01656, PF09140, PF10609, PF06564	AAA domain, CobQ/CobB/MinD/ParA nucleotide binding domain, ATPase MipZ, NUBPL iron-transfer P-loop NTPase, Cellulose biosynthesis protein BcsQ	0.9902	A0A1J5HVA5	Sporulation initiation inhibitor Soj	0.9822	A0A829ZTE0	Sporulation initiation inhibitor Soj	0.982	A0A101EBG5	Chromosome segregation ATPase	1	1-254	e6iubA1	P-loop containing nucleoside triphosphate hydrolases
SEML1_0184	ParB/RepB/Spo0J family partition protein	0.5018	ParB/RepB/Spo0J family partition protein	1.20E-29, 6.50E-14	8.10E-26, 4.30E-10	39-126, 180-228	PF02195, PF17762	ParB/Sulfiredoxin domain, HTH domain found in ParB protein	0.6342	A0A529YE78	ParB/RepB/Spo0J family partition protein	0.62	A0A353A3J3	Chromosome partitioning protein ParB	0.6179	A0A7C4ZXV3	ParB/RepB/Spo0J family partition protein	0.992, 0.996, 0.997, 0.97	21-115, 116-175, 176-230, 241-294	e7nfuB3, e6t1fC3, e4umkC1, e5nocB1	ParB/Sulfiredoxin, tri-helical, KorB C-terminal domain, Chromosome-encoded ParB dimerization domain
SEML1_0185	signal peptidase I	0.5791	3.4.21.89	8.6e-36	8.4e-32	17-192	PF10502	Signal peptidase, peptidase S26	0.8799	A0A4Q0AKA9	Signal peptidase I (EC 3.4.21.89)	0.8548	A0A1F7RAE9	Signal peptidase I (EC 3.4.21.89)	0.8431	A0A563BF43	Signal peptidase I (EC 3.4.21.89)	0.992	26-200	e6b88B1	LexA/Signal peptidase
SEML1_0186	LCP family protein	0.5258	LytR family transcriptional regulator	1.60E-21, 5.30E-10	1.60E-17, 5.20E-06	184-371, 473-537	PF03816, PF13399	LytR_cpsA_psr family, LytR cell envelope-related transcriptional attenuator	0.7807	A0A0G4AZU6	Cell envelope-related transcriptional attenuator	0.743	A0A2N1SY67	LytR family transcriptional regulator	0.7213	A0A1F7QU86	Cell envelope-related transcriptional attenuator domain-containing protein	0.992, 0.987	156-465, 466-565	e2xxqA2, e6q10A1	LytR-Cps2A-Psr (LCP) enzymes, Vesiculogenesis and immune response regulator C-terminal domain
SEML1_0187	hypothetical protein	NA	NA	NA	NA	NA	NA	NA	0.9417	A0A2G6C1Y6	Uncharacterized protein	0.9161	A0A7T5UXC1	Uncharacterized protein	0.9137	A0A521GKM9	Uncharacterized protein	NA	NA	NA	NA
SEML1_0188	trypsin-like peptidase domain-containing protein	0.6086	PDZ domain-containing protein	1.00E-33, 8.00E-22, 2.20E-17, 1.30E-13	2.00E-30, 1.60E-18, 4.20E-14, 2.60E-10	128-272, 308-404, 127-293, 341-393	PF13365, PF13180, PF00089, PF17820	Trypsin-like peptidase domain, PDZ domain, Trypsin, PDZ domain	0.8321	A0A7T9F4W6	Trypsin-like peptidase domain-containing protein	0.8104	A0A258G311	PDZ domain-containing protein	0.8033	A0A1F7R037	PDZ domain-containing protein	0.99, 0.998	76-305, 306-405	e3qo6C1, e5b6lA1	FMN-binding split barrel, PDZ domain
SEML1_0189	peptide chain release factor N(5)-glutamine methyltransferase	NA	NA	1.90E-19, 3.50E-17, 2.40E-11, 3.30E-09	3.00E-16, 5.70E-14, 4.00E-08, 5.40E-06	13-82, 104-195, 120-237, 122-194	PF17827, PF05175, PF13847, PF13649	PrmC N-terminal domain, Methyltransferase small domain, Methyltransferase domain, Methyltransferase domain	0.9716	A0A563CVQ9	Peptide chain release factor N(5)-glutamine methyltransferase (EC 2.1.1.297)	0.9703	A0A7T9EY13	Release factor glutamine methyltransferase	0.9634	A0A7W4HUH8	Peptide chain release factor N(5)-glutamine methyltransferase (EC 2.1.1.297)	0.989, 0.999	6-85, 86-270	e2b3tA2, e2b3tA3	SP1917-like, S-adenosyl-L-methionine-dependent methyltransferases
SEML1_0190	peptide chain release factor 1	0.5521	Peptide chain release factor 1	1.50E-69, 2.50E-42	4.10E-66, 7.00E-39	12-202, 210-319	PF03462, PF00472	PCRF domain, RF-1 domain	0.9399	A0A5S3P1X0	Peptide chain release factor 1 (RF-1)	0.9355	A0A0Q7WNN9	Peptide chain release factor 1 (RF-1)	0.9346	A0A847KTK2	Peptide chain release factor 1 (RF-1)	0.991, 0.998, 0.998, 0.996	6-100, 101-210, 211-290, 296-350	e6szsz2, e4v63CX2, e6gxnv2, e7nqhBL3	Release factor (Pfam 00472) N-terminal alpha helical domain, Ferredoxin-like domain in release factor, Peptidyl-tRNA hydrolase domain-like, Peptidyl-tRNA hydrolase domain-like
SEML1_0191	hypothetical protein	0.5819	GreA GreB domain-containing protein	NA	NA	NA	NA	NA	NA	NA	NA	NA	NA	NA	NA	NA	NA	NA	NA	NA	NA
SEML1_0192	class IV adenylate cyclase	NA	NA	NA	NA	NA	NA	NA	0.7105	A0A7T9BGW7	CYTH domain-containing protein	0.6712	A0A2H0N6Y5	CYTH domain-containing protein	0.6698	A0A1F6EXF0	CYTH domain-containing protein	NA	NA	NA	NA
SEML1_0193	class IV adenylate cyclase	NA	NA	NA	NA	NA	NA	NA	0.7886	A0A1F6EXH7	CYTH domain-containing protein	0.7782	A0A563CZ97	CYTH domain-containing protein	0.7471	A0A1G2HUS8	CYTH domain-containing protein	NA	NA	NA	NA
SEML1_0194	hypothetical protein	NA	NA	1.3e-07	0.0012	29-81	PF00665	Integrase core domain	0.9136	A0A1C4KGT1	Integrase core domain-containing protein	0.9095	A0A6S4VDW2	Integrase catalytic domain-containing protein	0.9062	A0A0F6AFI2	Integrase catalytic domain-containing protein	0.995	6-140	e7ouhB1	Ribonuclease H-like
SEML1_0195	hypothetical protein	NA	NA	NA	NA	NA	NA	NA	NA	NA	NA	NA	NA	NA	NA	NA	NA	NA	NA	NA	NA
SEML1_0196	hypothetical protein	NA	NA	NA	NA	NA	NA	NA	NA	NA	NA	NA	NA	NA	NA	NA	NA	NA	NA	NA	NA
SEML1_0197	uracil-DNA glycosylase	NA	NA	1e-26	2e-22	30-184	PF03167	Uracil DNA glycosylase superfamily	0.9749	V9G802	Uracil-DNA glycosylase (UDG) (EC 3.2.2.27)	0.9689	W0U6K1	Uracil-DNA glycosylase (UDG) (EC 3.2.2.27)	0.9686	A0A350IZW5	Uracil-DNA glycosylase (EC 3.2.2.27)	0.998	6-200	e3cxmA1	Uracil-DNA glycosylase-like
SEML1_0198	hypothetical protein	0.9789	50S ribosomal protein L31 type B	3.3e-28	2.2e-24	1-78	PF01197	Ribosomal protein L31	0.6604	A0A509C131	50S ribosomal protein L31	0.5714	A0A5S4FJF4	Uncharacterized protein	0.5639	A0A2N6AAZ8	50S ribosomal protein L31	0.987	1-85	e6dzig1	Ribosomal protein L31p
SEML1_0199	hypothetical protein	NA	NA	NA	NA	NA	NA	NA	NA	NA	NA	NA	NA	NA	NA	NA	NA	NA	NA	NA	NA
SEML1_0200	hypothetical protein	NA	NA	NA	NA	NA	NA	NA	NA	NA	NA	NA	NA	NA	NA	NA	NA	0.879	296-360	e2lhrA1	Iron-regulated surface determinant protein H linker domain
SEML1_0201	hypothetical protein	0.8904	Senescence domain-containing protein	NA	NA	NA	NA	NA	NA	NA	NA	NA	NA	NA	NA	NA	NA	NA	NA	NA	NA
SEML1_0202	30S ribosomal protein S2	0.9982	30S ribosomal protein S2	2.4e-83	1.2e-79	10-226	PF00318	Ribosomal protein S2	0.9875	A0A2G6BXR8	30S ribosomal protein S2	0.975	A0A0G1F1R9	30S ribosomal protein S2	0.9723	A0A7C0WUI8	30S ribosomal protein S2	0.999	1-120,136-230	e4toiA1	Ribosomal protein S2/SIS domain
SEML1_0203	elongation factor Ts	0.6062	Elongation factor Ts	4.1e-37	4e-33	57-195	PF00889	Elongation factor TS	0.9165	A0A0G1B870	Elongation factor Ts (EF-Ts)	0.9104	A0A142YKX0	Elongation factor Ts (EF-Ts)	0.9053	A0A7X3NTY4	Elongation factor Ts (EF-Ts)	0.998, 0.996	1-50, 56-195	e1efuB1, e1tfeA1	RuvA-C, UBA, CRAL/TRIO-N, HBS1, Elongation factor Ts (EF-Ts), dimerisation domain
SEML1_0204	hypothetical protein	NA	NA	NA	NA	NA	NA	NA	0.7776	A0A8B1YPE6	Uncharacterized protein	0.7593	A0A7W4HTU1	Uncharacterized protein	0.6898	A0A839JRJ5	Uncharacterized protein	NA	NA	NA	NA
SEML1_0205	ribosome recycling factor	NA	NA	1.1e-58	3.5e-55	18-182	PF01765	Ribosome recycling factor	0.9793	A0A660M5G3	Ribosome-recycling factor (RRF) (Ribosome-releasing factor)	0.9788	A0A7W4HUE2	Ribosome-recycling factor (RRF) (Ribosome-releasing factor)	0.9784	A0A1J5HM24	Ribosome-recycling factor (RRF) (Ribosome-releasing factor)	1	1-184	e4gfqA1	Ribosome recycling factor, RRF
SEML1_0206	di-trans,poly-cis-decaprenylcistransferase	0.746	Isoprenyl transferase	4.2e-73	4.1e-69	14-230	PF01255	Putative undecaprenyl diphosphate synthase	0.9666	A0A521Z6S1	Isoprenyl transferase (EC 2.5.1.-)	0.9632	A0A6S4GQM2	Isoprenyl transferase (EC 2.5.1.-)	0.9631	A0A838TXJ1	Isoprenyl transferase (EC 2.5.1.-)	0.998	6-230	e6imeA1	Undecaprenyl diphosphate synthase
SEML1_0207	site-2 protease family protein	0.504	PDZ domain-containing protein	1.50E-65, 1.90E-14, 6.00E-11, 1.20E-09	4.90E-62, 6.30E-11, 1.90E-07, 4.00E-06	11-373, 144-210, 149-199, 142-188	PF02163, PF13180, PF17820, PF00595	Peptidase family M50, PDZ domain, PDZ domain, PDZ domain	0.8505	A0A2M7W4E9	PDZ domain-containing protein	0.8314	A0A1F4NSD5	PDZ domain-containing protein	0.8243	A0A2M6WW88	Peptidase M50 domain-containing protein	0.983, 0.996	1-135,231-255,306-385, 136-230	e3b4rA1, e6akqA2	FtsH protease domain-like, PDZ domain
SEML1_0208	CPBP family intramembrane metalloprotease	0.7001	CPBP family intramembrane metalloprotease	1.7e-20	1.1e-16	147-234	PF02517	Type II CAAX prenyl endopeptidase Rce1-like	0.9903	A0A660M3Q4	CPBP family intramembrane metalloprotease	0.9181	A0A258FY55	CPBP family intramembrane metalloprotease	0.9155	A0A7W4HN80	CPBP family intramembrane metalloprotease	0.992	16-244	e6u0oA1	Hypothetical protein RPA3313
SEML1_0209	proline--tRNA ligase	NA	NA	9.40E-37, 3.10E-18	6.10E-33, 2.00E-14	103-307, 325-412	PF00587, PF03129	tRNA synthetase class II core domain (G, H, P, S and T), Anticodon binding domain	0.9793	A0A5C7J421	Proline--tRNA ligase (EC 6.1.1.15) (Prolyl-tRNA synthetase)	0.9675	K2FAI3	Proline--tRNA ligase (EC 6.1.1.15) (Prolyl-tRNA synthetase)	0.9667	A0A352D5B9	Proline--tRNA ligase (EC 6.1.1.15) (Prolyl-tRNA synthetase)	0.995, 0.999	1-325, 326-410	e2j3lB1, e6nhiA2	Class II aaRS and biotin synthetases, Anticodon-binding domain of Class II aaRS
SEML1_0210	transcription elongation factor GreA	0.6036	Transcript cleavage factor GreA	1.10E-27, 1.40E-25	2.70E-24, 3.40E-22	6-73, 81-150	PF03449, PF01272	Transcription elongation factor, N-terminal, Transcription elongation factor, GreA/GreB, C-term	0.9671	A0A1F7QRS8	Transcription elongation factor GreA (Transcript cleavage factor GreA)	0.9593	A0A2M7LLE5	Transcription elongation factor GreA (Transcript cleavage factor GreA)	0.9554	A0A7C5BRF4	Transcription elongation factor GreA (Transcript cleavage factor GreA)	0.996, 0.995	1-80, 81-150	e1grjA1, e3bmbB1	GreA transcript cleavage protein, N-terminal domain, FKBP-like
SEML1_0211	lysine--tRNA ligase	NA	NA	3.10E-54, 3.00E-18	3.10E-50, 2.90E-14	149-471, 51-135	PF00152, PF01336	tRNA synthetases class II (D, K and N), OB-fold nucleic acid binding domain	0.983	A0A7X6P5G3	Lysine--tRNA ligase	0.9732	A0A258HAY2	Aminoacyl-transfer RNA synthetases class-II family profile domain-containing protein	0.9496	A0A3D4IV52	Lysine--tRNA ligase	0.996, 0.997	1-145, 146-495	e6aqgC1, e4up8A2	Nucleic acid-binding proteins, Class II aaRS and biotin synthetases
SEML1_0212	dTTP/UTP pyrophosphatase	NA	NA	1.5e-22	2.9e-18	2-137	PF02545	Maf-like protein	0.8748	A0A1G3Y092	Septum formation protein Maf	0.8691	A0A800BG98	Septum formation protein Maf	0.8672	A0A5R2N523	Maf-like protein	0.992	1-155	e1excB1	ITPase-like
SEML1_0213	hypothetical protein	NA	NA	2.7e-20	1.7e-16	25-142	PF00293	NUDIX domain	0.9901	A0A839JQU6	NUDIX hydrolase	0.9419	A0A563CG02	NUDIX hydrolase	0.9359	A0A563ADS5	NUDIX hydrolase	0.996	11-160	e6yws61	Nudix
SEML1_0214	hypothetical protein	NA	NA	NA	NA	NA	NA	NA	0.7729	A0A1F6S045	Nucleoside diphosphate kinase-like domain-containing protein	0.7631	A0A2N6UBK5	Nucleoside-diphosphate kinase	0.7619	A0A0F9H2Z5	Nucleoside diphosphate kinase-like domain-containing protein	0.978	1-150	e1s59A1	Nucleoside diphosphate kinases
SEML1_0215	non-canonical purine NTP pyrophosphatase	0.5554	Non-canonical purine NTP pyrophosphatase	6.6e-22	1.3e-17	5-169	PF01725	Ham1 family	0.9699	A0A563D0I8	Non-canonical purine NTP pyrophosphatase	0.9611	A0A2G6DS73	Non-canonical purine NTP pyrophosphatase	0.9214	F2UTX4	Non-canonical purine NTP pyrophosphatase	0.996	1-194	e2mjpB1	ITPase-like
SEML1_0216	zinc-dependent alcohol dehydrogenase family protein	NA	NA	1.70E-25, 5.70E-23, 5.90E-08, 1.70E-07	4.10E-22, 1.40E-19, 0.00014, 0.00042	26-120, 174-283, 165-272, 6-52	PF08240, PF00107, PF16912, PF18354	Alcohol dehydrogenase GroES-like domain, Zinc-binding dehydrogenase, Glucose dehydrogenase C-terminus, CarS bacterial SH3 domain	0.9706	A0A4Q5IZD9	IMP dehydrogenase	0.969	A0A0Q9T585	IMP dehydrogenase	0.9646	A0A508A3D9	Zinc-dependent alcohol dehydrogenase family protein	0.992, 0.995	1-130,311-330, 131-310	e1kolA1, e1kolA2	Alcohol dehydrogenase-like, N-terminal domain, NAD(P)-binding Rossmann-fold domains
SEML1_0217	hypothetical protein	0.8771	DUF2207 domain-containing protein	6.2e-57	4.1e-53	36-540	PF09972	Predicted membrane protein (DUF2207)	0.6873	A0A7W0R9P2	DUF2207 domain-containing protein	0.6814	A0A2E0SS55	DUF2207 domain-containing protein	0.677	A0A1H6XWN7	TIGR04222 domain-containing protein	0.982	31-225	e4g2aA1	Baculovirus p35 protein-related
SEML1_0218	PadR family transcriptional regulator	0.7059	PadR family transcriptional regulator	1e-21	6.6e-18	41-110	PF03551	Transcriptional regulator PadR-like family	0.8868	A0A2N2E1L3	PadR family transcriptional regulator	0.8827	A0A0D6MK08	Transcription regulator PadR N-terminal domain-containing protein	0.8797	A0A662AAR1	PadR family transcriptional regulator	0.997	11-133	e5z7bB1	winged
SEML1_0219	PspC domain-containing protein	0.8275	PspC domain-containing protein	5.3e-26	1e-21	108-166	PF04024	PspC domain	0.6632	A0A563CH30	PspC domain-containing protein	0.6549	A0A660LVM5	PspC domain-containing protein	0.6179	A0A660LW48	PspC domain-containing protein	0.97	6-95	e7e15C1	AAA+ ATPase lid domain
SEML1_0220	undecaprenyl-diphosphate phosphatase	NA	NA	3.8e-86	3.7e-82	6-264	PF02673	Bacitracin resistance protein BacA	0.9842	Q2J4I7	Undecaprenyl-diphosphatase 3 (EC 3.6.1.27) (Bacitracin resistance protein 3) (Undecaprenyl pyrophosphate phosphatase 3)	0.9767	A0A258H9X1	Undecaprenyl-diphosphatase (EC 3.6.1.27) (Bacitracin resistance protein) (Undecaprenyl pyrophosphate phosphatase)	0.9647	A0A3N1ASY9	Undecaprenyl-diphosphatase (EC 3.6.1.27) (Bacitracin resistance protein) (Undecaprenyl pyrophosphate phosphatase)	0.991, 0.993	1-65,216-270, 66-215	e6cb2A1, e6cb2A2	Undecaprenyl pyrophosphate phosphatase (UppP) transmembrane domain, Undecaprenyl pyrophosphate phosphatase (UppP) transmembrane domain
SEML1_0221	hypothetical protein	NA	NA	8.3e-14	1.6e-09	9-88	PF18908	Protein of unknown function (DUF5663)	0.889	A0A1F7Q1W8	Uncharacterized protein	0.8625	A0A2N1SYA4	DUF2059 domain-containing protein	0.8624	A0A521GMK4	Trigger factor C-terminal domain-containing protein	0.878	21-100	e4m70B1	RanGAP2 N-terminal domain
SEML1_0222	hypothetical protein	NA	NA	NA	NA	NA	NA	NA	NA	NA	NA	NA	NA	NA	NA	NA	NA	NA	NA	NA	NA
SEML1_0223	hypothetical protein	NA	NA	NA	NA	NA	NA	NA	NA	NA	NA	NA	NA	NA	NA	NA	NA	NA	NA	NA	NA
SEML1_0224	serine--tRNA ligase	NA	NA	1.30E-34, 5.20E-24	3.60E-31, 1.50E-20	215-390, 1-102	PF00587, PF02403	tRNA synthetase class II core domain (G, H, P, S and T), Seryl-tRNA synthetase N-terminal domain	0.9629	A0A4P5ULA4	serine--tRNA ligase (EC 6.1.1.11) (Seryl-tRNA synthetase)	0.9626	A0A2H6A7K2	Serine--tRNA ligase (EC 6.1.1.11) (Seryl-tRNA synthetase) (SerRS) (Seryl-tRNA(Ser/Sec) synthetase)	0.9596	A0A2D6NVG5	Serine--tRNA ligase (EC 6.1.1.11) (Seryl-tRNA synthetase) (SerRS) (Seryl-tRNA(Ser/Sec) synthetase)	0.991, 0.999	1-105, 106-414	e1sryB1, e2dq0A3	tRNA-binding arm, Class II aaRS and biotin synthetases
SEML1_0225	quinone-dependent dihydroorotate dehydrogenase	NA	NA	1.8e-62	1.7e-58	59-357	PF01180	Dihydroorotate dehydrogenase	0.9922	A0A7W4HWI9	Dihydroorotate dehydrogenase (quinone) (EC 1.3.5.2) (DHOdehase) (Dihydroorotate oxidase)	0.9827	A0A6M5F2U3	Dihydroorotate dehydrogenase (quinone) (EC 1.3.5.2) (DHOdehase) (Dihydroorotate oxidase)	0.9782	A0A2G6C1C7	Dihydroorotate dehydrogenase (quinone) (EC 1.3.5.2) (DHOdehase) (Dihydroorotate oxidase)	1	1-375	e6et4A1	TIM barrels
SEML1_0226	ribosome-associated translation inhibitor RaiA	0.5621	Ribosome-associated translation inhibitor RaiA	1.4e-15	9e-12	13-102	PF02482	Sigma 54 modulation protein / S30EA ribosomal protein	0.8725	A0A3C7Z7U6	Ribosome-associated translation inhibitor RaiA	0.8416	A0A3Q9INS9	Ribosome-associated translation inhibitor RaiA	0.838	A0A2E5XSY1	Ribosomal subunit interface protein	0.995	1-115	e4heiA1	Ribosome binding protein Y (YfiA homologue)
SEML1_0227	preprotein translocase subunit SecA	0.9855	Protein translocase subunit SecA	3.20E-124, 2.60E-55, 8.40E-40, 3.30E-07	1.60E-120, 1.30E-51, 4.10E-36, 0.0016	9-408, 594-796, 258-364, 443-555	PF07517, PF07516, PF01043, PF00271	SecA DEAD-like domain, SecA Wing and Scaffold domain, SecA preprotein cross-linking domain, Helicase conserved C-terminal domain	0.9005	A0A2A7EK71	Protein translocase subunit SecA (EC 7.4.2.8)	0.8997	A0A6P1VC84	Protein translocase subunit SecA (EC 7.4.2.8)	0.8988	B9KFM5	Protein translocase subunit SecA (EC 7.4.2.8)	0.995, 1.0	251-370, 16-250,371-830	e3jv2A7, e2eyqA6	Pre-protein crosslinking domain of SecA, P-loop containing nucleoside triphosphate hydrolases
SEML1_0228	insulinase family protein	0.5987	Insulinase family protein	5.30E-23, 6.80E-16	5.20E-19, 6.70E-12	167-340, 33-133	PF05193, PF00675	Peptidase M16 inactive domain, Insulinase (Peptidase family M16)	0.9903	A0A521GKP3	Insulinase family protein	0.9851	A0A839JMC2	Insulinase family protein	0.9812	A0A258HA76	Peptidase M16	0.996, 0.994	6-220, 221-420	e3s5iA4, e1hr7A2	LuxS/MPP-like metallohydrolase, LuxS/MPP-like metallohydrolase
SEML1_0229	hypothetical protein	NA	NA	NA	NA	NA	NA	NA	0.6639	A0A660M9S8	Uncharacterized protein	0.6314	A0A660M691	Uncharacterized protein	0.5937	A0A563D9P5	Uncharacterized protein	NA	NA	NA	NA
SEML1_0230	UDP-N-acetylmuramoyl-L-alanine--D-glutamate ligase	NA	NA	9.20E-29, 7.30E-11	6.00E-25, 4.80E-07	97-269, 293-364	PF08245, PF02875	Mur ligase middle domain, Mur ligase family, glutamate ligase domain	0.9686	A0A2E8JNS7	UDP-N-acetylmuramoylalanine--D-glutamate ligase (EC 6.3.2.9) (D-glutamic acid-adding enzyme) (UDP-N-acetylmuramoyl-L-alanyl-D-glutamate synthetase)	0.9618	A0A7T9BGK9	UDP-N-acetylmuramoylalanine--D-glutamate ligase	0.9603	A0A7W4HN75	UDP-N-acetylmuramoylalanine--D-glutamate ligase (EC 6.3.2.9) (D-glutamic acid-adding enzyme) (UDP-N-acetylmuramoyl-L-alanyl-D-glutamate synthetase)	0.987, 0.995, 0.998	1-80, 81-290, 291-435	e1j6uA1, e3lk7A2, e7u35B1	MurCD/PglD N-terminal domain-like, P-loop containing nucleoside triphosphate hydrolases, MurD-like peptide ligases, peptide-binding domain
SEML1_0231	Protease HtpX	NA	NA	NA	NA	NA	NA	NA	0.8744	A0A7W4HT30	M48 family metallopeptidase	0.8597	A0A839JLA8	M48 family metallopeptidase	0.8412	A0A2G6C4V4	Peptidase M48 domain-containing protein	0.997	6-300	e4il3B1	Metalloproteases ("zincins") catalytic domain
SEML1_0232	peptide chain release factor 2	0.5551	Peptide chain release factor 2	6.00E-50, 3.00E-38	3.00E-46, 1.50E-34	29-213, 224-330	PF03462, PF00472	PCRF domain, RF-1 domain	0.9649	A0A2G6C2Q0	Peptide chain release factor 2 (RF-2)	0.9258	A0A7V9B1N6	Peptide chain release factor 2 (RF-2)	0.9147	A0A2G6HL97	Peptide chain release factor 2 (RF-2)	0.984, 0.997, 0.997, 0.997	6-110, 111-220, 221-300, 311-355	e1gqeA1, e6szsz4, e2ihr16, e6szsz3	Release factor (Pfam 00472) N-terminal alpha helical domain, Ferredoxin-like domain in release factor, Peptidyl-tRNA hydrolase domain-like, Peptidyl-tRNA hydrolase domain-like
SEML1_0233	hypothetical protein	NA	NA	NA	NA	NA	NA	NA	NA	NA	NA	NA	NA	NA	NA	NA	NA	NA	NA	NA	NA
SEML1_0234	cell division ATP-binding protein FtsE	0.9994	Cell division ATP-binding protein FtsE	3.40E-40, 1.50E-07, 4.30E-07	2.40E-37, 0.00011, 0.0003	19-166, 29-200, 32-208	PF00005, PF13401, PF13671	ABC transporter, AAA domain, AAA domain	0.986	A0A2T2QV45	Cell division ATP-binding protein FtsE	0.9837	R7BXJ1	Cell division ATP-binding protein FtsE	0.9811	A0A2E9W248	Cell division ATP-binding protein FtsE	0.999	1-225	e6z4wA1	P-loop containing nucleoside triphosphate hydrolases
SEML1_0235	ABC transporter permease	0.9347	Cell division protein FtsX	1.90E-18, 1.80E-18	5.40E-15, 5.00E-15	208-328, 81-170	PF02687, PF18075	FtsX-like permease family, FtsX extracellular domain	0.9111	A0A258GIG6	Cell division protein FtsX	0.9095	A0A7W4EA68	Cell division protein FtsX	0.9074	A0A521GKQ9	Cell division protein FtsX	0.999, 0.996	76-195, 16-75,196-330	e6tpiB1, e5xu1S3	Dimeric alpha+beta barrel, MacB transmembrane domain
SEML1_0236	CHAP domain-containing protein	0.6803	CHAP domain-containing protein	6.2e-13	3.6e-10	276-358	PF05257	CHAP domain	0.6741	A0A5C7J3U3	CHAP domain-containing protein	0.6685	A0A660M8E3	Peptidase M23	0.6586	A0A536YG16	Peptidase M23	0.995, 0.989	31-125,141-260, 261-384	e4iloB5, e5t1qA2	CT398 helical hairpin, Cysteine proteinases
SEML1_0237	S41 family peptidase	NA	NA	4.50E-50, 6.80E-16, 2.90E-13, 8.50E-10	1.80E-46, 2.70E-12, 1.10E-09, 3.30E-06	222-382, 141-195, 128-204, 126-191	PF03572, PF17820, PF13180, PF00595	Peptidase family S41, PDZ domain, PDZ domain, PDZ domain	0.873	A0A4P9A2R3	S41 family peptidase	0.8698	A0A1V5R8I6	Carboxy-terminal processing protease CtpA (EC 3.4.21.102)	0.8684	A0A7W4HIW4	S41 family peptidase	0.935, 0.998, 0.994	66-125, 126-210, 211-405	e4c2eB8, e5wqlC2, e5wqlD3	Tail specific protease helical domain, PDZ domain, ClpP/crotonase
SEML1_0238	response regulator	NA	NA	4.4e-29	8.6e-25	8-110	PF00072	Response regulator receiver domain	0.9834	A0A7W4EM33	Response regulator	0.9767	A0A1G1Y280	Response regulatory domain-containing protein	0.9721	A0A2G9YSA3	Response regulator	0.998	6-125	e6ebrA1	CheY-like
SEML1_0239	50S ribosomal protein L27	0.9935	50S ribosomal protein L27	9.7e-25	1.9e-20	3-77	PF01016	Ribosomal L27 protein	0.8811	A0A258FPG4	50S ribosomal protein L27	0.8457	A0A0G0Q562	50S ribosomal protein L27	0.8365	A0A1F6WBJ9	50S ribosomal protein L27	0.996	6-85	e6zm5W1	Ribosomal L27 protein
SEML1_0240	hypothetical protein	0.7504	UPF0020 domain-containing protein	7.80E-10, 1.70E-10, 1.40E-07, 1.50E-07	1.40E-06, 3.00E-07, 0.00025, 0.00028	182-318, 220-303, 221-295, 215-358	PF01170, PF13649, PF08241, PF13489	Putative RNA methylase family UPF0020, Methyltransferase domain, Methyltransferase domain, Methyltransferase domain	0.9906	A0A8B1YEH9	Methyltransferase domain-containing protein	0.9513	A0A258HBR9	UPF0020 domain-containing protein	0.9504	A0A7W4E764	UPF0020 domain-containing protein	0.976, 0.966, 0.994	1-55, 56-180, 186-408	e3tmaA3, e3lduA2, e1u2zA1	Ferredoxin-like domain in ThiI, THUMP domain-like, S-adenosyl-L-methionine-dependent methyltransferases
SEML1_0241	flippase-like domain-containing protein	0.5722	Flippase-like domain-containing protein	8.1e-35	2.7e-31	10-328	PF03706	Lysylphosphatidylglycerol synthase TM region	0.9497	A0A4Q0AJC3	Flippase-like domain-containing protein	0.9267	A0A258HAX4	TIGR00374 family protein	0.9169	A0A7W4ETI4	Flippase-like domain-containing protein	NA	NA	NA	NA
SEML1_0242	exodeoxyribonuclease VII large subunit	NA	NA	7.40E-63, 6.70E-13, 3.20E-08	4.90E-59, 4.40E-09, 0.00021	117-310, 5-91, 25-93	PF02601, PF13742, PF01336	Exonuclease VII, large subunit, OB-fold nucleic acid binding domain, OB-fold nucleic acid binding domain	0.9328	A0A3D3HEW0	Exodeoxyribonuclease 7 large subunit (EC 3.1.11.6) (Exodeoxyribonuclease VII large subunit) (Exonuclease VII large subunit)	0.9245	A0A1F7R1M6	Exodeoxyribonuclease 7 large subunit (EC 3.1.11.6) (Exodeoxyribonuclease VII large subunit) (Exonuclease VII large subunit)	0.9094	A0A7T9IT15	Exodeoxyribonuclease 7 large subunit	0.994, 0.987	1-105, 106-290	e2pi2A1, e2c4wA1	Nucleic acid-binding proteins, Type II 3-dehydroquinate dehydratase
SEML1_0243	exodeoxyribonuclease VII small subunit	NA	NA	3.9e-12	1.5e-08	11-59	PF02609	Exonuclease VII small subunit	0.9045	A0A521GKR8	Exodeoxyribonuclease 7 small subunit (EC 3.1.11.6) (Exodeoxyribonuclease VII small subunit) (Exonuclease VII small subunit)	0.8698	A0A522BB83	Exodeoxyribonuclease VII small subunit	0.8611	A0A7T9KDN1	Exodeoxyribonuclease 7 small subunit	0.989	6-68	e1vp7A1	XseB-like
SEML1_0244	class I SAM-dependent methyltransferase	NA	NA	NA	NA	NA	NA	NA	0.913	A0A2G6BYG4	Methyltransferase domain-containing protein	0.9009	A0A4Q5NDE9	DOT1 domain-containing protein	0.9002	A0A1F7QZ40	DOT1 domain-containing protein	0.995	6-180	e5fadA1	S-adenosyl-L-methionine-dependent methyltransferases
SEML1_0245	hypothetical protein	NA	NA	NA	NA	NA	NA	NA	0.8618	A0A4Q3ME67	PsbP C-terminal domain-containing protein	0.8514	A0A839JN21	Uncharacterized protein	0.8459	A0A1F7QPS8	Flp pilus-assembly TadG-like N-terminal domain-containing protein	0.976	66-220	e5xnlP1	Mog1p/PsbP-like
SEML1_0246	HAMP domain-containing histidine kinase	NA	NA	1.10E-09, 5.30E-08	6.90E-06, 0.00034	122-224, 14-75	PF02518, PF00512	Histidine kinase-, DNA gyrase B-, and HSP90-like ATPase, His Kinase A (phospho-acceptor) domain	0.9216	A0A7T9F4S7	HAMP domain-containing histidine kinase	0.9196	A0A3D4IUP7	Histidine kinase domain-containing protein	0.9071	A0A7T9EWW9	HAMP domain-containing histidine kinase	0.962, 0.996	1-75, 76-230	e2c2aA1, e6qrjA2	Homodimeric domain of signal transducing histidine kinase, ATPase domain of HSP90 chaperone/DNA topoisomerase II/histidine kinase
SEML1_0247	response regulator	NA	NA	6e-22	1.2e-17	4-106	PF00072	Response regulator receiver domain	0.972	A0A660M425	Response regulator	0.9717	A0A563CUN0	Response regulator	0.9714	A0A7W4F166	Response regulator	0.997	1-120	e3dgeD1	CheY-like
SEML1_0248	DNA repair protein RecO	0.5238	Recombination protein O	1.40E-22, 1.20E-07	9.20E-19, 0.00076	1-78, 106-204	PF11967, PF02565	Recombination protein O N terminal, Recombination protein O C terminal	0.9766	A0A6M5F8C8	DNA repair protein RecO (Recombination protein O)	0.9702	A0A563C656	DNA repair protein RecO	0.9664	A0A1F7QRQ9	DNA repair protein RecO (Recombination protein O)	0.998, 0.976	1-80, 81-220	e3q8dA2, e3q8dB2	Nucleic acid-binding proteins, LIM domain-like
SEML1_0249	Glycine--tRNA ligase	NA	NA	9.70E-26, 5.00E-18	9.50E-22, 4.90E-14	367-450, 162-339	PF03129, PF00587	Anticodon binding domain, tRNA synthetase class II core domain (G, H, P, S and T)	0.9615	A0A2M7TUZ3	glycine--tRNA ligase (EC 6.1.1.14)	0.9581	A0A2J0L5U4	Glycine--tRNA ligase (EC 6.1.1.14) (Glycyl-tRNA synthetase) (GlyRS)	0.958	A0A1F4UN99	glycine--tRNA ligase (EC 6.1.1.14)	0.996, 0.997	6-120,136-365, 366-450	e1b76A1, e5z5eA2	Class II aaRS and biotin synthetases, Anticodon-binding domain of Class II aaRS
SEML1_0250	hypothetical protein	NA	NA	1.7e-07	0.00066	84-124	PF08590	Domain of unknown function (DUF1771)	0.7608	A0A8B1YKI1	Uncharacterized protein	0.7574	A0A3C7Z864	Uncharacterized protein	0.7172	A0A839JJM1	DUF1771 domain-containing protein	NA	NA	NA	NA
SEML1_0251	hypothetical protein	NA	NA	NA	NA	NA	NA	NA	0.9643	A0A563CZN2	Uncharacterized protein	0.78	A0A857VBR7	Uncharacterized protein	0.6704	A0A7W4EKS8	Uncharacterized protein	NA	NA	NA	NA
SEML1_0252	hypothetical protein	NA	NA	NA	NA	NA	NA	NA	0.8978	A0A563CVI5	Uncharacterized protein	0.8706	A0A839JLR4	Uncharacterized protein	0.8634	A0A7W4ETN8	Uncharacterized protein	NA	NA	NA	NA
SEML1_0253	hypothetical protein	NA	NA	NA	NA	NA	NA	NA	0.8784	A0A3C7Z854	Uncharacterized protein	0.8165	D9PLB8	SMI1/KNR4 family protein	0.6944	A0A563C4K8	Uncharacterized protein	NA	NA	NA	NA
SEML1_0254	hypothetical protein	NA	NA	NA	NA	NA	NA	NA	NA	NA	NA	NA	NA	NA	NA	NA	NA	NA	NA	NA	NA
SEML1_0255	hypothetical protein	NA	NA	NA	NA	NA	NA	NA	0.5167	A0A8B1YI43	Uncharacterized protein	NA	NA	NA	NA	NA	NA	NA	NA	NA	NA
SEML1_0256	hypothetical protein	NA	NA	NA	NA	NA	NA	NA	NA	NA	NA	NA	NA	NA	NA	NA	NA	0.854	21-65,97-270	e7rdrC2	Ankyrin repeat
SEML1_0257	hypothetical protein	0.5962	Glutamine amidotransferase	2.20E-14, 7.70E-11	2.10E-10, 7.60E-07	54-194, 51-193	PF00117, PF07722	Glutamine amidotransferase class-I, Peptidase C26	0.9827	A0A4P9A2Q3	Glutamine amidotransferase	0.9761	A0A563DA02	Glutamine amidotransferase	0.9642	A0A7Y5VM25	Glutamine amidotransferase	0.996	1-240	e3l7nA1	Class I glutamine amidotransferase-like
SEML1_0258	Spore protein SP21	NA	NA	3.50E-24, 5.40E-13	2.30E-20, 3.50E-09	42-137, 46-122	PF00011, PF17886	Hsp20/alpha crystallin family, HSP20-like domain found in ArsA	0.7729	A0A660M1L2	Hsp20/alpha crystallin family protein	0.758	A0A653YRT2	18 kDa antigen 2	0.7366	A0A3M2FW37	Hsp20/alpha crystallin family protein	0.992	6-140	e1gmeA1	HSP20-like chaperones
SEML1_0259	hypothetical protein	NA	NA	NA	NA	NA	NA	NA	0.8538	A0A660M2Z7	Uncharacterized protein	0.826	R7KEI0	Uncharacterized protein	0.8122	R6YBD5	Uncharacterized protein	0.972	12-70,82-100,131-310	e5lpaB1	Nucleotidyltransferase
SEML1_0260	5'-3' exoribonuclease	NA	NA	1.6e-17	8e-14	7-233	PF02811	PHP domain	0.9355	A0A2G6C6W9	Polymerase/histidinol phosphatase N-terminal domain-containing protein	0.8993	A0A1J4S7B9	Polymerase/histidinol phosphatase N-terminal domain-containing protein	0.8964	A0A1G1W3F2	Polymerase/histidinol phosphatase N-terminal domain-containing protein	0.996	1-310	e2yb1A1	TIM barrels
SEML1_0261	hypothetical protein	NA	NA	NA	NA	NA	NA	NA	0.7452	A0A563CUC6	Uncharacterized protein	0.7191	A0A258FZM2	Intracellular proteinase inhibitor BsuPI domain-containing protein	0.6975	A0A7T9IPP6	Uncharacterized protein	0.976	51-190	e1xo8A1	Immunoglobulin/Fibronectin type III/E set domains/PapD-like
SEML1_0262	ribonuclease HI	NA	NA	6.3e-30	1.2e-25	24-155	PF00075	RNase H	0.8958	A0A2E8JNN2	ribonuclease H (EC 3.1.26.4)	0.8783	A0A839JGT8	ribonuclease H (EC 3.1.26.4)	0.8489	A0A2E1MRW3	Ribonuclease H (RNase H) (EC 3.1.26.4)	0.997	21-155	e2qkkA1	Ribonuclease H-like
SEML1_0263	hypothetical protein	NA	NA	NA	NA	NA	NA	NA	0.7082	A0A563CDF3	Uncharacterized protein	0.6903	A0A4P9A2Y5	Uncharacterized protein	0.5908	A0A563CCK7	Uncharacterized protein	NA	NA	NA	NA
SEML1_0264	DEAD/DEAH box helicase	NA	NA	7.30E-23, 6.10E-13, 6.80E-07, 1.70E-06, 2.60E-06, 3.80E-06, 3.20E-06	5.10E-20, 4.30E-10, 0.00047, 0.0012, 0.0018, 0.0027, 0.0022	3-196, 6-144, 15-136, 17-106, 17-108, 16-107, 270-310	PF13604, PF13245, PF13401, PF07728, PF00004, PF13173, PF18335	AAA domain, AAA domain, AAA domain, AAA domain (dynein-related subfamily), ATPase family associated with various cellular activities (AAA), AAA domain, ATP-dependent RecD-like DNA helicase SH3 domain	0.8646	A0A1V5T7V8	ATP-dependent RecD-like DNA helicase (EC 3.6.4.12)	0.8599	A0A849ISR3	AAA family ATPase	0.8593	A0A1G2EH02	AAA+ ATPase domain-containing protein	0.996, 0.998, 0.992, 0.993	1-175, 236-345, 176-235,346-425, 436-505	e7otjA3, e5o6bA1, e5ftbA2, e1tc3C1	P-loop containing nucleoside triphosphate hydrolases, SH3, P-loop containing nucleoside triphosphate hydrolases, tri-helical
SEML1_0265	hypothetical protein	0.9897	DUF4868 domain-containing protein	4.3e-19	4.2e-15	130-311	PF16162	Domain of unknown function (DUF4868)	0.9127	A0A7W4HQ58	DUF4868 domain-containing protein	0.8973	V5RVF4	DUF4868 domain-containing protein	0.8895	A0A660LXU4	DUF4868 domain-containing protein	0.971	216-270,286-315	e5l4gM2	AAA+ ATPase lid domain
SEML1_0266	family 1 glycosylhydrolase	NA	NA	3.60E-58, 4.80E-12	1.80E-54, 2.40E-08	9-277, 78-367	PF00232, PF00150	Glycosyl hydrolase family 1, Cellulase (glycosyl hydrolase family 5)	0.9739	A0A7C3K4D1	Glycoside hydrolase family 1 protein	0.9736	A0A1F7Q221	Beta-glucosidase	0.9631	A0A2H0EDV9	Beta-glucosidase	0.999	1-425	e3ahxA1	TIM barrels
SEML1_0267	YvcK family protein	0.9984	Gluconeogenesis factor	6.6e-91	1.3e-86	11-291	PF01933	2-phospho-L-lactate transferase CofD	0.9515	A0A2G6C6W2	Putative gluconeogenesis factor	0.94	A0A2H0T9L0	Putative gluconeogenesis factor	0.9369	A0A838MH94	Putative gluconeogenesis factor	0.997	6-333	e2o2zD1	CofD-like
SEML1_0268	hypothetical protein	NA	NA	NA	NA	NA	NA	NA	NA	NA	NA	NA	NA	NA	NA	NA	NA	NA	NA	NA	NA
SEML1_0269	16S rRNA (cytosine(1402)-N(4))-methyltransferaseRsmH	NA	NA	3.5e-88	2.3e-84	14-299	PF01795	MraW methylase family	0.9512	A0A2G6HL13	Ribosomal RNA small subunit methyltransferase H (EC 2.1.1.199) (16S rRNA m(4)C1402 methyltransferase) (rRNA (cytosine-N(4)-)-methyltransferase RsmH)	0.948	A0A7T9QKN0	Ribosomal RNA small subunit methyltransferase H	0.9463	A0A1F7R7F1	Ribosomal RNA small subunit methyltransferase H (EC 2.1.1.199) (16S rRNA m(4)C1402 methyltransferase) (rRNA (cytosine-N(4)-)-methyltransferase RsmH)	0.998, 0.996	11-115,216-300, 121-215	e3tkaA2, e1m6yA1	S-adenosyl-L-methionine-dependent methyltransferases, SAM domain-like
SEML1_0270	hypothetical protein	0.9963	Cell division protein FtsL	NA	NA	NA	NA	NA	0.5711	A0A839JLN7	Cell division protein FtsL	0.5294	A0A2G6C2P7	Cell division protein FtsL	0.5057	A0A7W4HLS2	Cell division protein FtsL	0.949	26-100	e4owiB1	MPER trimer
SEML1_0271	penicillin-binding protein 2	NA	NA	5.20E-60, 4.30E-17	5.10E-56, 4.20E-13	249-569, 55-202	PF00905, PF03717	Penicillin binding protein transpeptidase domain, Penicillin-binding Protein dimerisation domain	0.9535	A0A7W4HK48	Penicillin-binding protein 2	0.9489	A0A563BEQ3	Penicillin-binding protein 2	0.9474	A0A7T9EX66	Penicillin-binding protein 2	0.99, 0.995, 0.989, 0.998	11-80,146-200, 81-145, 291-425, 211-290,426-580	e5kshA2, e5troB1, e6kguA2, e1qmeA4	Penicillin binding protein dimerisation domain, Penicillin binding protein ClpS-like domain, alpha-helical domain in beta-lactamase/transpeptidase-like proteins, a+b domain in beta-lactamase/transpeptidase-like proteins
SEML1_0272	phospho-N-acetylmuramoyl-pentapeptide- transferase	0.5397	Phospho-N-acetylmuramoyl-pentapeptide-transferase	1.8e-35	3.5e-31	97-263	PF00953	Glycosyl transferase family 4	0.9827	A0A522BB00	Phospho-N-acetylmuramoyl-pentapeptide-transferase (EC 2.7.8.13) (UDP-MurNAc-pentapeptide phosphotransferase)	0.967	A0A1F7R183	Phospho-N-acetylmuramoyl-pentapeptide-transferase (EC 2.7.8.13) (UDP-MurNAc-pentapeptide phosphotransferase)	0.9662	A0A7V8WV00	Phospho-N-acetylmuramoyl-pentapeptide-transferase (EC 2.7.8.13) (UDP-MurNAc-pentapeptide phosphotransferase)	0.999	1-344	e6oyhA1	Bacterial cell wall synthesis membrane enzyme MraY-related
SEML1_0273	FtsW/RodA/SpoVE family cell cycle protein	NA	NA	6.1e-79	6e-75	30-406	PF01098	Cell cycle protein	0.9109	A0A7W4EQR0	FtsW/RodA/SpoVE family cell cycle protein	0.9079	A0A3B8XGW1	Cell division protein FtsW	0.8886	A0A4V2WA25	Cell division protein FtsW	0.997	21-410	e6pl5A1	RodA transmembrane domain
SEML1_0274	UDP-N-acetylglucosamine--N-acetylmuramyl- (pentapeptide) pyrophosphoryl-undecaprenol N-acetylglucosamine transferase	NA	NA	4.40E-34, 1.50E-26, 8.50E-07	8.60E-31, 3.00E-23, 0.0017	207-362, 2-156, 6-133	PF04101, PF03033, PF08660	Glycosyltransferase family 28 C-terminal domain, Glycosyltransferase family 28 N-terminal domain, Oligosaccharide biosynthesis protein Alg14 like	0.959	A0A7W4ECQ7	UDP-N-acetylglucosamine--N-acetylmuramyl-(pentapeptide) pyrophosphoryl-undecaprenol N-acetylglucosamine transferase (EC 2.4.1.227) (Undecaprenyl-PP-MurNAc-pentapeptide-UDPGlcNAc GlcNAc transferase)	0.9557	A0A2G6C215	UDP-N-acetylglucosamine--N-acetylmuramyl-(pentapeptide) pyrophosphoryl-undecaprenol N-acetylglucosamine transferase (EC 2.4.1.227) (Undecaprenyl-PP-MurNAc-pentapeptide-UDPGlcNAc GlcNAc transferase)	0.9482	A0A7V6FEZ1	UDP-N-acetylglucosamine--N-acetylmuramyl-(pentapeptide) pyrophosphoryl-undecaprenol N-acetylglucosamine transferase (EC 2.4.1.227) (Undecaprenyl-PP-MurNAc-pentapeptide-UDPGlcNAc GlcNAc transferase)	0.992, 0.996	1-180, 181-380	e6pntA1, e1c50A2	UDP-Glycosyltransferase/glycogen phosphorylase, UDP-Glycosyltransferase/glycogen phosphorylase
SEML1_0275	hypothetical protein	0.5588	Cell division protein FtsQ	NA	NA	NA	NA	NA	0.7281	A0A2M7TUW1	POTRA domain-containing protein	0.699	A0A3S0D9I3	POTRA domain-containing protein	0.6865	A0A554MFE7	POTRA domain-containing protein	0.996, 0.985	101-185, 186-320	e5z2wA1, e5z2wA2	Polypeptide transport-associated (POTRA) domain, Beta domain of DivIB/FtsQ
SEML1_0276	hypothetical protein	NA	NA	NA	NA	NA	NA	NA	0.5815	A0A7X6P4M5	KTSC domain-containing protein	NA	NA	NA	NA	NA	NA	0.935	11-75	e6bp6A1	ssDNA-binding transcriptional regulator domain
SEML1_0277	hypothetical protein	NA	NA	NA	NA	NA	NA	NA	NA	NA	NA	NA	NA	NA	NA	NA	NA	NA	NA	NA	NA
SEML1_0278	hypothetical protein	NA	NA	NA	NA	NA	NA	NA	NA	NA	NA	NA	NA	NA	NA	NA	NA	NA	NA	NA	NA
SEML1_0279	hypothetical protein	NA	NA	NA	NA	NA	NA	NA	NA	NA	NA	NA	NA	NA	NA	NA	NA	NA	NA	NA	NA
SEML1_0280	hypothetical protein	NA	NA	NA	NA	NA	NA	NA	NA	NA	NA	NA	NA	NA	NA	NA	NA	NA	NA	NA	NA
SEML1_0281	hypothetical protein	NA	NA	NA	NA	NA	NA	NA	NA	NA	NA	NA	NA	NA	NA	NA	NA	0.982	236-400	e3og6B4	Immunoglobulin/Fibronectin type III/E set domains/PapD-like
SEML1_0282	hypothetical protein	NA	NA	NA	NA	NA	NA	NA	NA	NA	NA	NA	NA	NA	NA	NA	NA	NA	NA	NA	NA
SEML1_0283	hypothetical protein	NA	NA	NA	NA	NA	NA	NA	NA	NA	NA	NA	NA	NA	NA	NA	NA	NA	NA	NA	NA
SEML1_0284	hypothetical protein	NA	NA	3.2e-09	1.6e-05	40-183	PF05707	Zonular occludens toxin (Zot)	0.8163	A0A7W4ES52	ATP-binding protein	0.8003	A0A7W4DFA7	ATP-binding protein	0.77	G5HM08	Zona occludens toxin N-terminal domain-containing protein	0.994	11-225	e4dc9A1	P-loop containing nucleoside triphosphate hydrolases
SEML1_0285	hypothetical protein	NA	NA	NA	NA	NA	NA	NA	0.7863	A0A563DA59	Rep protein	0.7588	A0A4U4DZR3	Rep protein	0.7515	A0A563CWZ8	Inovirus Gp2 family protein	0.946	12-35,51-240	e2x3gA1	ACT-like
SEML1_0286	hypothetical protein	NA	NA	NA	NA	NA	NA	NA	NA	NA	NA	NA	NA	NA	NA	NA	NA	NA	NA	NA	NA
SEML1_0287	hypothetical protein	NA	NA	NA	NA	NA	NA	NA	0.8958	A0A2E9G0C7	DNA damage-inducible protein D	0.8883	A0A1W9SCR8	DNA damage-inducible protein D	0.8794	A0A1F5FHH4	DNA damage-inducible protein D	NA	NA	NA	NA
SEML1_0288	hypothetical protein	NA	NA	9.6e-21	9.4e-17	47-222	PF09711	CRISPR-associated protein (Cas_Csn2)	0.9442	A0A563CUC8	Type II-A CRISPR-associated protein Csn2	0.8803	A0A2V2GEU5	Type II-A CRISPR-associated protein Csn2	0.8754	A0A1G5VTE2	CRISPR-associated protein Csn2	1	1-225	e3qhqB1	P-loop containing nucleoside triphosphate hydrolases
SEML1_0289	CRISPR-associated endonuclease Cas2	0.6294	CRISPR-associated endoribonuclease Cas2	3.1e-19	6.1e-15	6-84	PF09827	CRISPR associated protein Cas2	0.8741	A0A645BH34	CRISPR-associated endoribonuclease Cas2 (EC 3.1.-.-)	0.8551	A0A377L6P9	CRISPR-associated endoribonuclease Cas2 (EC 3.1.-.-)	0.8481	A0A143AGD5	CRISPR-associated endoribonuclease Cas2 (EC 3.1.-.-)	0.997	6-100	e6jhzA1	CRISPR associated protein Cas2-like
SEML1_0290	type II CRISPR-associated endonuclease Cas1	0.5903	CRISPR-associated endonuclease Cas1	5.8e-26	1.1e-21	7-232	PF01867	CRISPR associated protein Cas1	0.9926	A0A857VAV7	CRISPR-associated endonuclease Cas1 (EC 3.1.-.-)	0.9733	A0A1H2SUN0	CRISPR-associated endonuclease Cas1 (EC 3.1.-.-)	0.9728	A0A6N6NLK2	CRISPR-associated endonuclease Cas1 (EC 3.1.-.-)	0.998	1-290	e4zkjB1	Cas1
SEML1_0291	type II CRISPR RNA-guided endonuclease Cas9	0.6432	CRISPR-associated endonuclease Cas9	1.70E-151, 4.70E-35, 4.20E-19, 2.20E-13	4.30E-148, 1.20E-31, 1.00E-15, 5.40E-10	194-691, 1052-1326, 804-855, 50-82	PF16592, PF16595, PF13395, PF16593	REC lobe of CRISPR-associated endonuclease Cas9, PAM-interacting domain of CRISPR-associated endonuclease Cas9, HNH endonuclease, Bridge helix of CRISPR-associated endonuclease Cas9	0.753	Q99ZW2	CRISPR-associated endonuclease Cas9/Csn1 (EC 3.1.-.-) (SpCas9) (SpyCas9)	0.7527	A0A660LXI2	Type II CRISPR RNA-guided endonuclease Cas9	0.7402	A0A7X6N2U4	CRISPR-associated endonuclease Cas9 (EC 3.1.-.-)	0.998, 0.998, 0.998, 0.996, 0.996	46-700, 1-45,701-745,906-1050, 746-905, 1051-1145, 1146-1339	e5y36A2, e6je4K6, e5b2rB2, e5b2rB3, e5y36A1	CRISPR-associated endonuclease Cas9 alpha-helical lobe, Ribonuclease H-like, His-Me finger endonucleases, SSHS domain in CRISPR-associated endonuclease Cas9, CRISPR-associated endonuclease Cas9 C-terminal domain
SEML1_0292	hypothetical protein	NA	NA	2.20E-10, 1.80E-09, 2.40E-08	1.10E-06, 8.80E-06, 0.00012	57-128, 74-125, 76-167	PF00583, PF13508, PF13673	Acetyltransferase (GNAT) family, Acetyltransferase (GNAT) domain, Acetyltransferase (GNAT) domain	0.9228	A0A7W4ES58	GNAT family N-acetyltransferase	0.8911	A0A7W4F0W8	GNAT family N-acetyltransferase	0.8353	A0A2M6W5I4	N-acetyltransferase domain-containing protein	0.995	1-180	e4fd7C2	Acyl-CoA N-acyltransferases (Nat)
SEML1_0293	type IV secretion system DNA-binding domain-containing protein	0.6242	TrwB AAD bind domain-containing protein	3.00E-15, 3.80E-09, 2.10E-08	4.80E-12, 6.20E-06, 3.40E-05	402-719, 655-716, 405-618	PF10412, PF12696, PF01935	Type IV secretion-system coupling protein DNA-binding domain, TraM recognition site of TraD and TraG, Helicase HerA, central domain	0.9007	A0A2E8JNR1	Type IV secretion system coupling protein TraD DNA-binding domain-containing protein	0.8851	A0A1M3BTC6	Type IV secretion system coupling protein TraD DNA-binding domain-containing protein	0.8803	A0A258GFJ0	Type IV secretion system coupling protein TraD DNA-binding domain-containing protein	0.998	361-795,901-920	e6j17A1	P-loop containing nucleoside triphosphate hydrolases
SEML1_0294	RNA polymerase sigma factor RpoS	0.5279	RNA pol sigma70 domain-containing protein	1.20E-15, 2.70E-07	3.90E-12, 0.00087	27-72, 225-283	PF04545, PF05066	Sigma-70, region 4, HB1, ASXL, restriction endonuclease HTH domain	0.9335	A0A7W4HBX0	HTH HARE-type domain-containing protein	0.9024	A0A7W4HWF1	HTH HARE-type domain-containing protein	0.9022	A0A4Q3ME52	HTH HARE-type domain-containing protein	0.989, 0.982, 0.994, 0.993	6-155, 156-215, 216-285, 286-345	e5vt0L3, e5j6xA1, e7f75L1, e2lnbA1	tri-helical, winged, winged, winged
SEML1_0295	hypothetical protein	NA	NA	2.70E-41, 1.70E-23, 2.10E-13	6.70E-38, 4.10E-20, 5.10E-10	76-262, 87-248, 142-306	PF20434, PF07859, PF00326	BD-FAE, alpha/beta hydrolase fold, Prolyl oligopeptidase family	0.8062	A0A7W4EMB5	Alpha/beta hydrolase	0.7842	A0A366HG61	Acetyl esterase/lipase	0.7806	A0A1U7GL90	Uncharacterized protein	0.998	6-350	e1qe3A1	alpha/beta-Hydrolases
SEML1_0296	type I DNA topoisomerase	NA	NA	1.00E-104, 1.00E-15, 4.00E-17, 2.30E-20, 1.20E-29	5.10E-101, 5.00E-12, 1.90E-13, 1.10E-16, 6.00E-26	133-491, 603-660, 665-711, 723-771, 4-118	PF01131, PF13368, PF13368, PF13368, PF01751	DNA topoisomerase, Topoisomerase C-terminal repeat, Topoisomerase C-terminal repeat, Topoisomerase C-terminal repeat, Toprim domain	0.906	A0A7Y1XZW6	DNA topoisomerase 1 (EC 5.6.2.1) (DNA topoisomerase I)	0.8939	A0A7X4ASH6	DNA topoisomerase 1 (EC 5.6.2.1) (DNA topoisomerase I)	0.8791	A0A1I3DYN6	DNA topoisomerase 1 (EC 5.6.2.1) (DNA topoisomerase I)	0.996, 0.994, 0.997, 0.995, 0.993, 0.977	1-130, 191-245,371-385,401-450, 131-190,246-370,451-595, 596-655, 656-710, 716-760	e1i7dA4, e5gvcA1, e5d5hA6, e5d5hA5, e6pcmA6, e5d5hA5	Toprim domain, Prokaryotic type I DNA topoisomerase beta-barrel domain, winged, Mycobacterium tuberculosis Topoisomerase I C-terminal domain, Mycobacterium tuberculosis Topoisomerase I C-terminal domain, Mycobacterium tuberculosis Topoisomerase I C-terminal domain
SEML1_0297	CDP-alcohol phosphatidyltransferase family protein	NA	NA	1.7e-14	1.1e-10	40-152	PF01066	CDP-alcohol phosphatidyltransferase	0.8927	A0A7W4EMC4	CDP-alcohol phosphatidyltransferase family protein	0.8545	A0A2G6C3V6	CDP-alcohol phosphatidyltransferase family protein	0.8496	A0A6P1VAS9	CDP-alcohol phosphatidyltransferase family protein	0.993	21-195	e7drjA1	CDP-alcohol phosphotransferase helical bundle domain
SEML1_0298	DNA-processing protein DprA	0.5285	DNA-protecting protein DprA	8.40E-74, 4.10E-11, 1.60E-07	5.50E-70, 2.70E-07, 0.0011	3-209, 227-282, 40-185	PF02481, PF17782, PF18306	DNA recombination-mediator protein A, DprA winged helix domain, SLOG cluster4 family	0.9208	A0A0G4B020	DprA winged helix domain-containing protein	0.8998	A0A563CRK3	DNA-protecting protein DprA	0.8808	A0A2H6A764	DNA processing protein DprA	0.998, 0.993	6-220, 221-289	e3majA4, e2l4mA1	MCP/YpsA-related, winged
SEML1_0299	hypothetical protein	0.5943	CO dehydrogenase maturation factor	NA	NA	NA	NA	NA	0.9813	A0A563CTN6	ATP-binding protein	0.8756	A0A7C7WRN5	Adenylyl-sulfate kinase (EC 2.7.1.25)	0.874	A0A2D6ENN8	ATP-binding protein	0.994	1-308	e6bs3A1	P-loop containing nucleoside triphosphate hydrolases
SEML1_0300	N-((2S)-2-amino-2-carboxyethyl)-L-glutamate dehydrogenase	0.6559	Ornithine cyclodeaminase	1.4e-54	1.4e-50	23-330	PF02423	Ornithine cyclodeaminase/mu-crystallin family	0.9734	A0A563CTM9	Ornithine cyclodeaminase family protein	0.9494	A0A848LWA0	Ornithine cyclodeaminase family protein	0.9482	A0A7C4RBX9	Ornithine cyclodeaminase	0.997, 0.994	1-125,316-340, 126-315	e1vllA1, e6t3eB2	Ornithine cyclodeaminase-like enzymes dimerization domain, NAD(P)-binding Rossmann-fold domains
SEML1_0301	hypothetical protein	NA	NA	NA	NA	NA	NA	NA	0.9533	A0A563CTN8	Glutathionylspermidine synthase pre-ATP-grasp-like domain-containing protein	0.899	A0A7W4ESR4	Circularly permuted type 2 ATP-grasp protein	0.8707	A0A848LWC0	Uncharacterized protein	0.994, 0.973	6-180,281-435, 181-280	e3kalA1, e2wyoC2	ATP-grasp, PreATP-grasp domain
SEML1_0302	hypothetical protein	NA	NA	2.8e-27	2.7e-23	28-188	PF02492	CobW/HypB/UreG, nucleotide-binding domain	0.9063	A0A857VCM6	CobW/HypB/UreG nucleotide-binding domain-containing protein	0.8271	A0A4V1GDD6	CobW/HypB/UreG nucleotide-binding domain-containing protein	0.826	A0A1H2ZMY1	GTPase, G3E family	0.993, 0.938	6-235, 236-323	e3p32A1, e1nijA1	P-loop containing nucleoside triphosphate hydrolases, Hypothetical protein YjiA, C-terminal domain
SEML1_0303	aminoacyl-tRNA hydrolase	NA	NA	1.1e-51	2.2e-47	3-179	PF01195	Peptidyl-tRNA hydrolase	0.9803	A0A7W4F0Q7	Peptidyl-tRNA hydrolase (PTH) (EC 3.1.1.29)	0.9787	A0A7W4DFK9	Peptidyl-tRNA hydrolase (PTH) (EC 3.1.1.29)	0.9781	A0A7W4HSF7	Peptidyl-tRNA hydrolase (PTH) (EC 3.1.1.29)	0.996	1-185	e4ylyA1	Peptidyl-tRNA hydrolase-like
SEML1_0304	hypothetical protein	NA	NA	NA	NA	NA	NA	NA	0.9886	A0A660LYW2	Uncharacterized protein	0.9592	A0A1Q3NMA3	Uncharacterized protein	0.944	A0A563CDE1	Uncharacterized protein	NA	NA	NA	NA
SEML1_0305	hypothetical protein	0.8981	CHAD domain-containing protein	NA	NA	NA	NA	NA	0.8883	A0A258GFL3	CHAD domain-containing protein	0.8694	A0A7W4F0W4	CHAD domain-containing protein	0.8587	A0A7W4EMA1	CHAD domain-containing protein	NA	NA	NA	NA
SEML1_0306	site-specific DNA-methyltransferase	NA	NA	2.8e-47	1.4e-43	62-370	PF01555	DNA methylase	0.9018	A0A563D4P0	Site-specific DNA-methyltransferase	0.8699	A0A3L9ZYQ1	Adenine-specific DNA-methyltransferase	0.8594	R5XWL7	DNA (Cytosine-5-)-methyltransferase	0.997, 0.962	21-175,301-430, 176-300	e4zcfA1, e4zcfA2	S-adenosyl-L-methionine-dependent methyltransferases, Type III R-M system modification subunit target recognition domain
SEML1_0307	hypothetical protein	NA	NA	NA	NA	NA	NA	NA	0.9693	A0A8B1YR40	Uncharacterized protein	0.9387	A0A5M8P8P1	Uncharacterized protein	0.9255	A0A4P6MR13	Restriction endonuclease	0.984	21-213	e3kskA1	Restriction endonuclease-like
SEML1_0308	ribosome biogenesis GTPase Der	0.6662	GTP-binding protein EngA	8.30E-26, 1.20E-26, 2.80E-12, 2.10E-16, 4.40E-25, 7.70E-08, 2.20E-08, 5.00E-06, 2.50E-06	7.10E-23, 1.10E-23, 2.40E-09, 1.80E-13, 3.70E-22, 6.50E-05, 1.90E-05, 0.0042, 0.0021	8-122, 177-295, 7-159, 177-302, 356-434, 6-131, 87-217, 177-343, 8-124	PF01926, PF01926, PF02421, PF02421, PF14714, PF00009, PF03193, PF00071, PF08477	50S ribosome-binding GTPase, 50S ribosome-binding GTPase, Ferrous iron transport protein B, Ferrous iron transport protein B, KH-domain-like of EngA bacterial GTPase enzymes, C-terminal, Elongation factor Tu GTP binding domain, RsgA GTPase, Ras family, Ras of Complex, Roc, domain of DAPkinase	0.8835	A0A5N9C303	GTPase Der (GTP-binding protein EngA)	0.8835	A0A2N3EPF7	GTPase Der (GTP-binding protein EngA)	0.8826	A0A0S8KFY1	GTPase Der (GTP-binding protein EngA)	0.995, 0.995, 0.998	6-170, 171-355, 356-445	e7siqA1, e4dcuA3, e5dn8A3	P-loop containing nucleoside triphosphate hydrolases, P-loop containing nucleoside triphosphate hydrolases, Probable GTPase Der, C-terminal domain
SEML1_0309	hypothetical protein	NA	NA	NA	NA	NA	NA	NA	NA	NA	NA	NA	NA	NA	NA	NA	NA	NA	NA	NA	NA
SEML1_0310	pseudouridine synthase	0.523	5.4.99.-	2.90E-20, 5.30E-10	2.90E-16, 5.20E-06	73-202, 12-57	PF00849, PF01479	RNA pseudouridylate synthase, S4 domain	0.9139	A0A1M3BTD7	Pseudouridine synthase (EC 5.4.99.-)	0.9051	A0A2D6L789	Pseudouridine synthase (EC 5.4.99.-)	0.9014	A0A1G2BGV6	Pseudouridine synthase (EC 5.4.99.-)	0.998, 0.994	1-65, 66-235	e4lgtA2, e2omlA1	Alpha-L RNA-binding motif, Pseudouridine synthase
SEML1_0311	Regulator of RpoS	0.5529	Response regulatory domain-containing protein	1.9e-27	3.7e-23	4-106	PF00072	Response regulator receiver domain	NA	NA	NA	NA	NA	NA	NA	NA	NA	NA	NA	NA	NA
SEML1_0312	PAS domain-containing protein	NA	NA	1.40E-33, 2.00E-15, 6.60E-12, 2.80E-11, 8.90E-09, 2.70E-07, 5.40E-07, 1.10E-06	2.40E-30, 3.60E-12, 1.20E-08, 5.00E-08, 1.60E-05, 0.00048, 0.00097, 0.002	423-531, 300-365, 178-290, 185-292, 181-295, 180-297, 427-508, 179-215	PF02518, PF00512, PF00989, PF13426, PF08448, PF12860, PF13581, PF13188	Histidine kinase-, DNA gyrase B-, and HSP90-like ATPase, His Kinase A (phospho-acceptor) domain, PAS fold, PAS domain, PAS fold, PAS fold, Histidine kinase-like ATPase domain, PAS domain	NA	NA	NA	NA	NA	NA	NA	NA	NA	0.867, 0.994, 0.895, 0.996	1-160, 161-300, 301-365, 366-535	e7rdrC2, e6hmjA1, e4kp4B1, e5idjA1	Ankyrin repeat, sensor domains, Homodimeric domain of signal transducing histidine kinase, ATPase domain of HSP90 chaperone/DNA topoisomerase II/histidine kinase
SEML1_0313	M48 family metalloprotease	0.5575	3.4.24.-	1.9e-43	6.2e-40	65-276	PF01435	Peptidase family M48	0.8834	A7ZCL2	Protease HtpX homolog (EC 3.4.24.-)	0.8801	A0A2N0M2S6	Protease HtpX	0.873	A0A2W5Z4M2	Protease HtpX homolog (EC 3.4.24.-)	0.996	1-230,256-280	e4il3B1	Metalloproteases ("zincins") catalytic domain
SEML1_0314	alpha/beta hydrolase	NA	NA	1.30E-21, 5.30E-17, 8.40E-15	3.80E-18, 1.50E-13, 2.40E-11	37-260, 37-204, 36-232	PF12697, PF00561, PF12146	Alpha/beta hydrolase family, alpha/beta hydrolase fold, Serine aminopeptidase, S33	0.9349	A0A7W4ES19	Alpha/beta fold hydrolase	0.918	A0A857MJ95	Alpha/beta fold hydrolase	0.9166	A0A3B8XH60	AB hydrolase-1 domain-containing protein	0.997	1-273	e3vvmB2	alpha/beta-Hydrolases
SEML1_0315	hypothetical protein	NA	NA	NA	NA	NA	NA	NA	0.7458	A0A660LZS4	Uncharacterized protein	0.728	A0A8B1YNM4	Uncharacterized protein	0.7083	A0A563CSB2	Uncharacterized protein	0.967, 0.98, 0.973	66-230, 231-420, 421-600	e2qkiE3, e5x7gA3, e4zo6A3	Immunoglobulin/Fibronectin type III/E set domains/PapD-like, Immunoglobulin/Fibronectin type III/E set domains/PapD-like, Immunoglobulin/Fibronectin type III/E set domains/PapD-like
SEML1_0316	tRNA-Glu								NA	NA	NA	NA	NA	NA	NA	NA	NA
SEML1_0317	response regulator	NA	NA	2.8e-22	5.6e-18	6-118	PF00072	Response regulator receiver domain	0.9118	A0A4Q3MEP4	Response regulator	0.9112	A0A857VAM2	Response regulator	0.8997	A0A1V5NF92	Response regulator MprA	0.997	1-125	e2v0nA2	CheY-like
SEML1_0318	PAS domain-containing sensor histidine kinase	NA	NA	1.50E-29, 5.20E-15	7.40E-26, 2.50E-11	375-483, 263-326	PF02518, PF00512	Histidine kinase-, DNA gyrase B-, and HSP90-like ATPase, His Kinase A (phospho-acceptor) domain	0.7732	A0A6S4GRZ8	histidine kinase (EC 2.7.13.3)	0.7323	A0A7T5RUI4	histidine kinase (EC 2.7.13.3)	0.7276	A0A3D2ATC6	histidine kinase (EC 2.7.13.3)	0.895, 0.993, 0.993, 0.995	71-130, 131-260, 261-330, 331-510	e4i5sB4, e6ph4B3, e4kp4B1, e1y8oA2	HAMP domain, sensor domains, Homodimeric domain of signal transducing histidine kinase, ATPase domain of HSP90 chaperone/DNA topoisomerase II/histidine kinase
SEML1_0319	hypothetical protein	0.9463	DUF3048 domain-containing protein	3.00E-46, 1.30E-26	2.00E-42, 8.50E-23	86-225, 258-361	PF11258, PF17479	Protein of unknown function (DUF3048) N-terminal domain, Protein of unknown function (DUF3048) C-terminal domain	0.8781	A0A258BRN1	DUF3048 domain-containing protein	0.8502	A0A7T8YLT3	DUF3048 domain-containing protein	0.848	A0A847NGH8	DUF3048 domain-containing protein	0.982, 0.978	81-235, 246-374	e2psbA2, e2psbA1	N-terminal domain in YerB-like proteins, C-terminal domain in YerB-like proteins
SEML1_0320	hypothetical protein	NA	NA	NA	NA	NA	NA	NA	NA	NA	NA	NA	NA	NA	NA	NA	NA	NA	NA	NA	NA
SEML1_0321	glutamate--tRNA ligase	NA	NA	9.30E-92, 5.20E-30	6.10E-88, 3.40E-26	5-315, 357-487	PF00749, PF19269	tRNA synthetases class I (E and Q), catalytic domain, Anticodon binding domain	0.9342	A0A2G6C7Q1	Glutamate--tRNA ligase (EC 6.1.1.17) (Glutamyl-tRNA synthetase) (GluRS)	0.9261	A0A2T2QVA4	Glutamate--tRNA ligase (EC 6.1.1.17) (Glutamyl-tRNA synthetase) (GluRS)	0.926	A0A1G2I4S1	Glutamate--tRNA ligase (EC 6.1.1.17) (Glutamyl-tRNA synthetase) (GluRS)	1	1-265,276-335,351-489	e1j09A1	An anticodon-binding domain of class I aminoacyl-tRNA synthetases
SEML1_0322	hypothetical protein	0.5897	Integrase catalytic domain-containing protein	1.2e-11	2.4e-07	23-68	PF13683	Integrase core domain	NA	NA	NA	NA	NA	NA	NA	NA	NA	NA	NA	NA	NA
SEML1_0323	hypothetical protein	NA	NA	NA	NA	NA	NA	NA	0.7606	A0A563CGX9	Uncharacterized protein	NA	NA	NA	NA	NA	NA	NA	NA	NA	NA
SEML1_0324	hypothetical protein	NA	NA	NA	NA	NA	NA	NA	0.8469	A0A563D6X1	Uncharacterized protein	0.8	A0A563AES3	CdiI immunity protein domain-containing protein	0.5721	A0A563CX08	Uncharacterized protein	0.865	1-40,56-85	e4cxfA2	tri-helical
SEML1_0325	hypothetical protein	0.9751	DUF4367 domain-containing protein	9.5e-08	0.0019	244-350	PF14285	Domain of unknown function (DUF4367)	NA	NA	NA	NA	NA	NA	NA	NA	NA	0.93	201-350	e3m4wC2	C-terminal domain in sigma-E factor regulatory protein rseB
SEML1_0326	PEGA domain-containing protein	0.8759	PEGA domain-containing protein	7.3e-14	7.1e-10	56-116	PF08308	PEGA domain	0.9818	A0A7W4HR38	PEGA domain-containing protein	0.963	A0A839JKI0	PEGA domain-containing protein	0.9556	A0A258FXZ1	PEGA domain-containing protein	0.998	51-115	e3bwsA1	Prealbumin-like
SEML1_0327	sortase	0.6265	Sortase	2.7e-26	5.3e-22	267-403	PF04203	Sortase domain	0.6317	A0A563C9Y5	Sortase	0.6303	A0A563C3U1	Sortase	0.5995	A0A563C9W8	Sortase	0.992	256-410	e4tqxA1	Sortase
SEML1_0328	tRNA-Leu	NA	NA	NA	NA	NA	NA	NA	NA	NA	NA	NA	NA	NA	NA	NA	NA	NA	NA	NA	NA
SEML1_0329	PKD domain-containing protein	NA	NA	NA	NA	NA	NA	NA	0.5788	A0A563CXB8	LPXTG cell wall anchor domain-containing protein	0.5512	A0A563CDW8	LPXTG cell wall anchor domain-containing protein	NA	NA	NA	NA	NA	NA	NA
SEML1_0330	hypothetical protein	0.6502	YjeF N-terminal domain-containing protein	NA	NA	NA	NA	NA	0.9734	A0A2E6BS84	Uncharacterized protein	0.9575	A0A563C5J5	Uncharacterized protein	0.9467	A0A7W4HK79	Uncharacterized protein	0.981	6-265	e3rssA1	Ribokinase-like
SEML1_0331	hypothetical protein	NA	NA	NA	NA	NA	NA	NA	0.9001	A0A563C901	DUF4231 domain-containing protein	0.8966	A0A2N2FBW1	Uncharacterized protein	0.8852	A0A1F6G1F5	SMODS and SLOG-associating 2TM effector domain-containing protein	NA	NA	NA	NA
SEML1_0332	hypothetical protein	NA	NA	NA	NA	NA	NA	NA	0.9915	A0A7W4EMD6	Exodeoxyribonuclease III (EC 3.1.11.2)	0.9674	A0A1F6V9S7	Exodeoxyribonuclease III	0.9633	A0A1F6DKJ9	Exodeoxyribonuclease III	NA	NA	NA	NA
SEML1_0333	exodeoxyribonuclease III	0.5163	3.1.11.2	4e-26	2.6e-22	7-263	PF03372	Endonuclease/Exonuclease/phosphatase family	NA	NA	NA	NA	NA	NA	NA	NA	NA	0.998	1-270	e5cfeA1	DNase I-like
SEML1_0334	Cytidylate kinase	0.6989	2.7.4.25	3.2e-10	3.1e-06	9-227	PF02224	Cytidylate kinase	0.9294	V5RX34	Uncharacterized protein	0.8306	A0A521GYL4	(d)CMP kinase (EC 2.7.4.25)	0.7752	A0A1B9E074	Cytidylate kinase (CK) (EC 2.7.4.25) (Cytidine monophosphate kinase) (CMP kinase)	0.995	1-275	e1bifA1	P-loop containing nucleoside triphosphate hydrolases
SEML1_0335	glycosyltransferase family 4 protein	NA	NA	1.90E-24, 1.10E-21, 1.50E-20, 3.30E-20, 2.10E-07	7.50E-21, 4.40E-18, 5.80E-17, 1.30E-16, 0.00081	18-206, 240-380, 18-206, 240-372, 27-121	PF13439, PF00534, PF13579, PF13692, PF13477	Glycosyltransferase Family 4, Glycosyl transferases group 1, Glycosyl transferase 4-like domain, Glycosyl transferases group 1, Glycosyl transferase 4-like	0.99	A0A8B1YE26	Glycosyltransferase	0.9605	A0A1G9MKQ1	Glycosyltransferase involved in cell wall bisynthesis	0.9548	A0A563C5R9	Glycosyltransferase	0.993, 0.997	1-220,391-415, 221-390	e2r60A2, e4l22A1	UDP-Glycosyltransferase/glycogen phosphorylase, UDP-Glycosyltransferase/glycogen phosphorylase
SEML1_0336	2-succinyl-6-hydroxy-2, 4-cyclohexadiene-1-carboxylate synthase	NA	NA	3.60E-21, 3.20E-16	1.20E-17, 1.00E-12	41-273, 36-271	PF12697, PF12146	Alpha/beta hydrolase family, Serine aminopeptidase, S33	0.8737	A0A857VBH3	Alpha/beta fold hydrolase	0.8723	A0A7W4EJJ9	Alpha/beta hydrolase	0.8656	A0A563C5M8	Alpha/beta fold hydrolase	0.996	1-285	e2y6vC1	alpha/beta-Hydrolases
SEML1_0337	glycosyltransferase family 4 protein	NA	NA	9.60E-30, 2.80E-26, 1.00E-25, 3.50E-14, 7.50E-10, 2.70E-08	2.40E-26, 6.80E-23, 2.50E-22, 8.60E-11, 1.80E-06, 6.70E-05	231-385, 15-219, 239-376, 16-204, 21-117, 320-402	PF00534, PF13439, PF13692, PF13579, PF13477, PF13524	Glycosyl transferases group 1, Glycosyltransferase Family 4, Glycosyl transferases group 1, Glycosyl transferase 4-like domain, Glycosyl transferase 4-like, Glycosyl transferases group 1	0.992	A0A660M5N3	Glycosyltransferase	0.8987	A0A7X6SLW9	Glycosyltransferase family 4 protein	0.8981	A0A5C8AHT9	Glycosyltransferase family 4 protein	0.994, 0.997	1-215, 216-415	e2r60A2, e3c48B2	UDP-Glycosyltransferase/glycogen phosphorylase, UDP-Glycosyltransferase/glycogen phosphorylase
SEML1_0338	SsrA-binding protein SmpB	0.5472	Small protein B	1.3e-43	2.6e-39	18-159	PF01668	SmpB protein	0.9029	A0A258BMV6	SsrA-binding protein (Small protein B)	0.8848	A0A1F7QQ52	SsrA-binding protein (Small protein B)	0.8742	A0A7C3P4U2	SsrA-binding protein (Small protein B)	0.995	11-150	e7ljpC1	Small protein B (SmpB)
SEML1_0339	hypothetical protein	0.6543	ParB domain-containing protein	NA	NA	NA	NA	NA	0.7143	A0A7W4HR62	ParB/Sulfiredoxin domain-containing protein	0.6609	A0A857VDA4	ParB/Sulfiredoxin domain-containing protein	0.646	A0A258GAK9	ParB/Sulfiredoxin domain-containing protein	0.963, 0.941	26-95,113-160, 216-310	e1yzsA1, e6y93B2	ParB/Sulfiredoxin, KorB C-terminal domain
SEML1_0340	hypothetical protein	NA	NA	NA	NA	NA	NA	NA	NA	NA	NA	NA	NA	NA	NA	NA	NA	NA	NA	NA	NA
SEML1_0341	tRNA-Ala	NA	NA	NA	NA	NA	NA	NA	NA	NA	NA	NA	NA	NA	NA	NA	NA	NA	NA	NA	NA
SEML1_0342	IS1595 family transposase ISSpo3	NA	NA	3.00E-34, 6.40E-13	8.30E-31, 1.80E-09	126-272, 13-58	PF12762, PF12760	ISXO2-like transposase domain, Transposase zinc-ribbon domain	0.8936	A0A1G3BKV1	ISXO2-like transposase domain-containing protein	0.8878	A0A521GL52	IS1595 family transposase	0.8858	A0A7T9F239	IS1595 family transposase	0.985, 0.984	1-25,66-120,281-315, 121-280	e1u78A2, e4u7bG1	tri-helical, Ribonuclease H-like
SEML1_0343	hypothetical protein	NA	NA	NA	NA	NA	NA	NA	NA	NA	NA	NA	NA	NA	NA	NA	NA	NA	NA	NA	NA
SEML1_0344	hypothetical protein	0.6991	DUF4065 domain-containing protein	1.9e-12	1.8e-08	33-139	PF13274	Protein of unknown function (DUF4065)	0.8772	A0A2H0RNI1	Antitoxin SocA-like Panacea domain-containing protein	0.8726	A0A847XJX9	SocA family protein	0.8337	A0A0G2ZD41	Antitoxin SocA-like Panacea domain-containing protein	0.982	6-144	e3bz6A2	winged
SEML1_0345	hypothetical protein	NA	NA	NA	NA	NA	NA	NA	0.7432	A0A2H0RNB2	Uncharacterized protein	0.6905	A0A3A0ADW2	Growth inhibitor PemK	0.6841	A0A7D5EFF1	Type II toxin-antitoxin system PemK/MazF family toxin	0.966	11-170	e1m1fA1	SH3
SEML1_0346	putative ABC transporter ATP-binding protein YheS	NA	NA	6.90E-22, 2.70E-19, 4.80E-10, 7.70E-07	4.00E-19, 1.60E-16, 2.80E-07, 0.00044	20-184, 367-508, 222-307, 366-523	PF00005, PF00005, PF12848, PF13476	ABC transporter, ABC transporter, ABC transporter, AAA domain	0.9508	A0A7C7HX70	ABC-F family ATP-binding cassette domain-containing protein	0.9487	A0A1J5H342	ABC transporter domain-containing protein	0.9444	A0A857MJI0	ATP-binding cassette domain-containing protein	0.995, 0.991	1-245, 246-550	e7msmx1, e7nhk01	P-loop containing nucleoside triphosphate hydrolases, P-loop containing nucleoside triphosphate hydrolases
SEML1_0347	hypothetical protein	NA	NA	NA	NA	NA	NA	NA	0.9215	A0A7W4EMD5	TRAP transporter large permease subunit	NA	NA	NA	NA	NA	NA	NA	NA	NA	NA
SEML1_0348	NrdH-redoxin	0.56	NrdH-redoxin	1.4e-14	5.5e-11	9-68	PF00462	Glutaredoxin	0.8988	A0A7W4EMK2	NrdH-redoxin	0.8872	A0A831TSU0	Glutaredoxin family protein	0.8812	A0A7X7XC90	NrdH-redoxin	0.997	6-85	e2lqqA1	Thioredoxin-like
SEML1_0349	AtpZ/AtpI family protein	0.8058	AtpZ/AtpI family protein	2.2e-13	1.4e-09	35-79	PF09527	Putative F0F1-ATPase subunit Ca2+/Mg2+ transporter	NA	NA	NA	NA	NA	NA	NA	NA	NA	NA	NA	NA	NA
SEML1_0350	F0F1 ATP synthase subunit A	NA	NA	8.3e-45	1.6e-40	73-281	PF00119	ATP synthase A chain	0.7444	A0A4V1ZIS6	ATP synthase subunit a (ATP synthase F0 sector subunit a) (F-ATPase subunit 6)	0.7278	A0A1F5P8H7	ATP synthase subunit a (ATP synthase F0 sector subunit a) (F-ATPase subunit 6)	0.7214	A0A563CY03	ATP synthase subunit a (ATP synthase F0 sector subunit a) (F-ATPase subunit 6)	0.987	46-290	e6b2zM1	F1F0 ATP synthase subunit A
SEML1_0351	H+-transporting ATPase	NA	NA	1.3e-14	1.3e-10	7-65	PF00137	ATP synthase subunit C	0.9713	A0A660M0R0	H(+)-transporting ATPase	0.9574	A0A7W4EJK3	ATP synthase F(0) sector subunit c (F-type ATPase subunit c)	0.9465	A0A7T9BIE6	ATP synthase subunit c	0.996	1-70	e4cbkL1	F1F0 ATP synthase subunit C
SEML1_0352	F0F1 ATP synthase subunit B	NA	NA	1.30E-25, 4.60E-09	6.30E-22, 2.30E-05	31-155, 33-172	PF00430, PF05405	ATP synthase B/B' CF(0), Mitochondrial ATP synthase B chain precursor (ATP-synt_B)	0.7686	D1CDI4	ATP synthase subunit b (ATP synthase F(0) sector subunit b) (ATPase subunit I) (F-type ATPase subunit b) (F-ATPase subunit b)	0.7096	A0A660LXW2	ATP synthase subunit b (ATP synthase F(0) sector subunit b) (ATPase subunit I) (F-type ATPase subunit b) (F-ATPase subunit b)	0.6804	A0A258HAS8	ATP synthase subunit b (ATP synthase F(0) sector subunit b) (ATPase subunit I) (F-type ATPase subunit b) (F-ATPase subunit b)	0.999	16-175	e6j5kCb1	F-type ATP synthase subunit b
SEML1_0353	F0F1 ATP synthase subunit delta	NA	NA	NA	NA	NA	NA	NA	0.9136	A0A7T9EYL1	ATP synthase F(1) sector subunit delta	0.9008	A5KSC5	H+-transporting two-sector ATPase, delta (OSCP) subunit	0.885	A0A2N1SXN1	Uncharacterized protein	0.982	6-125	e6n2zI1	N-terminal domain of the delta subunit of the F1F0-ATP synthase
SEML1_0354	F0F1 ATP synthase subunit alpha	NA	NA	1.30E-73, 4.90E-45	6.30E-70, 2.40E-41	153-370, 377-498	PF00006, PF00306	ATP synthase alpha/beta family, nucleotide-binding domain, ATP synthase alpha/beta chain, C terminal domain	0.9479	A0A7C5WWY2	ATP synthase subunit alpha (EC 7.1.2.2) (ATP synthase F1 sector subunit alpha) (F-ATPase subunit alpha)	0.9476	A0A7X6P5L1	ATP synthase subunit alpha (EC 7.1.2.2) (ATP synthase F1 sector subunit alpha) (F-ATPase subunit alpha)	0.947	A0A850SZE9	ATP synthase subunit alpha (EC 7.1.2.2) (ATP synthase F1 sector subunit alpha) (F-ATPase subunit alpha)	1.0, 1.0, 0.991	1-20,26-95, 96-375, 376-505	e6cp6C1, e5cdfA1, e5cdfA3	Alanine racemase-C, P-loop containing nucleoside triphosphate hydrolases, C-terminal domain of alpha and beta subunits of F1 ATP synthase
SEML1_0355	ATP synthase F1 subunit gamma	NA	NA	3.5e-82	6.8e-78	4-288	PF00231	ATP synthase	0.9489	A0A1V5JXP9	ATP synthase gamma chain (ATP synthase F1 sector gamma subunit) (F-ATPase gamma subunit)	0.9485	A0A7X6QA25	ATP synthase gamma chain (ATP synthase F1 sector gamma subunit) (F-ATPase gamma subunit)	0.9481	A0A1F6PSW8	ATP synthase gamma chain (ATP synthase F1 sector gamma subunit) (F-ATPase gamma subunit)	0.997	6-270	e3oaaG2	ATP synthase (F1-ATPase), gamma subunit
SEML1_0356	hypothetical protein	0.7075	Nucleoside 2-deoxyribosyltransferase	NA	NA	NA	NA	NA	0.9602	A0A7W4HRG9	DUF4406 domain-containing protein	0.8535	A0A660LYA5	DUF4406 domain-containing protein	0.8358	A0A656HLI8	Nucleoside 2-deoxyribosyltransferase	0.991	6-160	e6evsB1	N-deoxyribosyltransferase
SEML1_0357	F0F1 ATP synthase subunit beta	NA	NA	1.20E-66, 1.10E-22	3.80E-63, 3.60E-19	132-344, 8-75	PF00006, PF02874	ATP synthase alpha/beta family, nucleotide-binding domain, ATP synthase alpha/beta family, beta-barrel domain	0.9856	V5RY25	ATP synthase subunit beta (EC 7.1.2.2) (ATP synthase F1 sector subunit beta) (F-ATPase subunit beta)	0.9778	A0A7T5R4R1	ATP synthase subunit beta (EC 7.1.2.2) (ATP synthase F1 sector subunit beta) (F-ATPase subunit beta)	0.9774	A0A1G2R4L0	ATP synthase subunit beta (EC 7.1.2.2) (ATP synthase F1 sector subunit beta) (F-ATPase subunit beta)	0.998, 1.0, 0.993	1-75, 76-350, 351-455	e4b2qE1, e6rd9X1, e6tdyE1	Alanine racemase-C, P-loop containing nucleoside triphosphate hydrolases, C-terminal domain of alpha and beta subunits of F1 ATP synthase
SEML1_0358	ATP synthase F1 subunit epsilon	NA	NA	1.7e-21	8.1e-18	1-84	PF02823	ATP synthase, Delta/Epsilon chain, beta-sandwich domain	0.9838	V5RX46	ATP synthase epsilon chain (ATP synthase F1 sector epsilon subunit) (F-ATPase epsilon subunit)	0.9615	A0A7C7HUM5	ATP synthase epsilon chain (ATP synthase F1 sector epsilon subunit) (F-ATPase epsilon subunit)	0.9515	A0A3B8XDK8	ATP synthase epsilon chain (ATP synthase F1 sector epsilon subunit) (F-ATPase epsilon subunit)	0.997, 0.948	1-90, 91-135	e5lqxH2, e7p2ye2	Epsilon subunit of F1F0-ATP synthase-N, Epsilon subunit of F1F0-ATP synthase C-terminal domain
SEML1_0359	bifunctional folylpolyglutamate synthase/dihydrofolate synthase	NA	NA	1.2e-12	1.2e-08	75-298	PF08245	Mur ligase middle domain	0.8804	A0A3D0PUB2	Bifunctional folylpolyglutamate synthase/dihydrofolate synthase	0.8749	A0A2N2ARP2	Bifunctional folylpolyglutamate synthase/dihydrofolate synthase	0.8736	T2REV3	Bifunctional FolC family protein (EC 6.3.2.-)	0.999	21-325	e1jbwA1	P-loop containing nucleoside triphosphate hydrolases
SEML1_0360	hypothetical protein	NA	NA	NA	NA	NA	NA	NA	NA	NA	NA	NA	NA	NA	NA	NA	NA	NA	NA	NA	NA
SEML1_0361	tRNA-dihydrouridine synthase	0.5611	1.3.1.-	4.4e-52	8.7e-48	18-332	PF01207	Dihydrouridine synthase (Dus)	0.9293	A0A1L8RG72	tRNA-dihydrouridine synthase (EC 1.3.1.-)	0.9263	A0A5B0BR35	tRNA-dihydrouridine synthase (EC 1.3.1.-)	0.9253	A0A0V8J2M7	tRNA-dihydrouridine synthase (EC 1.3.1.-)	0.997	1-335	e1vhnA1	TIM barrels
SEML1_0362	hypothetical protein	NA	NA	NA	NA	NA	NA	NA	0.7775	A0A563D8F4	Uncharacterized protein	0.6787	A0A660M333	Antitoxin	NA	NA	NA	NA	NA	NA	NA
SEML1_0363	hypothetical protein	NA	NA	NA	NA	NA	NA	NA	0.8067	A0A7W4HQV3	Uncharacterized protein	NA	NA	NA	NA	NA	NA	NA	NA	NA	NA
SEML1_0364	DEAD/DEAH box helicase	0.5344	DNA helicase	6.00E-58, 5.20E-32, 3.60E-30, 3.80E-21, 5.70E-07, 2.50E-06	1.70E-54, 1.50E-28, 1.00E-26, 1.10E-17, 0.0016, 0.007	11-383, 389-760, 15-369, 826-1056, 728-756, 242-417	PF00580, PF13361, PF13245, PF12705, PF13538, PF13604	UvrD/REP helicase N-terminal domain, UvrD-like helicase C-terminal domain, AAA domain, PD-(D/E)XK nuclease superfamily, UvrD-like helicase C-terminal domain, AAA domain	0.9611	A0A857MJJ2	DNA 3'-5' helicase (EC 5.6.2.4)	0.9559	A0A0G1LM95	DNA 3'-5' helicase (EC 5.6.2.4)	0.9288	A0A1G2CW98	DNA 3'-5' helicase (EC 5.6.2.4)	0.999, 0.997	6-810, 821-1075	e4cejB4, e4cejB5	P-loop containing nucleoside triphosphate hydrolases, Restriction endonuclease-like
SEML1_0365	hypothetical protein	NA	NA	NA	NA	NA	NA	NA	0.9083	A0A660M4B3	Uncharacterized protein	0.899	A0A7T9EX11	Uncharacterized protein	0.8984	A0A7W4HIL9	Uncharacterized protein	NA	NA	NA	NA
SEML1_0366	HAD-IC family P-type ATPase	0.5445	HAD family hydrolase	2.50E-42, 6.50E-29	1.20E-38, 3.20E-25	67-246, 265-524	PF00122, PF00702	E1-E2 ATPase, haloacid dehalogenase-like hydrolase	0.8849	A0A7Y4MEN0	HAD-IC family P-type ATPase	0.8841	A0A2G6HLD8	Cation-transporting ATPase	0.8833	R7HUR6	E1-E2 ATPase	0.991, 0.99, 0.993, 0.995	71-170, 276-415, 1-70,171-250,561-765, 251-275,416-560,766-780	e6a69A2, e7kycA1, e1mhsB13, e6jxhA3	Calcium ATPase, transduction domain A, Metal cation-transporting ATPase, ATP-binding domain, Calcium ATPase transmembrane domain M, HAD-like
SEML1_0367	hypothetical protein	NA	NA	NA	NA	NA	NA	NA	NA	NA	NA	NA	NA	NA	NA	NA	NA	NA	NA	NA	NA
SEML1_0368	hypothetical protein	NA	NA	3.80E-18, 2.40E-07	1.20E-14, 0.00077	105-219, 21-70	PF00293, PF12802	NUDIX domain, MarR family	0.9222	A0A7C3K4W0	NUDIX domain-containing protein	0.9125	A0A7T9KIQ7	NUDIX domain-containing protein	0.9106	A0A2N1SW08	Nudix hydrolase domain-containing protein	0.988, 0.995	1-85, 96-245	e3b73B1, e3dupA1	winged, Nudix
SEML1_0369	hypothetical protein	NA	NA	NA	NA	NA	NA	NA	NA	NA	NA	NA	NA	NA	NA	NA	NA	0.909	26-178	e5hpfC1	sensor domains
SEML1_0370	hypothetical protein	NA	NA	NA	NA	NA	NA	NA	NA	NA	NA	NA	NA	NA	NA	NA	NA	NA	NA	NA	NA
SEML1_0371	hypothetical protein	NA	NA	NA	NA	NA	NA	NA	NA	NA	NA	NA	NA	NA	NA	NA	NA	NA	NA	NA	NA
SEML1_0372	hypothetical protein	NA	NA	NA	NA	NA	NA	NA	NA	NA	NA	NA	NA	NA	NA	NA	NA	NA	NA	NA	NA
SEML1_0373	hypothetical protein	NA	NA	NA	NA	NA	NA	NA	NA	NA	NA	NA	NA	NA	NA	NA	NA	NA	NA	NA	NA
SEML1_0374	hypothetical protein	NA	NA	NA	NA	NA	NA	NA	NA	NA	NA	NA	NA	NA	NA	NA	NA	NA	NA	NA	NA
SEML1_0375	RsmD family RNA methyltransferase	NA	NA	8.3e-16	5.5e-12	114-449	PF05958	tRNA (Uracil-5-)-methyltransferase	0.9659	A0A3B8XF93	TRAM domain-containing protein	0.943	A0A0G1G5I6	TRAM domain-containing protein	0.9424	A0A352XB27	23S rRNA (Uracil(1939)-C(5))-methyltransferase RlmD	0.997, 0.995	6-70, 71-449	e5xj1A1, e5zq8A1	Nucleic acid-binding proteins, S-adenosyl-L-methionine-dependent methyltransferases
SEML1_0376	hypothetical protein	0.7619	SGNH hydro domain-containing protein	4.4e-12	4.4e-08	8-177	PF13472	GDSL-like Lipase/Acylhydrolase family	0.993	A0A660M4F8	SGNH hydrolase-type esterase domain-containing protein	0.9559	A0A2N1SVX6	SGNH hydrolase-type esterase domain-containing protein	0.9179	A0A7T9QL44	SGNH_hydro domain-containing protein	0.998	1-190	e2q0qB1	SGNH hydrolase
SEML1_0377	phosphoketolase family protein	0.6601	Phosphoketolase	1.90E-128, 2.90E-76, 1.70E-63	7.50E-125, 1.10E-72, 6.60E-60	7-359, 392-567, 578-780	PF09364, PF03894, PF09363	XFP N-terminal domain, D-xylulose 5-phosphate/D-fructose 6-phosphate phosphoketolase, XFP C-terminal domain	0.9663	A0A1E5IQJ7	Phosphoketolase	0.966	A0A4P9VJ54	Phosphoketolase family protein	0.9609	A0A3E1NHF4	Probable phosphoketolase (EC 4.1.2.-)	1.0, 0.995, 0.993	1-365, 366-590, 591-790	e6guaA1, e6guaA2, e6guaA3	Thiamin diphosphate-binding fold (THDP-binding), Thiamin diphosphate-binding fold (THDP-binding), TK C-terminal domain-like
SEML1_0378	hypothetical protein	NA	NA	6.7e-22	4.4e-18	10-121	PF14229	Domain of unknown function (DUF4332)	0.9437	A0A7T9F6J3	DUF4332 domain-containing protein	0.9392	R4PNQ7	DUF4332 domain-containing protein	0.9296	A0A433K9Z0	DUF4332 domain-containing protein	0.982	1-128	e6urjA1	SAM domain-like
SEML1_0379	rRNA adenine N(6)-methyltransferase family protein	0.7698	RADc domain-containing protein	6.30E-37, 8.30E-11, 1.30E-08, 6.40E-08	7.70E-34, 1.00E-07, 1.60E-05, 7.80E-05	8-203, 30-112, 34-97, 32-115	PF00398, PF05175, PF13649, PF13847	Ribosomal RNA adenine dimethylase, Methyltransferase small domain, Methyltransferase domain, Methyltransferase domain	0.9351	A0A0G1XJ34	rRNA (Adenine-N(6)-)-methyltransferase	0.9325	A0A258G966	Ribosomal RNA adenine methylase transferase N-terminal domain-containing protein	0.9312	A0A660M3X3	Methyltransferase domain-containing protein	0.998	6-190	e6iftA1	S-adenosyl-L-methionine-dependent methyltransferases
SEML1_0380	Energy-dependent translational throttle protein EttA	NA	NA	5.50E-28, 4.50E-20, 1.90E-08	3.40E-25, 2.70E-17, 1.10E-05	17-184, 365-493, 32-227	PF00005, PF00005, PF02463	ABC transporter, ABC transporter, RecF/RecN/SMC N terminal domain	0.9467	A0A563D225	ABC-F family ATP-binding cassette domain-containing protein	0.9322	A0A2S8UHE8	Heme ABC transporter ATP-binding protein	0.9107	A0A840IBE6	ATPase subunit of ABC transporter with duplicated ATPase domains	1	1-245,256-538	e7nhk01	P-loop containing nucleoside triphosphate hydrolases
SEML1_0381	hypothetical protein	NA	NA	NA	NA	NA	NA	NA	0.9082	A0A660M2N0	Uncharacterized protein	0.8807	A0A563D8H2	Phasin domain-containing protein	0.8496	A0A7T9IP97	Uncharacterized protein	0.886	1-165	e6w70A1	PSPTO4464 C-terminal domain-like
SEML1_0382	hypothetical protein	0.7369	YcaO domain-containing protein	NA	NA	NA	NA	NA	0.9658	A0A660M1F0	YcaO domain-containing protein	0.8965	A0A7W4HTI9	YcaO-like family protein	0.8842	A0A7T9IQ44	Uncharacterized protein	0.967	1-205,221-260	e4v1tB5	Heterocyclase TruD C-terminal domain
SEML1_0383	tRNA-Gln	NA	NA	NA	NA	NA	NA	NA	NA	NA	NA	NA	NA	NA	NA	NA	NA	NA	NA	NA	NA
SEML1_0384	hypothetical protein	NA	NA	NA	NA	NA	NA	NA	0.6625	A0A7T9ITB9	Uncharacterized protein	0.6349	A0A563CL90	Uncharacterized protein	NA	NA	NA	NA	NA	NA	NA
SEML1_0385	ABC transporter ATP-binding protein	NA	NA	1.8e-36	2.3e-33	21-157	PF00005	ABC transporter	0.9757	A0A1Q5PZC4	Multidrug ABC transporter ATP-binding protein	0.9704	A0A0L7CAR0	ABC transporter ATP-binding protein	0.9701	R5XDK2	ABC transporter ATP-binding protein	0.998	1-210	e5lilA1	P-loop containing nucleoside triphosphate hydrolases
SEML1_0386	ABC transporter permease	NA	NA	1.00E-17, 8.20E-12	6.60E-14, 5.40E-08	277-399, 19-211	PF02687, PF12704	FtsX-like permease family, MacB-like periplasmic core domain	0.8912	A0A412EL85	ABC transporter permease	0.8661	A0A6P1V9Y0	FtsX-like permease family protein	0.8576	A0A448N1I9	FtsX-like permease family	0.992, 0.99, 0.994	86-220, 51-85,221-260, 1-50,261-405	e5udfA2, e5xu1M1, e5xu1S3	double psi, ferredoxin-like domain in periplasmic region of MacB, MacB transmembrane domain
SEML1_0387	ABC transporter permease	NA	NA	4.6e-17	3e-13	305-450	PF02687	FtsX-like permease family	0.9685	A0A563C9H0	ABC transporter permease	0.9199	A0A251WRN1	Peptide ABC transporter permease	0.9067	A0A095X904	ABC transporter permease	0.985, 1.0	101-245, 1-100,246-390,411-455	e5xu1M2, e7arlE1	double psi, MacB transmembrane domain
SEML1_0388	HAMP domain-containing histidine kinase	NA	NA	1.90E-13, 2.60E-11, 2.30E-09	4.20E-10, 5.60E-08, 5.00E-06	355-459, 246-306, 175-226	PF02518, PF00512, PF00672	Histidine kinase-, DNA gyrase B-, and HSP90-like ATPase, His Kinase A (phospho-acceptor) domain, HAMP domain	0.8938	A0A6M5F9J4	histidine kinase (EC 2.7.13.3)	0.8574	A0A6M0LDE2	histidine kinase (EC 2.7.13.3)	0.8278	A0A7X5IR36	histidine kinase (EC 2.7.13.3)	0.944, 0.884, 0.995	6-145, 176-235, 311-470	e6ioqA1, e4i5sB4, e3d36B7	sensor domains, HAMP domain, ATPase domain of HSP90 chaperone/DNA topoisomerase II/histidine kinase
SEML1_0389	response regulator transcription factor	NA	NA	5.80E-29, 3.50E-25	3.80E-25, 2.30E-21	13-119, 152-221	PF00072, PF00486	Response regulator receiver domain, Transcriptional regulatory protein, C terminal	0.7742	A0A7C1P9E1	Response regulator transcription factor	0.742	A0A7V3SC08	Response regulator	0.7353	A0A3B8YBM5	DNA-binding response regulator	0.997, 0.996	1-130, 131-225	e4knyB3, e5ed4E1	CheY-like, winged
SEML1_0390	SulP family inorganic anion transporter	NA	NA	4.00E-78, 3.90E-21, 6.60E-09	1.30E-74, 1.30E-17, 2.10E-05	18-381, 438-543, 461-527	PF00916, PF01740, PF13466	Sulfate permease family, STAS domain, STAS domain	0.8878	A0A258G119	Sulfate transporter	0.8805	A0A660M591	SulP family inorganic anion transporter	0.8722	A0A0Q9TZY7	STAS domain-containing protein	1.0, 0.995, 0.99	1-410, 411-550, 551-675	e7lhvA1, e7sunB2, e2fclA1	Uracil Transporter UraA, SpoIIaa-like, Nucleotidyltransferase
SEML1_0391	cation-transporting P-type ATPase	0.6129	Cation ATPase N domain-containing protein	1.10E-53, 1.30E-40, 1.30E-24, 2.70E-17	2.60E-50, 3.20E-37, 3.10E-21, 6.50E-14	114-302, 662-833, 318-592, 6-71	PF00122, PF00689, PF00702, PF00690	E1-E2 ATPase, Cation transporting ATPase, C-terminus, haloacid dehalogenase-like hydrolase, Cation transporter/ATPase, N-terminus	0.9593	A0A660LYD7	Cation-transporting P-type ATPase	0.9535	A0A1F7Q889	Cation-transporting P-type ATPase N-terminal domain-containing protein	0.9459	A0A7V8A7A0	P-type HAD superfamily ATPase	0.995, 0.993, 1.0, 0.997	116-220, 331-485, 1-110,221-320,621-845, 486-620	e7kycA4, e7kycA1, e5ksdA4, e6jxhA3	Calcium ATPase, transduction domain A, Metal cation-transporting ATPase, ATP-binding domain, Calcium ATPase transmembrane domain M, HAD-like
SEML1_0392	AI-2E family transporter	0.703	AI-2E family transporter	1e-43	5e-40	16-351	PF01594	AI-2E family transporter	0.8901	A0A660M2R3	AI-2E family transporter	0.8774	A0A8A6LE97	AI-2E family transporter	0.8773	A0A2G6C1W5	AI-2E family transporter	0.902	26-100,156-355	e6c9aA1	Voltage-gated ion channels
SEML1_0393	cysteine--tRNA ligase	NA	NA	2.8e-81	9.2e-78	15-345	PF01406	tRNA synthetases class I (C) catalytic domain	0.9327	A0A7T9QGP3	Cysteine--tRNA ligase	0.9295	A0A2M8KZ26	Cysteine--tRNA ligase (EC 6.1.1.16) (Cysteinyl-tRNA synthetase) (CysRS)	0.9246	A0A7X4ASJ4	Cysteine--tRNA ligase (EC 6.1.1.16) (Cysteinyl-tRNA synthetase) (CysRS)	1.0, 0.912, 0.903	1-345, 346-445, 446-495	e3tqoA3, e3kflA2, e2nmvB1	HUP domains, Anticodon-binding domain of a subclass of class I aminoacyl-tRNA synthetases, C-terminal UvrC-binding domain of UvrB
SEML1_0394	DHH family phosphoesterase	0.8669	DHH domain-containing protein	1.6e-14	1.6e-10	14-159	PF01368	DHH family	0.936	A0A660LVM4	DDH domain-containing protein	0.9281	A0A7T9EWQ1	DHH family phosphoesterase	0.9087	A0A258BRD6	DDH domain-containing protein	0.997, 0.995	1-200, 201-325	e5cetA2, e5o25B2	DHH phosphoesterases, C-terminal domain in DHH phosphoesterases
SEML1_0395	hypothetical protein	NA	NA	3.6e-14	3.5e-10	498-628	PF02687	FtsX-like permease family	0.8886	A0A857V7C9	FtsX-like permease family protein	0.8791	A0A8B1YND7	ABC transporter permease	0.8272	A0A2G6HPV0	ABC3 transporter permease protein domain-containing protein	0.877, 0.985, 0.994	51-70,141-175,421-480, 176-255,271-420, 6-50,256-270,481-635	e2e44A1, e7arlE2, e5xu1S3	RNA-binding domain, RBD, double psi, MacB transmembrane domain
SEML1_0396	ABC transporter ATP-binding protein	0.6234	ABC transporter ATP-binding protein	4.60E-34, 3.00E-06	4.50E-31, 0.003	69-217, 79-245	PF00005, PF13191	ABC transporter, AAA ATPase domain	0.8973	A0A3C1W1X7	Lipoprotein-releasing system ATP-binding protein LolD (EC 7.6.2.-)	0.8961	A0A3C1EWF4	Lipoprotein-releasing system ATP-binding protein LolD	0.8959	A0A0U2ZUP3	3a01205: pleiotropic drug resistance family	0.999	36-265	e5x3xB1	P-loop containing nucleoside triphosphate hydrolases
SEML1_0397	hypothetical protein	NA	NA	NA	NA	NA	NA	NA	0.8311	A0A563D6X1	Uncharacterized protein	NA	NA	NA	NA	NA	NA	NA	NA	NA	NA
SEML1_0398	recombination mediator RecR	0.9975	Recombination protein RecR	1.70E-25, 1.80E-09	6.70E-22, 7.10E-06	85-177, 86-170	PF13662, PF01751	Toprim domain, Toprim domain	0.8896	A0A382UDY0	Toprim domain-containing protein	0.8863	X1ACX2	Toprim domain-containing protein	0.8809	A0A7C2EG07	Recombination protein RecR	0.964, 0.991	6-55, 81-204	e3vdpD2, e5gvcA3	SAM domain-like, Toprim domain
SEML1_0399	YbaB/EbfC family nucleoid-associated protein	0.9447	Nucleoid-associated protein	1.1e-24	1.1e-20	5-91	PF02575	YbaB/EbfC DNA-binding family	0.9038	A0A7C9VSF9	Nucleoid-associated protein G7043_12140	0.901	A0A8B5Y6G1	Nucleoid-associated protein CHCC16736_4640	0.8999	A0A1I1NK30	Nucleoid-associated protein SAMN05661030_2155	0.995	1-95	e5yrxA1	YbaB
SEML1_0400	glycosyltransferase family 39 protein	0.8811	PMT 2 domain-containing protein	7.5e-10	4.9e-06	71-226	PF13231	Dolichyl-phosphate-mannose-protein mannosyltransferase	0.9731	A0A7W4HRH4	Glycosyltransferase family 39 protein	0.9449	A0A2G6BVX2	Glycosyltransferase RgtA/B/C/D-like domain-containing protein	0.9428	A0A7T9F6H2	Glycosyltransferase family 39 protein	0.997	1-395	e5ezmA1	STT3/PglB/AglB transmembrane domain
SEML1_0401	replicative DNA helicase	0.6004	Replicative DNA helicase	1.50E-110, 5.30E-38, 4.20E-17, 8.20E-09	4.30E-107, 1.50E-34, 1.20E-13, 2.30E-05	186-441, 11-111, 199-366, 187-326	PF03796, PF00772, PF13481, PF06745	DnaB-like helicase C terminal domain, DnaB-like helicase N terminal domain, AAA domain, KaiC	0.9431	A0A0S8GFW6	Replicative DNA helicase (EC 3.6.4.12)	0.939	A0A517XP45	Replicative DNA helicase (EC 3.6.4.12)	0.9362	A0A7V0I9B5	Replicative DNA helicase (EC 3.6.4.12)	0.993, 0.999	1-160, 161-445	e4esvI2, e4esvC2	DnaB helicase N-terminal domain-related, P-loop containing nucleoside triphosphate hydrolases
SEML1_0402	DNA polymerase III subunit gamma/tau	0.5792	DNA polymerase III subunit gamma/tau	2.30E-36, 8.00E-19, 3.70E-10, 1.80E-10, 1.40E-09, 1.40E-08	1.60E-33, 5.40E-16, 2.50E-07, 1.20E-07, 9.40E-07, 9.50E-06	19-161, 41-158, 10-130, 41-166, 39-140, 415-481	PF13177, PF00004, PF05496, PF07728, PF13173, PF11490	DNA polymerase III, delta subunit, ATPase family associated with various cellular activities (AAA), Holliday junction DNA helicase RuvB P-loop domain, AAA domain (dynein-related subfamily), AAA domain, DNA polymerase III polC-type N-terminus II	0.7644	A0A7W4ERN3	DNA polymerase III subunit gamma/tau (EC 2.7.7.7)	0.7631	A0A7X3VTL2	DNA polymerase III subunit gamma/tau (EC 2.7.7.7)	0.7394	A0A432RSH3	DNA polymerase III subunit gamma/tau (EC 2.7.7.7)	0.996, 0.992, 0.984, 0.981	6-165, 166-230, 231-325, 411-500	e3gliG5, e1njgA4, e2chqC5, e2e0gA2	P-loop containing nucleoside triphosphate hydrolases, AAA+ ATPase lid domain, DNA polymerase III clamp loader subunits, C-terminal domain, Ribosome-binding factor A (RbfA)-related
SEML1_0403	hypothetical protein	0.9432	DUF2797 domain-containing protein	3.3e-23	3.2e-19	80-291	PF10977	Protein of unknown function (DUF2797)	0.9067	A0A7W4HPS4	DUF2797 domain-containing protein	0.9042	A0A7T5UW32	DUF2797 domain-containing protein	0.9023	A0A2G6BVN2	DUF2797 domain-containing protein	NA	NA	NA	NA
SEML1_0404	hypothetical protein	0.936	50S ribosomal protein L7/L12	NA	NA	NA	NA	NA	0.8264	A0A7W1ERB0	50S ribosomal protein L7/L12	0.8138	A0A3D5YHX4	Uncharacterized protein	0.7991	A0A1F5SV05	50S ribosomal protein L7/L12	0.966, 0.983	36-110, 111-160	e7dicA3, e2id0C1	Nucleic acid-binding proteins, Nucleic acid-binding proteins
SEML1_0405	hypothetical protein	0.9344	DUF1330 domain-containing protein	NA	NA	NA	NA	NA	0.9916	A0A8B1YJR1	Uncharacterized protein	0.9367	A0A7W4HKM7	Uncharacterized protein	0.8943	A0A1F7Q536	Peptidase M16 N-terminal domain-containing protein	0.976	131-295	e4l3tB7	LuxS/MPP-like metallohydrolase
SEML1_0406	50S ribosomal protein L7/L12	0.9953	50S ribosomal protein L7/L12	5.60E-32, 5.50E-18	3.60E-28, 3.60E-14	59-124, 4-51	PF00542, PF16320	Ribosomal protein L7/L12 C-terminal domain, Ribosomal protein L7/L12 dimerisation domain	0.7713	A0A7V6VJW8	50S ribosomal protein L7/L12	0.7708	A0A2V9JDG4	50S ribosomal protein L7/L12	0.7701	A0A659XXZ9	50S ribosomal protein L7/L12	0.855, 0.996	1-55, 56-125	e4v4vB51, e4v4vB52	Ribosomal protein L7/12, oligomerisation (N-terminal) domain, ClpS-related
SEML1_0407	50S ribosomal protein L10	0.9964	50S ribosomal protein L10	1.3e-26	8.6e-23	5-103	PF00466	Ribosomal protein L10	0.8989	A0A4Q0AGC9	50S ribosomal protein L10	0.8927	A0A1F3B4G3	50S ribosomal protein L10	0.8907	A0A1X7GU76	50S ribosomal protein L10	1	1-174	e1zavA1	Ribosomal protein L10-like
SEML1_0408	hypothetical protein	NA	NA	NA	NA	NA	NA	NA	0.8365	A0A7W4ELC7	Uncharacterized protein	0.7562	A0A2E6BR03	Uncharacterized protein	0.7436	A0A4Q0AI44	Uncharacterized protein	NA	NA	NA	NA
SEML1_0409	dTMP kinase	NA	NA	4.80E-32, 4.10E-08	6.00E-29, 5.00E-05	10-188, 8-158	PF02223, PF13521	Thymidylate kinase, AAA domain	0.9342	A0A839JQ84	Thymidylate kinase (EC 2.7.4.9) (dTMP kinase)	0.929	A0A563D932	Thymidylate kinase (EC 2.7.4.9) (dTMP kinase)	0.922	A0A7X6SLZ3	Thymidylate kinase (EC 2.7.4.9) (dTMP kinase)	0.998	1-215	e4tmkA1	P-loop containing nucleoside triphosphate hydrolases
SEML1_0410	deoxycytidine triphosphate deaminase	0.6235	Deoxycytidine triphosphate deaminase	NA	NA	NA	NA	NA	0.9434	A0A059WQ94	dUTPase	0.9357	A0A7T9IUV0	Deoxycytidine triphosphate deaminase	0.8925	A0A3A4JGE7	Deoxycytidine triphosphate deaminase	0.989	6-84,96-230	e2qxxB1	dUTPase-like
SEML1_0411	dihydrofolate reductase	0.5382	1.5.1.3	5.9e-50	1.2e-45	5-159	PF00186	Dihydrofolate reductase	0.97	A0A059WYM3	Dihydrofolate reductase (EC 1.5.1.3)	0.9641	A0A563CWN6	Dihydrofolate reductase (EC 1.5.1.3)	0.958	A0A2N1SXS7	Dihydrofolate reductase (EC 1.5.1.3)	0.994	1-160	e6pr6A1	Dihydrofolate reductases
SEML1_0412	thymidylate synthase	NA	NA	2e-118	1.9e-114	7-313	PF00303	Thymidylate synthase	0.9545	A0A0R1TZ25	Thymidylate synthase (TS) (TSase) (EC 2.1.1.45)	0.9537	A0A2C1D2N2	Thymidylate synthase (TS) (TSase) (EC 2.1.1.45)	0.9536	A0A2B5QXH0	Thymidylate synthase	0.999	1-100,116-313	e1bo8A1	Thymidylate synthase/dCMP hydroxymethylase
SEML1_0413	hypothetical protein	NA	NA	NA	NA	NA	NA	NA	NA	NA	NA	NA	NA	NA	NA	NA	NA	NA	NA	NA	NA
SEML1_0414	hypothetical protein	NA	NA	1.3e-07	0.0012	29-81	PF00665	Integrase core domain	0.9136	A0A1C4KGT1	Integrase core domain-containing protein	0.9095	A0A6S4VDW2	Integrase catalytic domain-containing protein	0.9062	A0A0F6AFI2	Integrase catalytic domain-containing protein	0.995	6-140	e7ouhB1	Ribonuclease H-like
SEML1_0415	hypothetical protein	0.9305	50S ribosomal protein L1	1.5e-50	1.5e-46	142-327	PF00687	Ribosomal protein L1p/L10e family	0.8229	A0A1F7R169	50S ribosomal protein L1	0.8171	A0A2T2QVH9	50S ribosomal protein L1	0.8072	A0A3D0FNT0	50S ribosomal protein L1	0.998, 0.998	176-265, 111-175,266-335	e7msc81, e2vplA1	Rossmann-like domain in Ribosomal protein L1, a+b domain in Ribosomal protein L1
SEML1_0416	hypothetical protein	NA	NA	4.50E-16, 2.60E-11	2.90E-12, 1.70E-07	61-104, 157-227	PF01476, PF05257	LysM domain, CHAP domain	NA	NA	NA	NA	NA	NA	NA	NA	NA	0.993, 0.989	56-125, 151-250	e2mkxA1, e5t1qA2	LysM domain, Cysteine proteinases
SEML1_0417	alpha/beta hydrolase	NA	NA	2.3e-12	8.9e-09	59-278	PF12697	Alpha/beta hydrolase family	0.972	A0A5C5TLE5	Alpha/beta hydrolase	0.9529	A0A839JQH8	Alpha/beta hydrolase	0.9516	A0A3P1WJ97	Alpha/beta fold hydrolase	0.996	1-345	e3b12A1	alpha/beta-Hydrolases
SEML1_0418	tRNA-Pro	NA	NA	NA	NA	NA	NA	NA	NA	NA	NA	NA	NA	NA	NA	NA	NA	NA	NA	NA	NA
SEML1_0419	50S ribosomal protein L11	0.9949	50S ribosomal protein L11	1.30E-25, 1.50E-24	1.30E-21, 1.40E-20	9-66, 76-139	PF03946, PF00298	Ribosomal protein L11, N-terminal domain, Ribosomal protein L11, RNA binding domain	0.9683	A0A563D6X5	50S ribosomal protein L11	0.947	A0A258G1N4	50S ribosomal protein L11	0.9112	A0A1F5FZI8	50S ribosomal protein L11	0.998, 0.998	6-70, 71-140	e6z1pAn2, e4v61BK2	Ribosomal protein L11/L12e N-terminal domain, Ribosomal protein L11, C-terminal domain
SEML1_0420	transcription termination/antitermination protein NusG	0.9938	Transcription termination/antitermination protein NusG	6.10E-33, 4.20E-08	3.00E-29, 0.00021	11-113, 131-158	PF02357, PF00467	Transcription termination factor nusG, KOW motif	0.8937	A0A1F6PU19	Transcription termination/antitermination protein NusG	0.8869	A0A1J5I5E3	Transcription termination/antitermination protein NusG	0.8849	A0A0G1AMQ0	Transcription termination/antitermination protein NusG	0.994, 0.999	1-120, 126-180	e1nz8A1, e1nppA1	N-utilization substance G protein NusG, N-terminal domain, SH3
SEML1_0421	preprotein translocase subunit SecE	0.9613	Protein translocase subunit SecE	5.1e-19	3.3e-15	92-145	PF00584	SecE/Sec61-gamma subunits of protein translocation complex	NA	NA	NA	NA	NA	NA	NA	NA	NA	0.959	86-145	e6itcE1	Preprotein translocase SecE subunit
SEML1_0422	PAS domain-containing protein	NA	NA	3.40E-28, 3.60E-10, 8.50E-10, 1.30E-09, 4.10E-09, 2.60E-07	6.60E-25, 7.00E-07, 1.70E-06, 2.60E-06, 8.00E-06, 0.00051	436-543, 197-294, 204-310, 199-312, 318-387, 429-521	PF02518, PF00989, PF13426, PF08448, PF00512, PF13581	Histidine kinase-, DNA gyrase B-, and HSP90-like ATPase, PAS fold, PAS domain, PAS fold, His Kinase A (phospho-acceptor) domain, Histidine kinase-like ATPase domain	0.9186	A0A839JJ27	histidine kinase (EC 2.7.13.3)	0.8992	A0A522BA06	histidine kinase (EC 2.7.13.3)	0.8869	A0A7T9KIB1	PAS domain-containing protein	0.927, 0.994, 0.995, 0.997	6-175, 176-320, 321-390, 391-545	e1sj8A1, e6hmjA1, e4kp4B1, e6qrjA2	I/LWEQ domain (Pfam 01608), sensor domains, Homodimeric domain of signal transducing histidine kinase, ATPase domain of HSP90 chaperone/DNA topoisomerase II/histidine kinase
SEML1_0423	hypothetical protein	0.8001	TIGR00725 family protein	1.9e-32	7.6e-29	4-165	PF18306	SLOG cluster4 family	0.9639	A0A522ETH0	TIGR00725 family protein	0.959	A0A2D6EUX3	TIGR00725 family protein	0.9356	A0A258G0Q1	TIGR00725 family protein	0.996	1-180	e6y01DDD1	MCP/YpsA-related
SEML1_0424	hypothetical protein	NA	NA	NA	NA	NA	NA	NA	0.9898	A0A7W4ELN7	Phosphoribosyltransferase domain-containing protein	0.9135	A0A2H0V0S2	Phosphoribosyltransferase domain-containing protein	0.8983	A0A2M8ENB2	Phosphoribosyltransferase domain-containing protein	0.96	1-275,291-305	e1vdmG1	PRTase-like
SEML1_0425	M48 family metallopeptidase	0.5682	M48 family peptidase	8e-49	3.9e-45	25-232	PF01863	YgjP-like, metallopeptidase domain	0.8645	R5WR37	YgjP-like metallopeptidase domain-containing protein	0.8498	A0A1F7QK02	YgjP-like metallopeptidase domain-containing protein	0.8471	A0A1F3E3N4	YgjP-like metallopeptidase domain-containing protein	0.976	71-235	e6mdwA1	Metalloproteases ("zincins") catalytic domain
SEML1_0426	AAA family ATPase	0.8294	ATP-binding protein	3.20E-15, 1.20E-07, 1.90E-06, 2.30E-07, 2.70E-06	2.80E-12, 0.00011, 0.0016, 0.00019, 0.0023	12-133, 15-119, 12-137, 12-84, 12-123	PF13671, PF13207, PF08433, PF00004, PF13238	AAA domain, AAA domain, Chromatin associated protein KTI12, ATPase family associated with various cellular activities (AAA), AAA domain	0.8788	A0A7T9F6F3	Uncharacterized protein	0.8776	A0A563CTK0	ATP-binding protein	0.8697	A0A7T8YL38	AAA family ATPase	0.996	1-180	e2axnA1	P-loop containing nucleoside triphosphate hydrolases
SEML1_0427	hypothetical protein	0.7503	DUF11 domain-containing protein	3.2e-18	7.1e-15	297-412	PF01345	Domain of unknown function DUF11	NA	NA	NA	NA	NA	NA	NA	NA	NA	0.996, 0.978	181-290, 291-450	e7jgtA1, e1l9mB3	Immunoglobulin/Fibronectin type III/E set domains/PapD-like, Immunoglobulin/Fibronectin type III/E set domains/PapD-like
SEML1_0428	tRNA-Trp	NA	NA	NA	NA	NA	NA	NA	NA	NA	NA	NA	NA	NA	NA	NA	NA	NA	NA	NA	NA
SEML1_0429	hypothetical protein	NA	NA	NA	NA	NA	NA	NA	0.75	V5RVS2	MscS Mechanosensitive ion channel	0.7498	A0A8B1YJP1	Mechanosensitive ion channel family protein	0.7367	A0A538GXF5	Mechanosensitive ion channel	0.992, 0.998, 0.985	1-135, 136-200, 206-315,341-355	e3udcG6, e3udcG5, e6lxgA1	Mechanosensitive channel protein MscS (YggB), transmembrane region, SH3, ACT-like
SEML1_0430	glycosyltransferase family 4 protein	NA	NA	6.80E-29, 4.00E-25, 2.80E-23, 2.80E-22, 7.10E-18	1.50E-25, 8.70E-22, 6.20E-20, 6.00E-19, 1.60E-14	16-207, 225-381, 16-202, 2-190, 234-367	PF13439, PF00534, PF13579, PF08323, PF13692	Glycosyltransferase Family 4, Glycosyl transferases group 1, Glycosyl transferase 4-like domain, Starch synthase catalytic domain, Glycosyl transferases group 1	0.9607	A0A2E6BQU9	Glycosyltransferase family 1 protein	0.9376	A0A1J5HNH5	Glycosyl transferase family 1	0.9286	A0A1F4ZCD2	4-alpha-glucanotransferase	0.996, 0.998	1-205,386-405, 206-385	e2r60A2, e4qlbD2	UDP-Glycosyltransferase/glycogen phosphorylase, UDP-Glycosyltransferase/glycogen phosphorylase
SEML1_0431	glycoside hydrolase family 57 protein	0.8344	Alpha-amylase	8.00E-52, 3.00E-09	7.90E-48, 3.00E-05	9-282, 92-170	PF03065, PF01522	Glycosyl hydrolase family 57, Polysaccharide deacetylase	0.9805	A0A1F7QN07	Alpha-amylase	0.9627	A0A1G0E3I8	Alpha-amylase	0.9605	A0A348TNH6	Alpha-amylase	0.998, 0.976	1-20,36-325, 326-400	e5wu7A1, e1k1yA2	Glycoside hydrolase/deacetylase, Families 57/38 glycoside transferase middle domain
SEML1_0432	glycoside hydrolase family 15 protein	NA	NA	1.8e-18	1.8e-14	273-591	PF00723	Glycosyl hydrolases family 15	0.9893	A0A839JLM8	Glycoside hydrolase family 15 protein	0.9725	A0A8A6L9E4	Glycoside hydrolase family 15 protein	0.9713	A0A7T9F123	Glycoside hydrolase family 15 protein	0.993, 0.996	1-245, 246-645	e1lf6B1, e1ulvA4	supersandwich, alpha/alpha toroid
SEML1_0433	hypothetical protein	NA	NA	NA	NA	NA	NA	NA	0.9148	A0A7T9ITT3	Uncharacterized protein	0.9	A0A2G6BV44	Uncharacterized protein	0.8854	A0A839JKJ4	Uncharacterized protein	0.885	21-139,156-235	e2plgA1	Type III secretory system chaperone
SEML1_0434	50S ribosomal protein L33	0.9935	50S ribosomal protein L33	1.4e-18	1.4e-14	11-56	PF00471	Ribosomal protein L33	0.8327	A0A1F4W1K5	50S ribosomal protein L33	0.8227	A0A7V5P1B5	50S ribosomal protein L33	0.8188	A0A7X8E1E5	50S ribosomal protein L33	0.997	6-65	e7aneU1	Rubredoxin-related
SEML1_0435	hypothetical protein	NA	NA	NA	NA	NA	NA	NA	0.8873	A0A8B1YMC9	Uncharacterized protein	0.8672	A0A1W2ADJ9	Uncharacterized protein	0.8577	R5ZAJ8	VanSE protein	0.923	6-155	e6wvdA2	Tetraspanin transmembrane domain
SEML1_0436	tRNA-Thr	NA	NA	NA	NA	NA	NA	NA	NA	NA	NA	NA	NA	NA	NA	NA	NA	NA	NA	NA	NA
SEML1_0437	hypothetical protein	NA	NA	NA	NA	NA	NA	NA	0.5865	A0A4P9A324	Uncharacterized protein	0.5725	A0A563CZQ0	Uncharacterized protein	NA	NA	NA	0.951	1-80	e2m1nA1	EspA chaperone CesA
SEML1_0438	tRNA-Tyr	NA	NA	NA	NA	NA	NA	NA	NA	NA	NA	NA	NA	NA	NA	NA	NA	NA	NA	NA	NA
SEML1_0439	tRNA-Thr	NA	NA	NA	NA	NA	NA	NA	NA	NA	NA	NA	NA	NA	NA	NA	NA	NA	NA	NA	NA
SEML1_0440	tetratricopeptide repeat protein	0.7464	TPR REGION domain-containing protein	3.20E-08, 2.50E-08, 1.10E-09, 1.60E-07, 6.20E-07, 3.00E-08, 2.90E-06, 1.10E-11, 8.60E-08, 3.40E-07	2.80E-05, 2.20E-05, 9.70E-07, 0.00014, 0.00055, 2.70E-05, 0.0026, 9.80E-09, 7.70E-05, 0.00031	70-102, 105-132, 70-102, 104-133, 103-134, 43-97, 105-134, 70-134, 103-136, 83-155	PF07719, PF07719, PF00515, PF00515, PF13181, PF13432, PF13176, PF13424, PF13374, PF12895	Tetratricopeptide repeat, Tetratricopeptide repeat, Tetratricopeptide repeat, Tetratricopeptide repeat, Tetratricopeptide repeat, Tetratricopeptide repeat, Tetratricopeptide repeat, Tetratricopeptide repeat, Tetratricopeptide repeat, Anaphase-promoting complex, cyclosome, subunit 3	0.8432	A0A7X3VSZ6	Tetratricopeptide repeat protein	0.8221	A0A7Y7TT24	Tetratricopeptide repeat protein	0.8082	A0A842YN83	Tetratricopeptide repeat protein	0.999	1-210	e4ui9Y1	ARM repeat
SEML1_0441	AAA family ATPase	NA	NA	3.90E-25, 6.10E-09	1.10E-21, 1.70E-05	56-143, 69-137	PF13177, PF00004	DNA polymerase III, delta subunit, ATPase family associated with various cellular activities (AAA)	0.9372	A0A563D681	AAA family ATPase	0.9281	A0A7W4ELB3	AAA family ATPase	0.9189	V5RW33	DNA polymerase III, delta prime subunit	0.995, 0.955, 0.981	1-145, 146-185, 191-275	e5uj7E1, e6gazAg1, e1jr3C1	P-loop containing nucleoside triphosphate hydrolases, AAA+ ATPase lid domain, DNA polymerase III clamp loader subunits, C-terminal domain
SEML1_0442	RluA family pseudouridine synthase	NA	NA	2.30E-40, 6.60E-13	1.10E-36, 3.20E-09	181-333, 111-158	PF00849, PF01479	RNA pseudouridylate synthase, S4 domain	0.8765	A0A563ADS1	Pseudouridine synthase (EC 5.4.99.-)	0.8421	A0A7X6P6T2	Pseudouridine synthase (EC 5.4.99.-)	0.8144	V5RY91	Pseudouridine synthase (EC 5.4.99.-)	0.978, 0.991	6-165, 166-390	e3j7aE1, e2istA1	Alpha-L RNA-binding motif, Pseudouridine synthase
SEML1_0443	tryptophan--tRNA ligase	NA	NA	6e-61	1.2e-56	5-301	PF00579	tRNA synthetases class I (W and Y)	0.9621	A0A563C5E0	tryptophan--tRNA ligase (EC 6.1.1.2)	0.9503	A0A2G6C6V6	tryptophan--tRNA ligase (EC 6.1.1.2)	0.9245	A0A2H0RM00	Tryptophan--tRNA ligase (EC 6.1.1.2) (Tryptophanyl-tRNA synthetase) (TrpRS)	0.999	1-345	e3sz3A1	HUP domains
SEML1_0444	30S ribosomal protein S9	0.9976	30S ribosomal protein S9	2.3e-44	1.5e-40	13-134	PF00380	Ribosomal protein S9/S16	0.8807	A0A847CA84	30S ribosomal protein S9	0.878	A0A353HT88	30S ribosomal protein S9	0.8736	A0A536Z671	30S ribosomal protein S9	0.999	6-130	e5aj4AI1	Ribosomal protein S5 domain 2-like
SEML1_0445	50S ribosomal protein L13	0.9972	50S ribosomal protein L13	2.5e-49	2.5e-45	15-132	PF00572	Ribosomal protein L13	0.9662	A0A316QDW2	50S ribosomal protein L13	0.9653	A0A348NZY2	50S ribosomal protein L13	0.9651	A0A2N5KDU1	50S ribosomal protein L13	0.998	6-145	e5mmiK1	Ribosomal protein L13 and L16-A
SEML1_0446	50S ribosomal protein L17	0.9975	50S ribosomal protein L17	1.1e-30	1.1e-26	21-117	PF01196	Ribosomal protein L17	0.9195	A0A7T9KDZ0	50S ribosomal protein L17	0.9031	A0A7W4DTZ8	50S ribosomal protein L17	0.8975	A0A7W4HHD0	50S ribosomal protein L17	0.998	6-120	e4v61BP1	Prokaryotic ribosomal protein L17
SEML1_0447	DNA-directed RNA polymerase subunit alpha	NA	NA	3.50E-24, 1.90E-22, 3.60E-19, 2.00E-08	1.20E-20, 6.30E-19, 1.20E-15, 6.50E-05	240-304, 61-152, 26-221, 256-302	PF03118, PF01000, PF01193, PF14520	Bacterial RNA polymerase, alpha chain C terminal domain, RNA polymerase Rpb3/RpoA insert domain, RNA polymerase Rpb3/Rpb11 dimerisation domain, Helix-hairpin-helix domain	0.878	A0A3S9W7F0	DNA-directed RNA polymerase subunit alpha (RNAP subunit alpha) (EC 2.7.7.6) (RNA polymerase subunit alpha) (Transcriptase subunit alpha)	0.8764	A0A6I6DZX2	DNA-directed RNA polymerase subunit alpha (RNAP subunit alpha) (EC 2.7.7.6) (RNA polymerase subunit alpha) (Transcriptase subunit alpha)	0.8673	A0A495RQQ1	DNA-directed RNA polymerase subunit alpha (RNAP subunit alpha) (EC 2.7.7.6) (RNA polymerase subunit alpha) (Transcriptase subunit alpha)	0.998, 0.998, 0.998	51-170, 1-50,171-235, 236-305	e6zfbU1, e4lk0B4, e2maxA1	Insert subdomain of RNA polymerase alpha subunit, RBP11-like subunits of RNA polymerase, SAM domain-like
SEML1_0448	30S ribosomal protein S4	0.9943	30S ribosomal protein S4	1.30E-24, 1.20E-23	1.30E-20, 1.20E-19	5-92, 94-140	PF00163, PF01479	Ribosomal protein S4/S9 N-terminal domain, S4 domain	0.9894	A0A7T9IV03	30S ribosomal protein S4	0.9476	A0A7Y5XLY9	30S ribosomal protein S4	0.9474	A0A2H5AUY6	30S ribosomal protein S4	0.998	1-205	e7p7qe1	Alpha-L RNA-binding motif
SEML1_0449	30S ribosomal protein S11	0.9989	30S ribosomal protein S11	4.9e-39	4.8e-35	18-128	PF00411	Ribosomal protein S11	0.9099	A0A7U1AQR7	30S ribosomal protein S11, chloroplastic	0.9021	Q3EJF7	30S ribosomal protein S11	0.9006	A0A1C2AVN4	30S ribosomal protein S11	0.998	11-120	e5j8aAK1	Ribonuclease H-like
SEML1_0450	30S ribosomal protein S13	0.9991	30S ribosomal protein S13	1.4e-33	4e-30	3-109	PF00416	Ribosomal protein S13/S18	0.8805	A0A7C2QIE4	30S ribosomal protein S13	0.8748	A0A2M7T9P2	30S ribosomal protein S13	0.8746	A0A0H4TWF5	30S ribosomal protein S13	0.997	1-115	e7k00M1	H2TH
SEML1_0451	50S ribosomal protein L36	0.9847	50S ribosomal protein L36	4.2e-21	8.3e-17	1-38	PF00444	Ribosomal protein L36	0.9782	A0A2G6FA14	50S ribosomal protein L36	0.9767	A0A506PLG5	50S ribosomal protein L36	0.976	A0A2T0XTE3	50S ribosomal protein L36	0.999	1-38	e6ydpB91	Ribosomal protein L36
SEML1_0452	translation initiation factor IF-1	0.9949	Translation initiation factor IF-1	1e-27	3.4e-24	10-71	PF01176	Translation initiation factor 1A / IF-1	0.971	A0A2N1UR60	Translation initiation factor IF-1	0.9705	A0A832H684	Translation initiation factor IF-1	0.9697	A0A3B0IRG7	Translation initiation factor IF-1	0.998	6-74	e4btsA01	Nucleic acid-binding proteins
SEML1_0453	preprotein translocase subunit SecY	0.9864	Protein translocase subunit SecY	3.1e-100	6.1e-96	122-499	PF00344	SecY	0.8405	A0A7W4HC16	Protein translocase subunit SecY	0.8242	A0A521Z9J3	Protein translocase subunit SecY	0.8216	A0A3A0CGU0	Protein translocase subunit SecY	0.996	51-520	e5awwY1	Preprotein translocase SecY subunit
SEML1_0454	50S ribosomal protein L15	0.9947	50S ribosomal protein L15	3.6e-24	7e-20	27-140	PF00828	Ribosomal proteins 50S-L15, 50S-L18e, 60S-L27A	0.7284	A0A660M530	50S ribosomal protein L15	0.6719	E3SFZ3	50S ribosomal protein L15	0.6673	A0A661B8N4	50S ribosomal protein L15	1	11-155	e4wzd351	Ribosomal proteins L15p and L18e
SEML1_0455	30S ribosomal protein S5	0.9982	30S ribosomal protein S5	4.20E-26, 7.80E-26	2.80E-22, 5.10E-22	44-108, 121-181	PF00333, PF03719	Ribosomal protein S5, N-terminal domain, Ribosomal protein S5, C-terminal domain	0.8592	A0A3D1YGI5	30S ribosomal protein S5	0.8568	A0A0G1TCK2	30S ribosomal protein S5	0.8558	A0A1F5S2Y5	30S ribosomal protein S5	0.996, 0.998	21-110, 111-200	e5x8pe1, e5aj4AE3	dsRNA-binding domain-like, Ribosomal protein S5 domain 2-like
SEML1_0456	50S ribosomal protein L18	0.9949	50S ribosomal protein L18	8.8e-40	5.7e-36	7-117	PF00861	Ribosomal L18 of archaea, bacteria, mitoch. and chloroplast	0.9509	A0A7W1KHN9	50S ribosomal protein L18	0.9476	A0A7W1IJ35	50S ribosomal protein L18	0.9439	A0A519SW67	50S ribosomal protein L18	0.999	6-115	e5o60P1	Ribonuclease H-like
SEML1_0457	50S ribosomal protein L6	0.9928	50S ribosomal protein L6	9.90E-23, 6.70E-21	6.50E-19, 4.40E-17	13-84, 93-164	PF00347, PF00347	Ribosomal protein L6, Ribosomal protein L6	0.9714	A0A1V6GSX8	50S ribosomal protein L6	0.9675	A0A0G0NJP0	50S ribosomal protein L6	0.9671	A0A1B7XQ07	50S ribosomal protein L6	0.999, 0.999	6-80, 86-175	e7jilF2, e4v61BI1	Ribosomal protein L6, Ribosomal protein L6
SEML1_0458	hypothetical protein	NA	NA	NA	NA	NA	NA	NA	0.8212	A0A563CRN7	Nucleoside phosphorylase domain-containing protein	0.7155	A0A1G4BND5	Nucleoside phosphorylase domain-containing protein	0.7021	A0A3M1YJK8	Nucleoside phosphorylase domain-containing protein	0.994	1-215	e1t8yA1	Peptidyl-tRNA hydrolase-like
SEML1_0459	hypothetical protein	NA	NA	NA	NA	NA	NA	NA	NA	NA	NA	NA	NA	NA	NA	NA	NA	NA	NA	NA	NA
SEML1_0460	30S ribosomal protein S8	0.9984	30S ribosomal protein S8	8.1e-41	8e-37	7-133	PF00410	Ribosomal protein S8	0.976	A0A660M7J4	30S ribosomal protein S8	0.9561	A0A7C3PFS6	30S ribosomal protein S8	0.9527	A0A2T2R041	30S ribosomal protein S8	0.999, 0.999	6-70, 71-133	e5x8ph1, e5j8aBH2	Ribosomal protein S8, N-terminal domain, Ribosomal protein S8, C-terminal domain
SEML1_0461	30S ribosomal protein S14	0.9984	30S ribosomal protein S14	7.8e-29	1.5e-24	36-88	PF00253	Ribosomal protein S14p/S29e	0.9508	A0A1I5RIB3	30S ribosomal protein S14	0.9429	A0A511J471	30S ribosomal protein S14	0.9429	A0A1M7ZGQ6	30S ribosomal protein S14	0.995	1-89	e7jils1	LIM domain-like
SEML1_0462	50S ribosomal protein L5	0.9935	50S ribosomal protein L5	1.00E-33, 7.00E-22	9.80E-30, 6.90E-18	96-188, 34-90	PF00673, PF00281	ribosomal L5P family C-terminus, Ribosomal protein L5	0.9638	A0A563C8R2	50S ribosomal protein L5	0.9603	A0A7W4DTN3	50S ribosomal protein L5	0.9513	A0A563C5B6	50S ribosomal protein L5	0.998	11-190	e3j6bE1	Ribosomal protein L5
SEML1_0463	50S ribosomal protein L24	0.9972	50S ribosomal protein L24	1.50E-16, 4.30E-12	1.00E-12, 2.80E-08	44-103, 7-38	PF17136, PF00467	Ribosomal proteins 50S L24/mitochondrial 39S L24, KOW motif	0.8938	A0A4U0YZW6	50S ribosomal protein L24	0.8901	A0A0C1RHD6	50S ribosomal protein L24	0.8896	A0A660MAX3	50S ribosomal protein L24	0.997	1-105	e6z1pAy1	SH3
SEML1_0464	50S ribosomal protein L14	0.9912	50S ribosomal protein L14	6.7e-58	6.6e-54	1-122	PF00238	Ribosomal protein L14p/L23e	0.9879	A0A6M1YRV4	50S ribosomal protein L14	0.9861	A0A6M2ADS5	50S ribosomal protein L14	0.9858	A0A7C7CYT1	50S ribosomal protein L14	0.998	1-120	e6sj5C1	Ribosomal protein L14-related
SEML1_0465	30S ribosomal protein S17	0.999	30S ribosomal protein S17	4.2e-29	4.1e-25	7-72	PF00366	Ribosomal protein S17	0.8671	A0A6N8BCI4	30S ribosomal protein S17	0.8621	A0A3C0FE03	30S ribosomal protein S17	0.8614	A0A524MKI6	30S ribosomal protein S17	0.997	1-90	e1n32Q1	Nucleic acid-binding proteins
SEML1_0466	50S ribosomal protein L29	0.9976	50S ribosomal protein L29	2.8e-13	2.8e-09	15-64	PF00831	Ribosomal L29 protein	0.8734	A0A563D995	50S ribosomal protein L29	0.837	A0A7X6P4V6	50S ribosomal protein L29	0.8202	A0A258HAW6	50S ribosomal protein L29	NA	NA	NA	NA
SEML1_0467	50S ribosomal protein L16	0.9961	50S ribosomal protein L16	1.5e-50	2.9e-46	4-132	PF00252	Ribosomal protein L16p/L10e	0.9648	A0A7C2CZC0	50S ribosomal protein L16	0.9638	A0A6S6TUP1	50S ribosomal protein L16	0.9636	A0A832E6W9	50S ribosomal protein L16	0.997	1-135	e4y4o1Q1	Ribosomal protein L10e
SEML1_0468	30S ribosomal protein S3	0.9963	30S ribosomal protein S3	1.50E-32, 1.30E-18, 7.70E-08	6.00E-29, 5.10E-15, 0.0003	121-205, 38-112, 47-96	PF00189, PF07650, PF13083	Ribosomal protein S3, C-terminal domain, KH domain, KH domain	0.9675	A0A521GUS6	30S ribosomal protein S3	0.9658	A0A2M7FDD0	30S ribosomal protein S3	0.9645	A0A3M1JNH0	30S ribosomal protein S3	0.998, 0.999	6-110, 111-210	e6v3ac1, e5f8k1c1	Prokaryotic type KH domain (KH-domain type II), Ribosomal protein S3-C
SEML1_0469	50S ribosomal protein L22	0.9981	50S ribosomal protein L22	7.5e-28	4.9e-24	12-113	PF00237	Ribosomal protein L22p/L17e	0.9068	A5KRQ6	50S ribosomal protein L22	0.9013	A0A258GGC9	50S ribosomal protein L22	0.9013	A0A1J5HLR3	50S ribosomal protein L22	0.998	6-125	e5mmiT1	Ribosomal protein L22
SEML1_0470	30S ribosomal protein S19	0.9979	30S ribosomal protein S19	3.5e-39	6.9e-35	3-82	PF00203	Ribosomal protein S19	0.9043	A0A4Q3MFA2	30S ribosomal protein S19	0.9021	A0A7W4HR82	30S ribosomal protein S19	0.8974	A0A7T9QKV5	30S ribosomal protein S19	0.997	1-80	e7k00S1	Ribosomal protein S19
SEML1_0471	50S ribosomal protein L2	0.9905	50S ribosomal protein L2	6.60E-51, 2.30E-26	4.30E-47, 1.50E-22	126-249, 42-116	PF03947, PF00181	Ribosomal Proteins L2, C-terminal domain, Ribosomal Proteins L2, RNA binding domain	0.937	A0A1Z9B7M9	50S ribosomal protein L2	0.9332	A0A2T2QUT8	50S ribosomal protein L2	0.933	A0A2T0UVC4	50S ribosomal protein L2	0.996, 0.993	1-125, 126-275	e5mrfB2, e3j6bB1	Nucleic acid-binding proteins, SH3
SEML1_0472	50S ribosomal protein L23	0.9977	50S ribosomal protein L23	8.3e-25	8.1e-21	4-92	PF00276	Ribosomal protein L23	0.8959	A0A8B1YNZ6	50S ribosomal protein L23	0.8651	A0A563CA15	50S ribosomal protein L23	0.8623	A0A3B8XJR1	50S ribosomal protein L23	0.995	1-105	e3j6bP1	Ribosomal proteins S24e, L23 and L15e
SEML1_0473	50S ribosomal protein L4	0.9936	50S ribosomal protein L4	7.6e-53	1.5e-48	11-197	PF00573	Ribosomal protein L4/L1 family	0.8692	A0A660SET0	50S ribosomal protein L4	0.8665	A0A1F7QQI9	50S ribosomal protein L4	0.8627	A0A2G6BXE2	50S ribosomal protein L4	0.99	6-205	e5mrcD1	Ribosomal protein L4
SEML1_0474	50S ribosomal protein L3	0.9966	50S ribosomal protein L3	NA	NA	NA	NA	NA	0.9379	A0A2H0T8K0	50S ribosomal protein L3	0.9355	A0A2M7AET7	50S ribosomal protein L3	0.9351	A0A142GS13	50S ribosomal protein L3	0.992	1-205	e3j6bC1	Alanine racemase-C
SEML1_0475	hypothetical protein	NA	NA	NA	NA	NA	NA	NA	0.8101	A0A8B1YK04	Uncharacterized protein	0.8043	A0A0G1XRL1	Uncharacterized protein	0.7949	A0A4Q0AJ36	Uncharacterized protein	NA	NA	NA	NA
SEML1_0476	30S ribosomal protein S10	0.9974	30S ribosomal protein S10	8.5e-36	8.4e-32	12-105	PF00338	Ribosomal protein S10p/S20e	0.9242	A0A293NFV3	30S ribosomal protein S10	0.9229	B0KK66	30S ribosomal protein S10	0.9223	A0A661Y693	30S ribosomal protein S10	0.998	6-105	e5o5jJ1	Ribosomal protein S10
SEML1_0477	elongation factor Tu	0.6212	Elongation factor Tu	6.70E-57, 5.80E-41, 2.30E-20, 9.00E-08	2.20E-53, 1.90E-37, 7.60E-17, 0.0003	8-200, 299-392, 225-293, 13-122	PF00009, PF03143, PF03144, PF01926	Elongation factor Tu GTP binding domain, Elongation factor Tu C-terminal domain, Elongation factor Tu domain 2, 50S ribosome-binding GTPase	0.979	A0A6M5UJ72	Elongation factor Tu (EF-Tu)	0.9782	A0A425WQZ6	Elongation factor Tu (EF-Tu)	0.9774	A0A511Z096	Elongation factor Tu (EF-Tu)	0.997, 0.999, 0.999	6-205, 206-300, 301-394	e4h9gA3, e2c78A1, e2hcjB2	P-loop containing nucleoside triphosphate hydrolases, Alanine racemase-C, Aminomethyltransferase beta-barrel domain
SEML1_0478	hypothetical protein	NA	NA	NA	NA	NA	NA	NA	0.7314	F5YKR6	Fic family protein	0.7264	R7CBR9	Fic family protein	0.7094	D4LG56	Uncharacterized conserved protein	NA	NA	NA	NA
SEML1_0479	hypothetical protein	NA	NA	NA	NA	NA	NA	NA	NA	NA	NA	NA	NA	NA	NA	NA	NA	NA	NA	NA	NA
SEML1_0480	hypothetical protein	NA	NA	NA	NA	NA	NA	NA	0.5553	A0A563D390	IS1595 family transposase	0.5234	A0A563CQ52	ISXO2-like transposase domain-containing protein	NA	NA	NA	0.866	11-75	e2au3A3	Rubredoxin-related
SEML1_0481	amino acid ABC transporter ATP-binding protein	NA	NA	9.30E-41, 3.30E-10, 6.50E-08	1.00E-37, 3.60E-07, 7.00E-05	17-165, 20-200, 18-114	PF00005, PF02463, PF03215	ABC transporter, RecF/RecN/SMC N terminal domain, Rad17 P-loop domain	0.9869	A0A8B2NXP8	Ectoine/hydroxyectoine ABC transporter ATP-binding protein EhuA	0.9854	A0A644TKD5	Glutamine transport ATP-binding protein GlnQ	0.9849	H4F0Y2	ABC transporter related protein	0.999	1-240	e2oljB1	P-loop containing nucleoside triphosphate hydrolases
SEML1_0482	amino acid ABC transporter permease	0.7302	Amino acid ABC transporter permease	3.8e-31	3.7e-27	64-230	PF00528	Binding-protein-dependent transport system inner membrane component	0.9499	A0A6P1VDM5	ABC transporter permease subunit (Amino acid ABC transporter permease)	0.9238	A0A174NI15	Amino acid ABC transporter permease (Arginine transport system permease protein ArtQ)	0.9184	F7NP32	Amino acid abc transporter membrane protein, paat family	0.998	1-230	e4ymtB1	Type I ABC importer transmembrane domain fold
SEML1_0483	basic amino acid ABC transporter substrate-binding protein	NA	NA	9.20E-69, 1.70E-08, 1.90E-07	4.50E-65, 8.30E-05, 0.00093	55-269, 83-146, 139-253	PF00497, PF10613, PF09084	Bacterial extracellular solute-binding proteins, family 3, Ligated ion channel L-glutamate- and glycine-binding site, NMT1/THI5 like	0.8724	A0A349GRF4	Basic amino acid ABC transporter substrate-binding protein	0.871	A0A4Q6F937	Transporter substrate-binding domain-containing protein	0.8704	A0A4Q3P2M3	Transporter substrate-binding domain-containing protein	0.992	46-273	e4q0cC4	Periplasmic binding protein-like II
SEML1_0484	class IV adenylate cyclase	0.5656	Class IV adenylate cyclase	7.2e-23	1.4e-18	6-173	PF01928	CYTH domain	0.9571	A0A7W4HQI4	Class IV adenylate cyclase	0.9065	A0A563CSI7	Class IV adenylate cyclase	0.9003	A0A2M6WME0	Class IV adenylate cyclase	0.993	6-188	e7ns9A1	mRNA triphosphatase CET1-related
SEML1_0485	elongation factor G	0.6082	Elongation factor G	2.60E-60, 2.00E-48, 5.20E-37, 1.70E-32, 3.10E-19, 4.60E-10	6.40E-57, 4.90E-45, 1.30E-33, 4.10E-29, 7.70E-16, 1.10E-06	8-283, 480-599, 405-478, 601-688, 325-391, 414-493	PF00009, PF03764, PF14492, PF00679, PF03144, PF16658	Elongation factor Tu GTP binding domain, Elongation factor G, domain IV, Elongation Factor G, domain III, Elongation factor G C-terminus, Elongation factor Tu domain 2, Class II release factor RF3, C-terminal domain	0.963	A0A1V6G185	Elongation factor G	0.9626	A0A5S3Q1J9	Elongation factor G (EF-G)	0.9549	A0A7C7YPG8	Elongation factor G	0.996, 0.998, 0.999, 0.998, 0.998	6-285, 286-405, 406-480, 481-600, 601-690	e7n2vEF1, e6bk7B1, e6u43A2, e2bv3A4, e7n2vEF3	P-loop containing nucleoside triphosphate hydrolases, Alanine racemase-C, EF-G C-terminal domain-like, Ribosomal protein S5 domain 2-like, EF-G C-terminal domain-like
SEML1_0486	30S ribosomal protein S7	0.9967	30S ribosomal protein S7	3.8e-58	7.4e-54	1-151	PF00177	Ribosomal protein S7p/S5e	0.9592	A0A1F7Q2C6	30S ribosomal protein S7	0.9558	A0A7W4EAJ5	30S ribosomal protein S7	0.9511	A0A3M1ZRM4	30S ribosomal protein S7	0.998	11-155	e6w6pg1	Ribosomal protein S7
SEML1_0487	30S ribosomal protein S12	0.9981	30S ribosomal protein S12	2e-40	3.9e-36	38-135	PF00164	Ribosomal protein S12/S23	0.8989	A0A2M6WQF7	30S ribosomal protein S12	0.8982	P0A0G7	30S ribosomal protein S12	0.8967	A0A2H0SP79	30S ribosomal protein S12	0.998	16-135	e6w6pl1	Nucleic acid-binding proteins
SEML1_0488	hypothetical protein	NA	NA	NA	NA	NA	NA	NA	NA	NA	NA	NA	NA	NA	NA	NA	NA	NA	NA	NA	NA
SEML1_0489	hypothetical protein	NA	NA	NA	NA	NA	NA	NA	0.7721	A0A7W4ER13	Uncharacterized protein	0.703	A0A839JK41	Uncharacterized protein	0.7	A0A7W4ED91	Uncharacterized protein	NA	NA	NA	NA
SEML1_0490	DNA-directed RNA polymerase subunit beta'	NA	NA	3.20E-77, 2.70E-59, 1.50E-25	7.80E-74, 6.50E-56, 3.60E-22	13-401, 797-1200, 548-688	PF04997, PF04998, PF04983	RNA polymerase Rpb1, domain 1, RNA polymerase Rpb1, domain 5, RNA polymerase Rpb1, domain 3	0.8927	A0A554MGM0	DNA-directed RNA polymerase subunit beta' (RNAP subunit beta') (EC 2.7.7.6) (RNA polymerase subunit beta') (Transcriptase subunit beta')	0.8862	A0A0G1C1T4	DNA-directed RNA polymerase subunit (EC 2.7.7.6)	0.8836	A0A3D2AXV8	DNA-directed RNA polymerase subunit (EC 2.7.7.6)	0.994, 0.997, 0.998, 1.0, 0.989, 0.994, 0.995, 0.997	1-400, 401-555, 561-680, 686-850, 851-915, 1016-1075, 986-1015,1076-1105, 916-955,971-985,1106-1260	e5zx3D1, e6n4cD1, e6wvjD5, e4yfkD6, e2ghoD8, e2xhaB1, e2pcfB2, e6wmpD8	N-terminal domain in RNA-polymerase beta-prime subunit, double psi, first helical domain in RNA-polymerase beta-prime subunit, second helical domain in RNA-polymerase beta-prime subunit, MoeA-I/Ornithine decarboxylase-C/Reverse ferredoxin-like domain in RNA-polymerase, Single hybrid motif, Single hybrid motif, central helical domain in RNA-polymerase beta-prime subunit
SEML1_0491	DNA-directed RNA polymerase subunit beta	NA	NA	9.80E-149, 8.50E-31, 1.00E-27, 2.90E-27, 9.00E-22, 3.60E-22	1.70E-145, 1.50E-27, 1.90E-24, 5.10E-24, 1.60E-18, 6.40E-19	595-979, 390-458, 144-331, 981-1055, 468-533, 29-375	PF00562, PF04565, PF04561, PF04560, PF10385, PF04563	RNA polymerase Rpb2, domain 6, RNA polymerase Rpb2, domain 3, RNA polymerase Rpb2, domain 2, RNA polymerase Rpb2, domain 7, RNA polymerase beta subunit external 1 domain, RNA polymerase beta subunit	0.885	A0A3D5SFA8	DNA-directed RNA polymerase (EC 2.7.7.6)	0.8829	A0A536HXH1	DNA-directed RNA polymerase (EC 2.7.7.6)	0.8814	K2BEP6	DNA-directed RNA polymerase (EC 2.7.7.6)	0.992, 0.996, 0.998, 1.0, 0.997, 0.998, 0.983	1-140,331-455, 141-330, 456-590, 591-655, 696-830, 661-695,831-950, 956-1060	e5zx3C7, e4kbmA2, e6j9eC7, e6woyC5, e2be5C8, e4yfkC10, e6wmpC3	N-terminal domain in beta subunit of DNA dependent RNA-polymerase, insertion domain in beta subunit of DNA dependent RNA-polymerase, barrel domain in beta subunit of DNA dependent RNA-polymerase, Single hybrid motif, Single hybrid motif, double psi, C-terminal domain in beta subunit of DNA dependent RNA-polymerase
SEML1_0492	hypothetical protein	NA	NA	NA	NA	NA	NA	NA	0.6123	A0A563CX43	Uncharacterized protein	0.6003	A0A660M072	SdpI family protein	NA	NA	NA	0.916	6-120	e3zbhD1	ESAT-6 like
SEML1_0493	ATP-dependent Clp protease proteolytic subunit	NA	NA	3.3e-82	6.4e-78	22-199	PF00574	Clp protease	0.9699	A0A0F5R6D8	ATP-dependent Clp protease proteolytic subunit (EC 3.4.21.92) (Endopeptidase Clp)	0.9697	A0A2D5PR32	ATP-dependent Clp protease proteolytic subunit (EC 3.4.21.92) (Endopeptidase Clp)	0.9695	A0A1F6DX78	ATP-dependent Clp protease proteolytic subunit (EC 3.4.21.92) (Endopeptidase Clp)	0.996	1-200	e6vfsK1	ClpP/crotonase
SEML1_0494	hypothetical protein	NA	NA	NA	NA	NA	NA	NA	0.8371	A0A7W4ELA6	Twin-arginine translocation signal domain-containing protein	0.7452	A0A7W4ETV3	Uncharacterized protein	0.7272	A0A4P9A390	Twin-arginine translocation signal domain-containing protein	0.927	76-400,416-500	e1bswA1	Metalloproteases ("zincins") catalytic domain
SEML1_0495	trigger factor	NA	NA	1.10E-33, 3.20E-28, 1.30E-15	3.00E-30, 9.00E-25, 3.80E-12	1-145, 262-424, 157-238	PF05697, PF05698, PF00254	Bacterial trigger factor protein (TF), Bacterial trigger factor protein (TF) C-terminus, FKBP-type peptidyl-prolyl cis-trans isomerase	0.9513	A0A3B8XKE8	Trigger factor (TF) (EC 5.2.1.8) (PPIase)	0.9475	A0A521GLJ7	Trigger factor (TF) (EC 5.2.1.8) (PPIase)	0.9471	A0A7T9KIK2	Trigger factor	0.991, 1.0, 0.987	1-125, 131-245, 246-425	e1t11A2, e1w26A6, e3gtyX2	Trigger factor ribosome-binding domain, FKBP-like, TF C-terminus (Pfam 05698)
SEML1_0496	histidine--tRNA ligase	0.7778	Histidine--tRNA ligase	2.90E-14, 1.50E-11	1.40E-10, 7.50E-08	281-368, 80-244	PF03129, PF13393	Anticodon binding domain, Histidyl-tRNA synthetase	0.8522	A0A563CX07	histidine--tRNA ligase (EC 6.1.1.21)	0.7826	A0A2T2QWT4	Histidine--tRNA ligase (EC 6.1.1.21) (Histidyl-tRNA synthetase) (HisRS)	0.7741	A0A2E8DSE4	Histidine--tRNA ligase (EC 6.1.1.21) (Histidyl-tRNA synthetase) (HisRS)	0.982, 0.997	1-275, 276-380	e3netA1, e4phcA1	Class II aaRS and biotin synthetases, Anticodon-binding domain of Class II aaRS
SEML1_0497	TrmH family RNA methyltransferase	NA	NA	1.1e-31	1e-27	32-166	PF00588	SpoU rRNA Methylase family	0.9597	A0A563D3A1	TrmH family RNA methyltransferase	0.95	A0A0F9D4L9	tRNA/rRNA methyltransferase SpoU type domain-containing protein	0.9437	A0A7W9JJS7	tRNA G18 (Ribose-2'-O)-methylase SpoU	0.997	1-174	e1v2xA1	alpha/beta knot
SEML1_0498	hypothetical protein	NA	NA	NA	NA	NA	NA	NA	NA	NA	NA	NA	NA	NA	NA	NA	NA	NA	NA	NA	NA
SEML1_0499	tRNA-Leu								NA	NA	NA	NA	NA	NA	NA	NA	NA
SEML1_0500	FAD-binding oxidoreductase	NA	NA	3.80E-30, 4.00E-24	3.70E-26, 3.90E-20	37-179, 267-511	PF01565, PF02913	FAD binding domain, FAD linked oxidases, C-terminal domain	0.9784	A0A8B1YJV3	FAD-binding oxidoreductase	0.962	A0A857VA75	FAD-binding protein	0.9577	A0A7X6SM33	FAD-binding oxidoreductase	0.993, 0.99	1-265, 266-525	e4bbyC1, e3pm9F1	FAD-binding domain, FAD-linked oxidases, C-terminal domain
SEML1_0501	tRNA-Leu	NA	NA	NA	NA	NA	NA	NA	NA	NA	NA	NA	NA	NA	NA	NA	NA	NA	NA	NA	NA
SEML1_0502	Apolipoprotein N-acyltransferase	0.9107	CN hydrolase domain-containing protein	2.90E-12, 7.90E-08	1.90E-08, 0.00052	4-158, 251-411	PF20154, PF00795	Apolipoprotein N-acyltransferase N-terminal domain, Carbon-nitrogen hydrolase	0.969	A0A0M4GNX1	CN hydrolase domain-containing protein	0.9638	J0XDW2	CN hydrolase domain-containing protein	0.9513	A0A6N9H3B4	CN hydrolase domain-containing protein	0.978, 0.991	1-190, 196-415	e6nwrB1, e2vhhC1	Apolipoprotein N-acyltransferase transmembrane domain, Carbon-nitrogen hydrolase
SEML1_0503	16S rRNA (guanine(966)-N(2))-methyltransferase RsmD	0.6233	16S rRNA (Guanine(966)-N(2))-methyltransferase RsmD	2.70E-50, 4.40E-11, 1.30E-09, 1.10E-07	3.60E-47, 5.80E-08, 1.70E-06, 0.00015	4-180, 46-135, 47-158, 50-144	PF03602, PF05175, PF13847, PF13649	Conserved hypothetical protein 95, Methyltransferase small domain, Methyltransferase domain, Methyltransferase domain	0.951	A0A839JLE2	16S rRNA (Guanine(966)-N(2))-methyltransferase RsmD (EC 2.1.1.171)	0.9368	A0A563C4T4	16S rRNA (Guanine(966)-N(2))-methyltransferase RsmD (EC 2.1.1.171)	0.9295	A0A1J5I4R6	16S rRNA (Guanine(966)-N(2))-methyltransferase RsmD	0.998	1-180	e6m1cA1	S-adenosyl-L-methionine-dependent methyltransferases
SEML1_0504	hypothetical protein	0.7249	Zn dep PLPC domain-containing protein	NA	NA	NA	NA	NA	0.9328	A0A2N1SW86	Phospholipase C/D domain-containing protein	0.9325	A0A0G4AWK8	Phospholipase C/D domain-containing protein	0.9194	A0A7T9IPQ7	Uncharacterized protein	0.996	13-130,136-268	e1gygA2	Phospholipase C/P1 nuclease
SEML1_0505	ATP-dependent DNA helicase RecG	0.5249	ATP-dependent DNA helicase RecG	2.50E-29, 6.00E-21, 8.40E-20, 2.40E-11, 6.50E-11, 8.40E-08, 1.50E-06	3.00E-26, 7.40E-18, 1.00E-16, 3.00E-08, 8.00E-08, 0.0001, 0.0019	10-164, 464-573, 278-401, 600-655, 256-415, 259-399, 7-43	PF17191, PF00271, PF00270, PF19833, PF04851, PF13604, PF10391	RecG wedge domain, Helicase conserved C-terminal domain, DEAD/DEAH box helicase, ATP-dependent DNA helicase RecG, domain 3, C-terminal, Type III restriction enzyme, res subunit, AAA domain, Fingers domain of DNA polymerase lambda	0.9531	A0A7W4HKA5	ATP-dependent DNA helicase RecG (EC 3.6.4.12)	0.9459	A0A7W4CPA2	ATP-dependent DNA helicase RecG (EC 3.6.4.12)	0.9441	A0A7V8WVK0	ATP-dependent DNA helicase RecG (EC 3.6.4.12)	0.992, 0.996, 0.994, 0.995	6-40,146-170, 41-145, 171-440, 441-650	e1gm5A2, e1gm5A1, e6ac8A1, e6ac8A2	SAM domain-like, Nucleic acid-binding proteins, P-loop containing nucleoside triphosphate hydrolases, P-loop containing nucleoside triphosphate hydrolases
SEML1_0506	HAD-IIB family hydrolase	NA	NA	8.20E-16, 2.90E-11, 1.30E-06	3.20E-12, 1.10E-07, 0.0051	27-224, 5-216, 3-216	PF03332, PF08282, PF00702	Eukaryotic phosphomannomutase, haloacid dehalogenase-like hydrolase, haloacid dehalogenase-like hydrolase	0.9864	A0A522BC69	phosphomannomutase (EC 5.4.2.8)	0.9846	A0A563D5Z2	phosphomannomutase (EC 5.4.2.8)	0.9761	A0A1J5HLM8	phosphomannomutase (EC 5.4.2.8)	1	1-250	e4bndA2	Cof C2 cap domain
SEML1_0507	tyrosine--tRNA ligase	NA	NA	1.20E-67, 1.60E-07	5.70E-64, 0.00079	29-316, 352-381	PF00579, PF01479	tRNA synthetases class I (W and Y), S4 domain	0.9783	A0A1F7QQT4	Tyrosine--tRNA ligase (EC 6.1.1.1) (Tyrosyl-tRNA synthetase) (TyrRS)	0.976	A0A522BC68	tyrosine--tRNA ligase (EC 6.1.1.1) (Tyrosyl-tRNA synthetase)	0.9471	A0A1F6EAV1	Tyrosine--tRNA ligase (EC 6.1.1.1) (Tyrosyl-tRNA synthetase) (TyrRS)	0.999, 0.998	1-320, 336-403	e6otjB2, e2janA2	HUP domains, Alpha-L RNA-binding motif
SEML1_0508	penicillin-binding protein	NA	NA	5.90E-58, 7.60E-18	3.80E-54, 5.00E-14	145-315, 420-694	PF00912, PF00905	Transglycosylase, Penicillin binding protein transpeptidase domain	0.9042	A0A2G6C1A6	peptidoglycan glycosyltransferase (EC 2.4.1.129)	0.8893	A0A1Q3NN80	Glycosyl transferase family 51 domain-containing protein	0.8657	A0A7W4HWK4	peptidoglycan glycosyltransferase (EC 2.4.1.129)	0.983, 0.991, 0.985, 0.994, 0.991	38-85, 86-345, 456-570, 346-455,571-760,786-810, 766-785,811-905	e7jveB1, e5hlbA3, e2oluA1, e1qmeA4, e3fcgA1	Copper resistance protein ScsC N-terminal region, Lysozyme-like, alpha-helical domain in beta-lactamase/transpeptidase-like proteins, a+b domain in beta-lactamase/transpeptidase-like proteins, Immunoglobulin/Fibronectin type III/E set domains/PapD-like
SEML1_0509	hypothetical protein	NA	NA	NA	NA	NA	NA	NA	0.7267	A0A351HWB2	TRAM domain-containing protein	0.7201	A0A2V6CGQ2	PIN domain-containing protein	0.7177	A0A2G9YAS6	TRAM domain-containing protein	0.993, 0.974	21-165, 166-240	e2hwwB1, e5xj1A1	PIN domain-like, Nucleic acid-binding proteins
SEML1_0510	DNA repair protein RadA	0.9924	DNA repair protein RadA	3.00E-20, 1.20E-14, 5.70E-14, 7.50E-11, 1.10E-07, 7.00E-07, 1.50E-06	1.70E-17, 6.80E-12, 3.20E-11, 4.20E-08, 6.00E-05, 0.00039, 0.00086	68-222, 74-279, 8-35, 345-428, 92-234, 92-216, 94-227	PF13481, PF06745, PF18073, PF13541, PF13604, PF13401, PF00004	AAA domain, KaiC, Rubredoxin metal binding domain, Subunit ChlI of Mg-chelatase, AAA domain, AAA domain, ATPase family associated with various cellular activities (AAA)	0.935	A0A554KTG7	DNA repair protein RadA	0.9227	A0A2W4TN24	DNA repair protein RadA	0.9192	A0A2E6PTP0	DNA repair protein RadA	0.993, 0.997, 0.997	36-280, 281-385, 386-450	e4esvC2, e5h45B1, e5h45B2	P-loop containing nucleoside triphosphate hydrolases, Ribosomal protein S5 domain 2-like, C-terminal subdomain in Lon-related proteases catalytic domains
SEML1_0511	hypothetical protein	NA	NA	NA	NA	NA	NA	NA	0.9625	A0A563CX25	Uncharacterized protein	0.9121	A0A1F7QRD7	Uncharacterized protein	0.9095	A0A258HBS6	Peptidase M48 domain-containing protein	0.857	41-215	e4dv8A2	Metalloproteases ("zincins") catalytic domain
SEML1_0512	ATP-dependent Clp protease ATP-binding subunit	NA	NA	2.60E-50, 3.30E-34, 3.10E-16, 1.00E-13, 3.80E-17, 8.20E-11, 1.10E-22, 1.90E-11, 4.10E-09, 3.10E-10, 8.60E-06	1.20E-47, 1.50E-31, 1.40E-13, 4.70E-11, 1.80E-14, 3.70E-08, 5.00E-20, 8.90E-09, 1.90E-06, 1.40E-07, 0.0039	542-717, 353-451, 23-70, 99-146, 214-346, 548-668, 725-804, 547-667, 517-676, 427-460, 196-349	PF07724, PF17871, PF02861, PF02861, PF00004, PF00004, PF10431, PF07728, PF00158, PF02151, PF05621	AAA domain (Cdc48 subfamily), AAA lid domain, Clp amino terminal domain, pathogenicity island component, Clp amino terminal domain, pathogenicity island component, ATPase family associated with various cellular activities (AAA), ATPase family associated with various cellular activities (AAA), C-terminal, D2-small domain, of ClpB protein, AAA domain (dynein-related subfamily), Sigma-54 interaction…	0.8447	A0A258BT74	UVR domain-containing protein	0.8184	K1XQP1	AAA+ ATPase domain-containing protein	0.817	A0A0G0Z675	ATP-binding Clp protease subunit	0.996, 0.995, 0.999, 0.995, 0.996	6-160, 161-365, 366-490, 491-675,691-725, 726-815	e7ekoO1, e1jbkA1, e6azyA5, e1g41A2, e4fcvC1	double Clp-N, P-loop containing nucleoside triphosphate hydrolases, AAA+ ATPase lid domain, P-loop containing nucleoside triphosphate hydrolases, AAA+ ATPase lid domain
SEML1_0513	transcription termination factor NusA	0.9969	Transcription termination/antitermination protein NusA	1.60E-33, 1.80E-25, 1.90E-13, 2.40E-10	5.20E-30, 5.80E-22, 6.10E-10, 7.70E-07	11-130, 235-304, 138-200, 286-342	PF08529, PF13184, PF00575, PF07650	NusA N-terminal domain, NusA-like KH domain, S1 RNA binding domain, KH domain	0.8987	A0A7T9EWJ1	Transcription termination/antitermination protein NusA	0.8862	A0A2J4YIR8	Transcription termination/antitermination protein NusA	0.8802	R4PX63	Transcription termination/antitermination protein NusA	0.994, 0.998, 0.999, 0.998	6-130, 131-205, 206-285, 286-360	e6j9eF1, e4mtnA12, e5lm9A2, e1hh2P3	Transcription factor NusA, N-terminal domain, Nucleic acid-binding proteins, Prokaryotic type KH domain (KH-domain type II), Prokaryotic type KH domain (KH-domain type II)
SEML1_0514	tRNA preQ1(34) S-adenosylmethionine ribosyltransferase-isomerase QueA	NA	NA	5e-121	9.8e-117	3-341	PF02547	Queuosine biosynthesis protein	0.9596	A0A8B1YR16	tRNA preQ1(34) S-adenosylmethionine ribosyltransferase-isomerase QueA	0.9578	A0A7T9QLQ2	S-adenosylmethionine:tRNA ribosyltransferase-isomerase	0.9552	A0A2J0MMN8	S-adenosylmethionine:tRNA ribosyltransferase-isomerase (EC 2.4.99.17) (Queuosine biosynthesis protein QueA)	0.995, 0.993	66-175, 1-65,176-340	e1vkyB1, e1vkyB2	barrel domain in QueA-like proteins, a/b domain in QueA-like proteins (Pfam 02547)
SEML1_0515	hypothetical protein	NA	NA	NA	NA	NA	NA	NA	NA	NA	NA	NA	NA	NA	NA	NA	NA	NA	NA	NA	NA
SEML1_0516	tRNA guanosine(34) transglycosylase Tgt	NA	NA	6.8e-120	1.3e-115	18-404	PF01702	Queuine tRNA-ribosyltransferase	0.9544	A0A224XB40	Queuine tRNA-ribosyltransferase (EC 2.4.2.29) (Guanine insertion enzyme) (tRNA-guanine transglycosylase)	0.9538	A0A1J4VCS9	Queuine tRNA-ribosyltransferase (EC 2.4.2.29) (Guanine insertion enzyme) (tRNA-guanine transglycosylase)	0.9531	A0A3B7D6D0	Queuine tRNA-ribosyltransferase (EC 2.4.2.29) (Guanine insertion enzyme) (tRNA-guanine transglycosylase)	0.999	1-105,131-410	e6ygwA1	TIM barrels
SEML1_0517	queuosine precursor transporter	0.5128	Q precursor transporter	6.4e-44	1.3e-39	46-204	PF02592	Putative vitamin uptake transporter	0.9235	A0A2Z5V2C5	VUT family protein	0.9134	A0A3L8PUE7	VUT family protein	0.908	A0A1G7TQ32	Probable queuosine precursor transporter (Q precursor transporter)	0.982	6-90,111-215	e5kbwB1	S-component of energy-coupling factor (ECF) transporters
SEML1_0518	RNA pyrophosphohydrolase	NA	NA	1.5e-22	9.9e-19	46-156	PF00293	NUDIX domain	0.9151	A0A8B1YQI8	NUDIX hydrolase	0.8961	A0A6M5F6B4	NUDIX domain-containing protein (NUDIX hydrolase)	0.8825	A0A7V4IL58	NUDIX hydrolase	0.994	1-205	e1vhzA1	Nudix
SEML1_0519	HNH endonuclease family protein	0.5303	DUF1524 domain-containing protein	1.3e-14	1.3e-10	98-214	PF07510	Protein of unknown function (DUF1524)	0.8855	A0A6J7B579	Unannotated protein	0.8676	D1BRF2	DUF1524 domain-containing protein	0.866	A0A7K0S827	DUF1524 domain-containing protein	0.991	61-225	e1oupA1	His-Me finger endonucleases
SEML1_0520	M1 family metallopeptidase	0.5976	3.4.11.-	1.10E-88, 5.30E-49, 1.40E-40	5.20E-85, 2.60E-45, 7.10E-37	225-443, 510-819, 22-189	PF01433, PF11838, PF17900	Peptidase family M1 domain, ERAP1-like C-terminal domain, Peptidase M1 N-terminal domain	0.9743	A0A563C860	Aminopeptidase (EC 3.4.11.-)	0.9736	A0A8A6L652	M1 family metallopeptidase	0.9681	P37896	Aminopeptidase N (EC 3.4.11.2) (Alanine aminopeptidase) (Lysyl aminopeptidase) (Lys-AP)	0.992, 0.996, 0.991, 0.995	1-195, 196-450, 451-525, 526-844	e4fytA6, e4kxdA1, e5mj6A4, e4kxdA4	Baculovirus p35 protein-related, Metalloproteases ("zincins") catalytic domain, Immunoglobulin/Fibronectin type III/E set domains/PapD-like, ARM repeat
SEML1_0521	ribonuclease HII	NA	NA	2.90E-38, 2.80E-24, 3.20E-07	1.20E-34, 1.10E-20, 0.0012	3-184, 227-305, 215-272	PF01351, PF02021, PF13635	Ribonuclease HII, Uncharacterised protein family UPF0102, Domain of unknown function (DUF4143)	0.7768	A0A8B1YG83	Ribonuclease HII	0.7698	A0A839JQK1	Multifunctional fusion protein [Includes: Ribonuclease HII (RNase HII) (EC 3.1.26.4); UPF0102 protein HG441_002895]	0.753	A0A2M7TUR7	Ribonuclease HII (RNase HII) (EC 3.1.26.4)	0.996, 0.992	1-195, 201-330	e3o3gA1, e3fovA1	Ribonuclease H-like, Restriction endonuclease-like
SEML1_0522	50S ribosomal protein L19	0.9938	50S ribosomal protein L19	8.6e-42	5.6e-38	5-112	PF01245	Ribosomal protein L19	0.8606	A0A258BPM7	50S ribosomal protein L19	0.8345	A0A7W4EAM2	50S ribosomal protein L19	0.8317	A0A7W4EJZ1	50S ribosomal protein L19	0.998	6-115,131-170	e5j8aDQ1	SH3
SEML1_0523	hypothetical protein	NA	NA	NA	NA	NA	NA	NA	0.9405	A0A8B1YJN9	Uncharacterized protein	0.8595	A0A7W4EM80	Uncharacterized protein	NA	NA	NA	NA	NA	NA	NA
SEML1_0524	NADP-dependent malic enzyme	NA	NA	1.70E-29, 1.90E-25	4.70E-26, 5.40E-22	30-149, 163-362	PF00390, PF03949	Malic enzyme, N-terminal domain, Malic enzyme, NAD binding domain	0.9955	A0A660M672	NADP-dependent malic enzyme	0.9916	V5RXJ1	Malate dehydrogenase (EC 1.1.1.38)	0.9768	A0A2M6WTM5	NAD-dependent malic enzyme	0.994, 0.999	1-155, 156-375	e2dvmC1, e2dvmC2	Aminoacid dehydrogenase-like, N-terminal domain, NAD(P)-binding Rossmann-fold domains
SEML1_0525	hypothetical protein	NA	NA	NA	NA	NA	NA	NA	NA	NA	NA	NA	NA	NA	NA	NA	NA	NA	NA	NA	NA
SEML1_0526	hypothetical protein	NA	NA	NA	NA	NA	NA	NA	NA	NA	NA	NA	NA	NA	NA	NA	NA	NA	NA	NA	NA
SEML1_0527	GspE/PulE family protein	0.5511	T2SP E domain-containing protein	3e-71	4.5e-68	153-421	PF00437	Type II/IV secretion system protein	0.8895	A0A7W4EAJ4	Type II/IV secretion system protein	0.8347	A0A258BS15	Bacterial type II secretion system protein E domain-containing protein	0.8261	A0A212DYU9	AAA+ ATPase domain-containing protein	0.989, 0.998	26-115, 121-540	e2d28C3, e5it5A1	GSPII protein E N-terminal domain-like, P-loop containing nucleoside triphosphate hydrolases
SEML1_0528	TrmH family RNA methyltransferase	NA	NA	6.5e-25	6.4e-21	68-174	PF00588	SpoU rRNA Methylase family	0.9398	A0A258HCK5	tRNA/rRNA methyltransferase SpoU type domain-containing protein	0.9239	A0A1F7QJ00	tRNA/rRNA methyltransferase SpoU type domain-containing protein	0.9156	A0A3S0DQC6	TrmH family RNA methyltransferase	0.994	1-178	e5graA1	alpha/beta knot
SEML1_0529	DNA polymerase III subunit alpha	0.586	DNA polymerase III subunit alpha	1.40E-98, 3.80E-64, 2.00E-50, 3.70E-30, 1.10E-12	3.50E-95, 9.40E-61, 4.90E-47, 9.10E-27, 2.70E-09	318-594, 597-759, 20-191, 834-921, 1019-1101	PF07733, PF17657, PF02811, PF14579, PF01336	Bacterial DNA polymerase III alpha NTPase domain, Bacterial DNA polymerase III alpha subunit finger domain, PHP domain, Helix-hairpin-helix motif, OB-fold nucleic acid binding domain	0.9327	A0A563CS75	DNA-directed DNA polymerase (EC 2.7.7.7)	0.9078	A0A7C1KVU1	DNA polymerase III subunit alpha (EC 2.7.7.7)	0.9064	A0A2G6C3N0	DNA polymerase III subunit alpha (EC 2.7.7.7)	0.995, 1.0, 0.996, 0.997, 0.998, 0.979	1-295, 301-330,351-595, 596-800, 806-990, 996-1115, 1161-1230	e5lewA2, e5lewA3, e3f2bA4, e2hpiA4, e6w6wC1, e4iqjD6	TIM barrels, Nucleotidyltransferase, DNA polymerase III finger domain, SAM domain-like, Nucleic acid-binding proteins, DNA polymerase III C-terminal domain
SEML1_0530	hypothetical protein	0.5651	DUF4342 domain-containing protein	2.8e-17	5.5e-13	38-94	PF18910	Domain of unknown function (DUF5665)	NA	NA	NA	NA	NA	NA	NA	NA	NA	NA	NA	NA	NA
SEML1_0531	YtxH domain-containing protein	0.7537	YtxH domain-containing protein	3.1e-22	4.1e-19	8-80	PF12732	YtxH-like protein	0.5936	A0A7W4I060	YtxH domain-containing protein	NA	NA	NA	NA	NA	NA	NA	NA	NA	NA
SEML1_0532	hypothetical protein	NA	NA	NA	NA	NA	NA	NA	0.8662	A0A7W4HR29	DUF948 domain-containing protein	NA	NA	NA	NA	NA	NA	NA	NA	NA	NA
SEML1_0533	NTP transferase domain-containing protein	0.631	UTP--glucose-1-phosphate uridylyltransferase	6.50E-26, 5.80E-11	3.20E-22, 2.90E-07	7-272, 8-169	PF00483, PF12804	Nucleotidyl transferase, MobA-like NTP transferase domain	0.9634	A0A1V5UT80	UTP--glucose-1-phosphate uridylyltransferase (EC 2.7.7.9)	0.9621	A0A5C7J9A1	UTP--glucose-1-phosphate uridylyltransferase (EC 2.7.7.9)	0.9562	A0A1F5HU18	UTP--glucose-1-phosphate uridylyltransferase (EC 2.7.7.9)	0.998	1-304	e5j49B1	Nucleotide-diphospho-sugar transferases
SEML1_0534	Asp-tRNA(Asn)/Glu-tRNA(Gln) amidotransferase subunit GatB	NA	NA	9.40E-109, 5.30E-33	6.20E-105, 3.50E-29	14-295, 389-503	PF02934, PF02637	GatB/GatE catalytic domain, GatB domain	0.9454	A0A6M5F133	Aspartyl/glutamyl-tRNA(Asn/Gln) amidotransferase subunit B (Asp/Glu-ADT subunit B) (EC 6.3.5.-)	0.9353	A0A1F7QUP6	Aspartyl/glutamyl-tRNA(Asn/Gln) amidotransferase subunit B (Asp/Glu-ADT subunit B) (EC 6.3.5.-)	0.9332	A0A7W4EAH4	Aspartyl/glutamyl-tRNA(Asn/Gln) amidotransferase subunit B (Asp/Glu-ADT subunit B) (EC 6.3.5.-)	0.999, 0.991	1-305, 306-503	e3h0lE2, e3al0B2	Glutamine synthetase/guanido kinase, GatB/GatE C-terminal domain
SEML1_0535	hypothetical protein	0.9811	DUF4145 domain-containing protein	NA	NA	NA	NA	NA	0.9218	A0A7T9ITC3	Uncharacterized protein	0.9098	A0A8B1YG71	Uncharacterized protein	0.8776	A0A8A6LJC9	Uncharacterized protein	0.99	26-135	e1wtyA1	Nucleotidyltransferase substrate binding subunit/domain
SEML1_0536	Asp-tRNA(Asn)/Glu-tRNA(Gln) amidotransferase subunit GatA	NA	NA	7.4e-144	7.2e-140	20-456	PF01425	Amidase	0.9911	A0A258G1C5	Glutamyl-tRNA(Gln) amidotransferase subunit A (Glu-ADT subunit A) (EC 6.3.5.7)	0.9788	A0A2M8KZU8	Glutamyl-tRNA(Gln) amidotransferase subunit A (Glu-ADT subunit A) (EC 6.3.5.7)	0.9779	A0A1F7QJR3	Glutamyl-tRNA(Gln) amidotransferase subunit A (Glu-ADT subunit A) (EC 6.3.5.7)	1	1-465	e4wj3J1	Amidase signature (AS) enzymes
SEML1_0537	Asp-tRNA(Asn)/Glu-tRNA(Gln) amidotransferase subunit GatC	NA	NA	1.2e-20	2.4e-16	20-92	PF02686	Glu-tRNAGln amidotransferase C subunit	0.7369	B4RM84	Aspartyl/glutamyl-tRNA(Asn/Gln) amidotransferase subunit C (Asp/Glu-ADT subunit C) (EC 6.3.5.-)	0.7262	A0A1F7IHK5	Aspartyl/glutamyl-tRNA(Asn/Gln) amidotransferase subunit C	0.7112	A0A1G1ZCZ7	Aspartyl/glutamyl-tRNA(Asn/Gln) amidotransferase subunit C (Asp/Glu-ADT subunit C) (EC 6.3.5.-)	0.972	1-95	e3kfuG1	Glu-tRNAGln amidotransferase C subunit
SEML1_0538	hypothetical protein	NA	NA	1.90E-08, 3.80E-11, 6.40E-11	5.40E-05, 1.10E-07, 1.80E-07	251-447, 10-82, 500-586	PF00128, PF02922, PF02806	Alpha amylase, catalytic domain, Carbohydrate-binding module 48 (Isoamylase N-terminal domain), Alpha amylase, C-terminal all-beta domain	0.9875	A0A2G6HKP6	1,4-alpha-glucan branching enzyme (EC 2.4.1.18)	0.9606	A0A3C0V0A3	1,4-alpha-glucan branching enzyme (EC 2.4.1.18)	0.9577	A0A7Y3UA77	1,4-alpha-glucan branching enzyme (EC 2.4.1.18)	0.999, 0.981, 0.995	6-100, 101-485, 486-588	e5cltA3, e3vu2A3, e5gquA3	Immunoglobulin/Fibronectin type III/E set domains/PapD-like, TIM barrels, Glycosyl hydrolase domain
SEML1_0539	hypothetical protein	NA	NA	NA	NA	NA	NA	NA	0.8624	A0A563CSK8	Uncharacterized protein	NA	NA	NA	NA	NA	NA	NA	NA	NA	NA
SEML1_0540	excinuclease ABC subunit UvrB	NA	NA	6.70E-34, 1.40E-25, 3.40E-20, 2.20E-13, 8.00E-12	1.00E-30, 2.10E-22, 5.10E-17, 3.30E-10, 1.20E-08	158-247, 549-590, 438-541, 14-137, 621-653	PF17757, PF12344, PF00271, PF04851, PF02151	UvrB interaction domain, Ultra-violet resistance protein B, Helicase conserved C-terminal domain, Type III restriction enzyme, res subunit, UvrB/uvrC motif	0.9442	A0A0G1R1B2	UvrABC system protein B (Protein UvrB) (Excinuclease ABC subunit B)	0.9405	A0A1W9TQ85	UvrABC system protein B (Protein UvrB) (Excinuclease ABC subunit B)	0.9383	A0A2E8JSI0	UvrABC system protein B (Protein UvrB) (Excinuclease ABC subunit B)	0.992, 0.998, 0.997	156-245, 1-155,246-410,586-650, 416-585	e3fpnB1, e1d2mA1, e1c4oA2	UvrB interaction domain, P-loop containing nucleoside triphosphate hydrolases, P-loop containing nucleoside triphosphate hydrolases
SEML1_0541	hypothetical protein	NA	NA	NA	NA	NA	NA	NA	0.5574	A0A7W4EMG5	Uncharacterized protein	0.5313	A0A1F7R289	Uncharacterized protein	0.5271	A0A6G2X9H6	Prepilin-type N-terminal cleavage/methylation domain-containing protein	NA	NA	NA	NA
SEML1_0542	hypothetical protein	NA	NA	NA	NA	NA	NA	NA	0.6063	A0A8B1YQG7	Uncharacterized protein	NA	NA	NA	NA	NA	NA	0.907	1-120	e6kacp1	Mog1p/PsbP-like
SEML1_0543	hypothetical protein	NA	NA	NA	NA	NA	NA	NA	NA	NA	NA	NA	NA	NA	NA	NA	NA	NA	NA	NA	NA
SEML1_0544	hypothetical protein	NA	NA	NA	NA	NA	NA	NA	NA	NA	NA	NA	NA	NA	NA	NA	NA	NA	NA	NA	NA
SEML1_0545	hypothetical protein	NA	NA	NA	NA	NA	NA	NA	NA	NA	NA	NA	NA	NA	NA	NA	NA	NA	NA	NA	NA
SEML1_0546	LOG family protein	NA	NA	2.7e-30	1.7e-26	2-170	PF18306	SLOG cluster4 family	0.9241	A0A258HAP5	Uncharacterized protein	0.9188	A0A7T9F649	Uncharacterized protein	0.9175	A0A2N5KDZ5	TIGR00725 family protein	0.997	1-200	e1rcuA1	MCP/YpsA-related
SEML1_0547	carbohydrate kinase family protein	NA	NA	2.4e-52	1.6e-48	38-302	PF00294	pfkB family carbohydrate kinase	0.9558	A0A7W4ERV6	Carbohydrate kinase family protein	0.948	A0A7C7M1T3	Carbohydrate kinase family protein	0.9444	A0A7W4E7U6	Carbohydrate kinase family protein	0.995	1-320	e6vwpD1	Ribokinase-like
SEML1_0548	class II fructose-bisphosphate aldolase	0.6741	Class II fructose-bisphosphate aldolase	4.9e-69	4.9e-65	15-301	PF01116	Fructose-bisphosphate aldolase class-II	0.9845	A0A1F7R0G4	Ketose-bisphosphate aldolase	0.9373	A0A0G0U330	Fructose-1,6-bisphosphate aldolase, class II	0.9356	A0A1F4VFN2	Tagatose-bisphosphate aldolase	0.999	1-303	e5u4nA1	TIM barrels
SEML1_0549	hypothetical protein	NA	NA	8.80E-37, 4.40E-34	8.60E-33, 4.30E-30	192-312, 18-179	PF02780, PF02779	Transketolase, C-terminal domain, Transketolase, pyrimidine binding domain	0.9707	A0A7C1IT34	Transketolase family protein	0.97	A0A837IAT6	Transketolase-like pyrimidine-binding domain-containing protein	0.9684	A0A1G2R545	Transketolase-like pyrimidine-binding domain-containing protein	0.997, 0.997	6-190, 191-325	e6yakBBB2, e6yakBBB1	Thiamin diphosphate-binding fold (THDP-binding), TK C-terminal domain-like
SEML1_0550	transketolase	0.6798	Transketolase	4.60E-59, 4.00E-09	1.50E-55, 1.30E-05	15-267, 4-185	PF00456, PF13292	Transketolase, thiamine diphosphate binding domain, 1-deoxy-D-xylulose-5-phosphate synthase	0.9718	A0A2N6A1X4	Transketolase	0.9704	A0A1F8CUK5	Transketolase	0.9698	A0A523TNA0	Transketolase	1	1-279	e6yakCCC1	Thiamin diphosphate-binding fold (THDP-binding)
SEML1_0551	ribulose-phosphate 3-epimerase	0.7165	Ribulose-phosphate 3-epimerase	1.2e-31	1.1e-27	17-191	PF00834	Ribulose-phosphate 3 epimerase family	0.9862	A0A4Q6D486	Ribulose-phosphate 3-epimerase	0.985	A0A8A6LC60	Uncharacterized protein	0.9779	A0A3B8XH20	Ribulose-phosphate 3-epimerase	0.998	1-210	e2fliC1	TIM barrels
SEML1_0552	RpiB/LacA/LacB family sugar-phosphate isomerase	0.665	RpiB/LacA/LacB family sugar-phosphate isomerase	6e-42	1.2e-37	4-146	PF02502	Ribose/Galactose Isomerase	0.9701	A0A3D2ASZ5	RpiB/LacA/LacB family sugar-phosphate isomerase	0.9554	A0A521GLM9	RpiB/LacA/LacB family sugar-phosphate isomerase	0.9468	A0A2N6A0Z4	RpiB/LacA/LacB family sugar-phosphate isomerase	0.996	1-153	e4lfkB1	Ribose/Galactose isomerase RpiB/AlsB
SEML1_0553	type I glyceraldehyde-3-phosphate dehydrogenase	NA	NA	1.00E-26, 3.90E-20	1.00E-22, 3.80E-16	4-98, 154-301	PF00044, PF02800	Glyceraldehyde 3-phosphate dehydrogenase, NAD binding domain, Glyceraldehyde 3-phosphate dehydrogenase, C-terminal domain	0.9898	A0A7W4HR53	Glyceraldehyde-3-phosphate dehydrogenase	0.9424	A0A7W4F0N4	Glyceraldehyde 3-phosphate dehydrogenase NAD(P) binding domain-containing protein	0.9414	A0A554J7F3	Glyceraldehyde-3-phosphate dehydrogenase	0.998, 0.996	1-145,306-325, 146-305	e3cifD2, e4dibA1	NAD(P)-binding Rossmann-fold domains, Glyceraldehyde-3-phosphate dehydrogenase-like, C-terminal domain
SEML1_0554	RelA/SpoT family protein	0.6903	Bifunctional (P)ppGpp synthetase/guanosine-3',5'-bis(Diphosphate) 3'-pyrophosphohydrolase	1.10E-45, 5.10E-36, 8.10E-19, 8.20E-10	4.50E-42, 2.00E-32, 3.20E-15, 3.20E-06	25-179, 239-348, 398-457, 44-148	PF13328, PF04607, PF02824, PF01966	HD domain, Region found in RelA / SpoT proteins, TGS domain, HD domain	0.8446	A0A563D912	Bifunctional (P)ppGpp synthetase/guanosine-3',5'-bis(Diphosphate) 3'-pyrophosphohydrolase	0.81	A0A831QHR0	Bifunctional (P)ppGpp synthetase/guanosine-3',5'-bis(Diphosphate) 3'-pyrophosphohydrolase	0.804	A0A850Q344	Bifunctional (P)ppGpp synthetase/guanosine-3',5'-bis(Diphosphate) 3'-pyrophosphohydrolase	0.994, 0.99, 0.99	1-195, 196-375, 386-505	e6s2tA1, e1vj7A2, e5iqr83	HD-domain/PDEase-like, Nucleotidyltransferase, Ubiquitin-like
SEML1_0555	hypothetical protein	0.9638	Signal peptidase I	9.6e-31	3.1e-27	60-137	PF18936	Family of unknown function (DUF5684)	0.8029	A0A8B1YT26	Uncharacterized protein	0.7968	C0VZV1	Yip1 domain-containing protein	0.7944	A0A388P3W1	Signal peptidase I	NA	NA	NA	NA
SEML1_0556	inorganic diphosphatase	NA	NA	9.1e-52	8.9e-48	20-174	PF00719	Inorganic pyrophosphatase	0.9912	A0A1T0CQR1	Inorganic pyrophosphatase (EC 3.6.1.1) (Pyrophosphate phospho-hydrolase) (PPase)	0.9682	A0A0F9ZUI7	Inorganic pyrophosphatase (EC 3.6.1.1) (Pyrophosphate phospho-hydrolase) (PPase)	0.952	A0A7T8YMS6	Inorganic pyrophosphatase	0.998	1-175	e5teaC1	Inorganic pyrophosphatase
SEML1_0557	phospholipase D-like domain-containing protein	NA	NA	2.50E-15, 7.30E-10	2.40E-11, 7.10E-06	21-165, 240-327	PF13091, PF13091	PLD-like domain, PLD-like domain	0.9718	A0A258G3S7	PLD phosphodiesterase domain-containing protein	0.9567	A0A1M3BSM5	PLD phosphodiesterase domain-containing protein	0.9551	A0A2E8JSF0	PLD phosphodiesterase domain-containing protein	0.989, 0.984	1-185, 186-333	e2ze9A2, e2ze4A3	Phospholipase D/nuclease, Phospholipase D/nuclease
SEML1_0558	glycerophosphodiester phosphodiesterase	NA	NA	5.6e-40	1.1e-35	6-222	PF03009	Glycerophosphoryl diester phosphodiesterase family	0.9799	A0A6M5F0D6	GP-PDE domain-containing protein	0.9628	A0A857MPD2	GP-PDE domain-containing protein	0.9516	A0A7X6P695	Glycerophosphodiester phosphodiesterase	0.999	1-235	e5t9cE1	TIM barrels
SEML1_0559	FAD-dependent oxidoreductase	0.5743	1.8.1.9	1.80E-45, 1.50E-25, 2.20E-11, 3.10E-06	2.40E-42, 2.00E-22, 2.90E-08, 0.004	8-295, 59-278, 147-222, 11-44	PF07992, PF13738, PF00070, PF13450	Pyridine nucleotide-disulphide oxidoreductase, Pyridine nucleotide-disulphide oxidoreductase, Pyridine nucleotide-disulphide oxidoreductase, NAD(P)-binding Rossmann-like domain	0.956	C7MNV2	Thioredoxin reductase (EC 1.8.1.9)	0.9552	B2KC31	Thioredoxin reductase (EC 1.8.1.9)	0.955	A0A352BFQ8	Thioredoxin reductase (EC 1.8.1.9)	0.999, 0.999	6-115,241-309, 116-240	e2eq6B5, e7e52A2	FAD/NAD(P)-binding domain, FAD/NAD(P)-binding domain
SEML1_0560	FKBP-type peptidyl-prolyl cis-trans isomerase	0.5195	5.2.1.8	7.2e-17	3.5e-13	115-202	PF00254	FKBP-type peptidyl-prolyl cis-trans isomerase	0.9009	A0A2G6C5D8	Peptidyl-prolyl cis-trans isomerase (EC 5.2.1.8)	0.8637	A0A7W4EM66	Peptidyl-prolyl cis-trans isomerase (EC 5.2.1.8)	0.8329	A0A7W4HIU7	Peptidyl-prolyl cis-trans isomerase (EC 5.2.1.8)	0.988	56-220	e5hw8B1	FKBP-like
SEML1_0561	threonine/serine exporter family protein	NA	NA	4.70E-55, 1.30E-13, 1.50E-17	1.90E-51, 5.20E-10, 5.90E-14	46-292, 315-444, 318-445	PF06738, PF06738, PF12821	Putative threonine/serine exporter, Putative threonine/serine exporter, Threonine/Serine exporter, ThrE	0.9258	A0A258H831	Threonine/serine exporter-like N-terminal domain-containing protein	0.9118	A0A2G6BZP6	Threonine/serine exporter family protein	0.909	A0A7T9KIN5	Threonine/serine exporter family protein	NA	NA	NA	NA
SEML1_0562	phenylalanine--tRNA ligase subunit beta	NA	NA	2.70E-56, 5.60E-38, 1.10E-16, 2.10E-15, 2.50E-13	1.10E-52, 2.20E-34, 4.40E-13, 8.30E-12, 9.80E-10	249-416, 518-740, 54-161, 447-515, 757-851	PF03483, PF17759, PF01588, PF03484, PF03147	B3/4 domain, Phenylalanyl tRNA synthetase beta chain CLM domain, Putative tRNA binding domain, tRNA synthetase B5 domain, Ferredoxin-fold anticodon binding domain	0.8204	A0A857VGA1	Phenylalanine--tRNA ligase beta subunit (EC 6.1.1.20) (Phenylalanyl-tRNA synthetase beta subunit) (PheRS)	0.8069	A0A1H6FXW9	Phenylalanine--tRNA ligase beta subunit (EC 6.1.1.20) (Phenylalanyl-tRNA synthetase beta subunit) (PheRS)	0.8064	A0A0G0MSS7	Phenylalanine--tRNA ligase beta subunit (EC 6.1.1.20) (Phenylalanyl-tRNA synthetase beta subunit) (PheRS)	0.998, 0.996, 0.993, 0.995, 0.993, 0.998	1-45,186-220, 46-185, 221-430, 431-525, 531-750, 751-853	e7k98E2, e7db8B3, e4p72A2, e2rhsB4, e7db8B1, e2rhqB12	Putative DNA-binding domain, Nucleic acid-binding proteins, PheT/TilS domain, Putative DNA-binding domain, Class II aaRS and biotin synthetases, Anticodon-binding domain of PheRS
SEML1_0563	hypothetical protein	NA	NA	2.60E-13, 5.30E-08	1.70E-09, 0.00035	272-391, 256-290	PF02687, PF16080	FtsX-like permease family, Bacteriophage holin family HP1	0.9661	A0A563CPF3	ABC transporter permease	0.9472	A0A7C4URF2	ABC transporter permease	0.9282	A0A5C8UW57	ABC transporter permease	0.984, 0.996, 0.996	61-105,221-260, 106-215, 6-60,261-400	e5udfA1, e5udfA2, e5nikK1	ferredoxin-like domain in periplasmic region of MacB, double psi, MacB transmembrane domain
SEML1_0564	ABC transporter ATP-binding protein	NA	NA	2.30E-34, 6.80E-08	1.90E-31, 5.80E-05	25-180, 35-69	PF00005, PF13555	ABC transporter, P-loop containing region of AAA domain	0.9776	A0A563CQL9	ABC transporter ATP-binding protein	0.9571	A0A5C7ETB8	ABC transporter ATP-binding protein	0.951	A0A6L6YF06	ATP-binding cassette domain-containing protein	0.999	1-240	e2pcjA1	P-loop containing nucleoside triphosphate hydrolases
SEML1_0565	hypothetical protein	NA	NA	NA	NA	NA	NA	NA	0.9292	A0A7W4HT45	Uncharacterized protein	0.9163	A0A6M5FE03	Uncharacterized protein	0.8554	A0A563CQ53	DUF2236 domain-containing protein	NA	NA	NA	NA
SEML1_0566	hypothetical protein	NA	NA	NA	NA	NA	NA	NA	0.9407	A0A563CQ53	DUF2236 domain-containing protein	0.8741	A0A6M5FE03	Uncharacterized protein	0.8698	A0A7W4HT45	Uncharacterized protein	NA	NA	NA	NA
SEML1_0567	hypothetical protein	0.8102	Cofac haem bdg domain-containing protein	NA	NA	NA	NA	NA	0.9056	A0A563CPG4	Haem-binding uptake Tiki superfamily ChaN domain-containing protein	0.8533	A0A839JPI5	Haem-binding uptake Tiki superfamily ChaN domain-containing protein	0.8514	A0A7X6P5H4	Haem-binding uptake Tiki superfamily ChaN domain-containing protein	0.992	41-275	e6xcqA1	EreA/ChaN-like
SEML1_0568	RNA pyrophosphohydrolase	NA	NA	6.6e-23	6.5e-19	48-157	PF00293	NUDIX domain	0.9821	A0A660M230	NUDIX hydrolase	0.9301	A0A850A1Z7	NUDIX hydrolase	0.9301	A0A1F9AYV2	NUDIX hydrolase	0.996	11-175	e2yvpA2	Nudix
SEML1_0569	Glucose-1-phosphate adenylyltransferase	NA	NA	1.2e-23	2.3e-19	8-243	PF00483	Nucleotidyl transferase	0.9108	A0A660M0V7	Nucleotidyl transferase domain-containing protein	0.8981	A0A7W4HWD8	Nucleotidyl transferase domain-containing protein	0.887	A0A660M975	Nucleotidyl transferase domain-containing protein	0.989	1-245	e5w5rE2	Nucleotide-diphospho-sugar transferases
SEML1_0570	N-acetyl-alpha-D-glucosaminyl L-malate synthase	NA	NA	1.00E-28, 1.70E-21, 8.70E-12, 4.20E-07	2.90E-25, 4.70E-18, 2.40E-08, 0.0012	205-366, 211-354, 16-184, 292-368	PF00534, PF13692, PF13439, PF13524	Glycosyl transferases group 1, Glycosyl transferases group 1, Glycosyltransferase Family 4, Glycosyl transferases group 1	0.9581	A0A563CPM4	Glycosyltransferase family 1 protein	0.9363	A0A7W4ETH9	Glycosyltransferase family 4 protein	0.915	A0A660MBQ6	Glycosyltransferase	0.995, 0.998	1-180, 181-390	e2r60A2, e4qlbD2	UDP-Glycosyltransferase/glycogen phosphorylase, UDP-Glycosyltransferase/glycogen phosphorylase
SEML1_0571	hypothetical protein	0.6771	ATP-grasp domain-containing protein	NA	NA	NA	NA	NA	0.9715	A0A7W4EMD9	ATP-grasp domain-containing protein	0.9328	A0A7W4DFX9	ATP-grasp domain-containing protein	0.9102	A0A7W4ETR4	ATP-grasp domain-containing protein	0.965, 0.99	6-135, 136-420,436-494	e2ynmC2, e3vmmA4	Chelatase-like, ATP-grasp
SEML1_0572	phenylalanine--tRNA ligase subunit alpha	NA	NA	1.40E-81, 7.40E-13	6.90E-78, 3.70E-09	94-346, 28-71	PF01409, PF02912	tRNA synthetases class II core domain (F), Aminoacyl tRNA synthetase class II, N-terminal domain	0.8144	A0A7X9EJM2	Phenylalanine--tRNA ligase subunit alpha (EC 6.1.1.20)	0.8114	A0A1G2MAH5	phenylalanine--tRNA ligase (EC 6.1.1.20)	0.8109	A0A6L9IKY5	Phenylalanine--tRNA ligase subunit alpha (EC 6.1.1.20)	0.984, 0.998	6-75, 76-345	e7k98D1, e2rhqA1	tRNA-binding arm, Class II aaRS and biotin synthetases
SEML1_0573	hypothetical protein	NA	NA	NA	NA	NA	NA	NA	NA	NA	NA	NA	NA	NA	NA	NA	NA	NA	NA	NA	NA
SEML1_0574	aquaporin	NA	NA	2.2e-23	4.4e-19	89-219	PF00230	Major intrinsic protein	0.8415	A0A7W4ESA8	Aquaporin	0.8019	A0A2G6C4G8	Aquaporin	0.7947	A0A7T9F627	Aquaporin	0.992	51-318	e4oj2X1	Aquaporin-like
SEML1_0575	DNA recombination protein RmuC	0.9661	DNA recombination protein RmuC	1.2e-60	1.3e-57	53-329	PF02646	RmuC family	0.787	A0A1F7WAU0	DNA recombination protein RmuC	0.7647	A0A1V6IT99	DNA recombination protein RmuC	0.7252	A0A258H9S6	DNA recombination protein RmuC	0.99	106-285	e3hqgA1	Restriction endonuclease-like
SEML1_0576	hypothetical protein	NA	NA	NA	NA	NA	NA	NA	0.8525	A0A4Q0AK21	Vitamin K epoxide reductase domain-containing protein	0.826	A0A1Q3NMW4	Yip1 domain-containing protein	0.8258	A0A7W4EMP3	Vitamin K epoxide reductase domain-containing protein	NA	NA	NA	NA
SEML1_0577	phosphatase PAP2 family protein	NA	NA	3.00E-18, 3.30E-11, 9.70E-08	1.20E-14, 1.30E-07, 0.00038	39-146, 3-143, 85-144	PF01569, PF14378, PF14360	PAP2 superfamily, PAP2 superfamily, PAP2 superfamily C-terminal	0.8994	A0A257Y8J8	Phosphatidic acid phosphatase type 2/haloperoxidase domain-containing protein	0.8858	A0A2G6C5P1	Phosphatidic acid phosphatase type 2/haloperoxidase domain-containing protein	0.8808	A0A3B8XHG1	Phosphatidic acid phosphatase type 2/haloperoxidase domain-containing protein	0.995	1-160	e3bb0A3	Acid phosphatase/Vanadium-dependent haloperoxidase
SEML1_0578	hypothetical protein	NA	NA	NA	NA	NA	NA	NA	NA	NA	NA	NA	NA	NA	NA	NA	NA	NA	NA	NA	NA
SEML1_0579	ferric reductase-like transmembrane domain-containing protein	NA	NA	3.80E-13, 3.90E-07	1.90E-09, 0.0019	107-207, 104-175	PF00175, PF08030	Oxidoreductase NAD-binding domain, Ferric reductase NAD binding domain	0.9838	A0A7W4EMF7	FAD-binding FR-type domain-containing protein	0.9731	A0A7W4EUD9	FAD-binding FR-type domain-containing protein	0.9437	A0A7T9H9X0	FAD-binding FR-type domain-containing protein	0.997, 0.996	1-95, 96-229	e2b5oB1, e4eh1A3	Alanine racemase-C, Ferredoxin reductase-like, C-terminal NADP-linked domain
SEML1_0580	anaerobic ribonucleoside-triphosphate reductase activating protein	0.6864	Anaerobic ribonucleoside-triphosphate reductase activating protein	1.60E-24, 9.70E-13, 1.30E-10	1.00E-20, 6.30E-09, 8.70E-07	23-165, 15-131, 25-103	PF04055, PF13353, PF13394	Radical SAM superfamily, 4Fe-4S single cluster domain, 4Fe-4S single cluster domain	0.988	A0A857VAJ1	Anaerobic ribonucleoside-triphosphate reductase activating protein	0.9737	A0A2G6BU72	Anaerobic ribonucleoside-triphosphate reductase activating protein	0.9731	A0A1V5DXY9	Pyruvate formate-lyase 1-activating enzyme (EC 1.97.1.4)	0.996	6-225	e5v1tA1	TIM barrels
SEML1_0581	ribonucleoside triphosphate reductase	NA	NA	4.70E-197, 5.50E-23	4.60E-193, 5.40E-19	119-693, 4-93	PF13597, PF03477	Anaerobic ribonucleoside-triphosphate reductase, ATP cone domain	0.9471	A0A3N5SIT3	Ribonucleoside triphosphate reductase (EC 1.17.4.2)	0.9269	A0A7C0Z5T5	Ribonucleoside triphosphate reductase (EC 1.17.4.2)	0.914	A0A7C5DS45	Ribonucleoside triphosphate reductase (EC 1.17.4.2)	0.994, 0.994	1-100, 116-680	e5olkA2, e1hk8A1	ATP cone, Ten stranded beta/alpha barrel
SEML1_0582	hypothetical protein	0.5654	Sigma70 r4 domain-containing protein	NA	NA	NA	NA	NA	0.8665	A0A1F7Q375	Regulatory protein RecX	0.8574	A0A258FYY3	Uncharacterized protein	0.8538	A0A857VB52	Uncharacterized protein	NA	NA	NA	NA
SEML1_0583	histidine--tRNA ligase	NA	NA	6.40E-45, 8.50E-17, 6.40E-11	2.10E-41, 2.80E-13, 2.10E-07	12-328, 348-434, 67-254	PF13393, PF03129, PF00587	Histidyl-tRNA synthetase, Anticodon binding domain, tRNA synthetase class II core domain (G, H, P, S and T)	0.9829	A0A7W4ESK1	Histidine--tRNA ligase (EC 6.1.1.21) (Histidyl-tRNA synthetase) (HisRS)	0.9695	A0A0G1D6H9	Histidine--tRNA ligase (EC 6.1.1.21) (Histidyl-tRNA synthetase) (HisRS)	0.9669	Q892X7	Histidine--tRNA ligase (EC 6.1.1.21) (Histidyl-tRNA synthetase) (HisRS)	0.999, 0.992	6-340, 341-435	e3netA1, e1qe0A2	Class II aaRS and biotin synthetases, Anticodon-binding domain of Class II aaRS
SEML1_0584	hypothetical protein	NA	NA	NA	NA	NA	NA	NA	NA	NA	NA	NA	NA	NA	NA	NA	NA	NA	NA	NA	NA
SEML1_0585	hypothetical protein	NA	NA	NA	NA	NA	NA	NA	0.6633	A0A2G6GAW9	Uncharacterized protein	0.6145	A0A1G1YM68	Uncharacterized protein	0.6126	A0A7T9ISF3	Uncharacterized protein	NA	NA	NA	NA
SEML1_0586	hypothetical protein	NA	NA	NA	NA	NA	NA	NA	0.5692	A0A563CJ07	Uncharacterized protein	NA	NA	NA	NA	NA	NA	NA	NA	NA	NA
SEML1_0587	tRNA-Gln	NA	NA	NA	NA	NA	NA	NA	NA	NA	NA	NA	NA	NA	NA	NA	NA	NA	NA	NA	NA
SEML1_0588	hypothetical protein	0.8566	DUF805 domain-containing protein	NA	NA	NA	NA	NA	0.9212	A0A563CTC0	DUF805 domain-containing protein	0.8791	A0A563D758	Uncharacterized protein	0.8361	A0A563CEF5	Uncharacterized protein	NA	NA	NA	NA
SEML1_0589	tRNA (guanosine(37)-N1)-methyltransferase TrmD	NA	NA	2.8e-56	2.8e-52	25-214	PF01746	tRNA (Guanine-1)-methyltransferase	0.9682	A0A5C7J821	tRNA (guanine-N(1)-)-methyltransferase (EC 2.1.1.228) (M1G-methyltransferase) (tRNA [GM37] methyltransferase)	0.9562	A0A2M6WSW6	tRNA (guanine-N(1)-)-methyltransferase (EC 2.1.1.228) (M1G-methyltransferase) (tRNA [GM37] methyltransferase)	0.9544	A0A533RBR0	tRNA (guanine-N(1)-)-methyltransferase (EC 2.1.1.228)	1	1-215	e7mysA1	alpha/beta knot
SEML1_0590	KH domain-containing protein	0.9971	UPF0109 protein	9.4e-25	6.1e-21	7-78	PF13083	KH domain	0.7763	D1CCM4	RNA-binding protein KhpA (KH-domain protein A)	0.7729	A0A6B1H3H9	RNA-binding protein KhpA (KH-domain protein A)	0.7729	A0A832DUG8	RNA-binding protein KhpA (KH-domain protein A)	0.99	1-95	e2asbA3	Prokaryotic type KH domain (KH-domain type II)
SEML1_0591	30S ribosomal protein S16	0.9919	30S ribosomal protein S16	1.2e-15	1.2e-11	8-65	PF00886	Ribosomal protein S16	0.8504	A0A2N1SW35	30S ribosomal protein S16	0.8494	A0A563CV83	30S ribosomal protein S16	0.8265	A0A1J5HWE1	30S ribosomal protein S16	0.994	1-105	e6zm5AM1	Ribosomal protein S16
SEML1_0592	ribonuclease III	NA	NA	1.10E-37, 9.20E-21, 1.20E-19, 4.00E-07	4.30E-34, 3.60E-17, 4.60E-16, 0.0016	24-151, 49-138, 166-230, 165-211	PF14622, PF00636, PF00035, PF14709	Ribonuclease-III-like, Ribonuclease III domain, Double-stranded RNA binding motif, double strand RNA binding domain from DEAD END PROTEIN 1	0.9753	A0A7W4HVT0	Ribonuclease 3 (EC 3.1.26.3) (Ribonuclease III) (RNase III)	0.9632	A0A7W4E7Y9	Ribonuclease 3 (EC 3.1.26.3) (Ribonuclease III) (RNase III)	0.9505	A0A1Q3NMW7	Ribonuclease 3 (EC 3.1.26.3) (Ribonuclease III) (RNase III)	0.998, 0.994	6-160, 161-235	e6ywv51, e3j6b52	RNase III catalytic domain-like, dsRNA-binding domain-like
SEML1_0593	NUDIX domain-containing protein	NA	NA	7.3e-22	7.2e-18	49-153	PF00293	NUDIX domain	0.9271	A0A7W4HYB9	NUDIX domain-containing protein	0.8992	A0A660M028	NUDIX domain-containing protein	0.8847	A0A839JQW5	NUDIX domain-containing protein	0.997	21-170	e4zbpB1	Nudix
SEML1_0594	transcription antitermination factor NusB	0.5725	Antitermination factor NusB	1e-38	2e-34	9-138	PF01029	NusB family	0.9191	A0A1F7QSI4	Transcription antitermination protein NusB (Antitermination factor NusB)	0.9158	A0A258GB26	Transcription antitermination protein NusB (Antitermination factor NusB)	0.8998	A0A7V9B2K5	Transcription antitermination protein NusB (Antitermination factor NusB)	0.997	6-155	e3d3bA1	NusB-like
SEML1_0595	hypothetical protein	NA	NA	NA	NA	NA	NA	NA	NA	NA	NA	NA	NA	NA	NA	NA	NA	NA	NA	NA	NA
SEML1_0596	hypothetical protein	NA	NA	NA	NA	NA	NA	NA	0.7366	A0A8B1YM47	Uncharacterized protein	0.6228	A0A6S4GRW4	Uncharacterized protein	0.5898	A0A563D7U8	EF-hand domain-containing protein	NA	NA	NA	NA
SEML1_0597	hypothetical protein	NA	NA	1.20E-61, 1.30E-20	3.00E-58, 3.30E-17	348-510, 763-880	PF13603, PF08264	Leucyl-tRNA synthetase, Domain 2, Anticodon-binding domain of tRNA ligase	0.8841	A0A4Q0ALI1	Leucine--tRNA ligase (EC 6.1.1.4) (Leucyl-tRNA synthetase) (LeuRS)	0.8829	A0A7Y0L0S8	Leucine--tRNA ligase (EC 6.1.1.4) (Leucyl-tRNA synthetase) (LeuRS)	0.8801	C0CLU7	Leucine--tRNA ligase (EC 6.1.1.4) (Leucyl-tRNA synthetase) (LeuRS)	0.993, 0.997, 0.995, 0.999, 0.994, 0.997	151-225, 6-150,596-680, 226-240,266-520, 541-595, 681-850, 856-915	e3ziuA2, e4qrdA1, e2bteD5, e6q89A6, e3ziuB1, e2bteD6	Rubredoxin-related, HUP domains, acid protease, Rubredoxin-related, Anticodon-binding domain of a subclass of class I aminoacyl-tRNA synthetases, beta-grasp fold domain in leucine-tRNA ligase
SEML1_0598	hypothetical protein	NA	NA	NA	NA	NA	NA	NA	0.7179	A0A2N1SYS1	Uncharacterized protein	0.7149	A0A660M0K3	Uncharacterized protein	0.712	A0A660M6T7	Uncharacterized protein	0.949	101-310,336-415	e4qa8A1	Lipoprotein localization factors LolAB
SEML1_0599	UDP-N-acetylmuramoyl-tripeptide--D-alanyl-D- alanine ligase	NA	NA	9.50E-24, 1.20E-16	4.60E-20, 6.10E-13	29-239, 259-338	PF08245, PF02875	Mur ligase middle domain, Mur ligase family, glutamate ligase domain	0.9625	A0A1M3BSK2	UDP-N-acetylmuramoyl-tripeptide--D-alanyl-D-alanine ligase	0.9599	A0A6S4GRA8	UDP-N-acetylmuramoyl-tripeptide--D-alanyl-D-alanine ligase	0.9569	A0A2N1SVU8	UDP-N-acetylmuramoyl-tripeptide--D-alanyl-D-alanine ligase	0.996, 0.994	1-260, 261-425	e6h5eD1, e6vr7A2	P-loop containing nucleoside triphosphate hydrolases, MurD-like peptide ligases, peptide-binding domain
SEML1_0600	tRNA-Phe	NA	NA	NA	NA	NA	NA	NA	NA	NA	NA	NA	NA	NA	NA	NA	NA	NA	NA	NA	NA
SEML1_0601	hypothetical protein	NA	NA	4.10E-14, 3.90E-11	4.00E-10, 3.90E-07	209-321, 610-720	PF02687, PF02687	FtsX-like permease family, FtsX-like permease family	0.9394	A0A563D617	ABC transporter permease	0.9387	A0A8B1YSZ1	FtsX-like permease family protein	0.9252	A0A7T9IPS0	FtsX-like permease family protein	1.0, 0.957	1-75,161-325,336-450,596-725, 461-510,546-595	e7arlE1, e5ws4A2	MacB transmembrane domain, ferredoxin-like domain in periplasmic region of MacB
SEML1_0602	ABC transporter ATP-binding protein	NA	NA	1.00E-34, 2.90E-07, 8.50E-08	6.60E-32, 0.00019, 5.40E-05	21-169, 32-214, 24-55	PF00005, PF02463, PF13555	ABC transporter, RecF/RecN/SMC N terminal domain, P-loop containing region of AAA domain	0.9635	A0A1I0DWV8	Putative ABC transport system ATP-binding protein	0.9622	A0A1J5IK91	Macrolide ABC transporter ATP-binding protein	0.9607	A0A2G6C4F6	Macrolide ABC transporter ATP-binding protein	0.999	1-220	e5lilA1	P-loop containing nucleoside triphosphate hydrolases
SEML1_0603	hypothetical protein	0.6875	PadR family transcriptional regulator	5.90E-16, 1.70E-06	3.90E-12, 0.011	7-81, 108-166	PF03551, PF10400	Transcriptional regulator PadR-like family, Virulence activator alpha C-term	0.9774	A0A8B1YLA3	PadR family transcriptional regulator	0.9467	A0A7W4H5A3	PadR family transcriptional regulator	0.9411	A0A543I5Q8	PadR family transcriptional regulator	0.995	1-175	e5z7bB1	winged
SEML1_0604	tRNA-Gly	NA	NA	NA	NA	NA	NA	NA	NA	NA	NA	NA	NA	NA	NA	NA	NA	NA	NA	NA	NA
SEML1_0605	tRNA-Gly	NA	NA	NA	NA	NA	NA	NA	NA	NA	NA	NA	NA	NA	NA	NA	NA	NA	NA	NA	NA
SEML1_0606	hypothetical protein	NA	NA	NA	NA	NA	NA	NA	NA	NA	NA	NA	NA	NA	NA	NA	NA	NA	NA	NA	NA
SEML1_0607	hypothetical protein	NA	NA	NA	NA	NA	NA	NA	NA	NA	NA	NA	NA	NA	NA	NA	NA	NA	NA	NA	NA
SEML1_0608	hypothetical protein	NA	NA	NA	NA	NA	NA	NA	NA	NA	NA	NA	NA	NA	NA	NA	NA	NA	NA	NA	NA
SEML1_0609	slipin family protein	0.5265	PHB domain-containing protein	3.4e-41	1.3e-37	21-190	PF01145	SPFH domain / Band 7 family	0.8993	A0A847E3Y2	Slipin family protein	0.8696	A0A1E4N7F0	PHB domain-containing protein	0.8669	A0A564WDN2	Band 7 domain-containing protein	0.992	1-175	e3bk6B1	Band 7/SPFH domain
SEML1_0610	replication-associated recombination protein A	0.5497	AAA family ATPase	4.80E-51, 4.90E-24, 5.80E-19, 1.20E-16	2.60E-48, 2.70E-21, 3.10E-16, 6.70E-14	246-384, 175-245, 43-149, 10-127	PF12002, PF16193, PF00004, PF05496	MgsA AAA+ ATPase C terminal, AAA C-terminal domain, ATPase family associated with various cellular activities (AAA), Holliday junction DNA helicase RuvB P-loop domain	0.9538	A0A857MUC0	AAA family ATPase	0.9516	A0A2N1SX02	AAA family ATPase	0.9337	A0A431HHY8	Replication-associated recombination protein A	0.997, 0.975, 0.996	6-155, 156-230, 231-388	e3pvsD7, e2chgA4, e3pvsD6	P-loop containing nucleoside triphosphate hydrolases, AAA+ ATPase lid domain, DNA polymerase III clamp loader subunits, C-terminal domain
SEML1_0611	hypothetical protein	NA	NA	2.50E-99, 2.40E-08, 8.40E-07	8.10E-96, 7.80E-05, 0.0028	29-378, 449-539, 471-536	PF00128, PF11941, PF16657	Alpha amylase, catalytic domain, Domain of unknown function (DUF3459), Maltogenic Amylase, C-terminal domain	0.9591	A0A7T5RVS8	Alpha-amylase	0.9547	A0A563C540	Alpha-glucosidase	0.9492	A0A563CQN0	Alpha-glucosidase	0.998, 0.993	1-465, 466-545	e6aavA2, e4aieA3	TIM barrels, Glycosyl hydrolase domain
SEML1_0612	putative periplasmic trehalase	NA	NA	3e-136	2.9e-132	58-529	PF01204	Trehalase	0.948	A0A1F7QTD3	Trehalase	0.9441	A0A3M9ND43	Alpha,alpha-trehalase TreA	0.9436	A0A127B6Y7	Trehalase	1	41-540	e2jg0A1	alpha/alpha toroid
SEML1_0613	translational GTPase TypA	0.6282	Translational GTPase TypA	6.80E-59, 7.60E-16, 1.10E-12, 1.10E-09, 8.30E-08, 2.00E-07	1.70E-55, 1.90E-12, 2.60E-09, 2.80E-06, 0.0002, 0.00048	7-202, 403-483, 226-295, 10-133, 57-147, 336-388	PF00009, PF00679, PF03144, PF01926, PF02421, PF14492	Elongation factor Tu GTP binding domain, Elongation factor G C-terminus, Elongation factor Tu domain 2, 50S ribosome-binding GTPase, Ferrous iron transport protein B, Elongation Factor G, domain III	0.9843	A0A7T9F1D1	Translational GTPase TypA	0.977	A0A7W4HBS4	Translational GTPase TypA	0.9752	A0A388Q1V0	50S ribosomal subunit assembly factor BipA (EC 3.6.5.-) (GTP-binding protein BipA)	0.996, 0.999, 0.998, 0.999, 0.992	1-205, 206-305, 306-400, 401-485, 486-605	e6d9j91, e4zciB4, e3e3xA1, e4zciB1, e4zckA1	P-loop containing nucleoside triphosphate hydrolases, Alanine racemase-C, EF-G C-terminal domain-like, EF-G C-terminal domain-like, C-terminal domain of BipA
SEML1_0614	hypothetical protein	0.9587	DUF2798 domain-containing protein	NA	NA	NA	NA	NA	0.8682	A0A7G5P2E0	DUF2798 domain-containing protein	0.862	A0A0R1HW88	Integral membrane protein	0.8553	A0A0R2ER38	Integral membrane protein	NA	NA	NA	NA
SEML1_0615	tRNA-Ala	NA	NA	NA	NA	NA	NA	NA	NA	NA	NA	NA	NA	NA	NA	NA	NA	NA	NA	NA	NA
SEML1_0616	hypothetical protein	0.7848	AAA 13 domain-containing protein	3.50E-147, 5.30E-06	8.60E-144, 0.013	12-720, 185-581	PF13166, PF02463	AAA domain, RecF/RecN/SMC N terminal domain	0.6084	A0A2T4JM91	Protein CR006 P-loop domain-containing protein	0.5887	A0A653JNW9	Protein CR006 P-loop domain-containing protein	0.5676	A0A1F1DP08	AAA+ ATPase domain-containing protein	0.986, 0.969, 0.997, 0.874	116-210,401-465, 211-400, 1-110,466-625, 626-740	e4wheA1, e6egcA1, e5h68A1, e7ae8A1	Charged multivesicular body protein 3 (CHMP3)-related, bMERB domain (bivalent Mical/EHBP Rab binding), P-loop containing nucleoside triphosphate hydrolases, Nucleotidyltransferase substrate binding subunit/domain
SEML1_0617	hypothetical protein	NA	NA	NA	NA	NA	NA	NA	0.9531	A0A660LZP4	Restriction endonuclease	0.9334	A0A6G3LHT9	Restriction endonuclease	0.9298	O25906	Restriction endonuclease	0.995	1-30,46-215	e1wteA1	Restriction endonuclease-like
SEML1_0618	hypothetical protein	0.5091	2.1.1.-	1.30E-61, 2.40E-20	2.00E-58, 3.70E-17	28-249, 265-353	PF01555, PF18755	DNA methylase, Restriction Enzyme Adenine Methylase Associated	0.9541	A0A6P4JWB0	Site-specific DNA-methyltransferase (adenine-specific)	0.9457	A0A063YFD6	Methyltransferase (EC 2.1.1.-)	0.9455	A0A848EGD6	Methyltransferase (EC 2.1.1.-)	0.994, 0.859	6-255, 261-350	e4zcfA1, e1h5pA1	S-adenosyl-L-methionine-dependent methyltransferases, SAND
SEML1_0619	tRNA-Val	NA	NA	NA	NA	NA	NA	NA	NA	NA	NA	NA	NA	NA	NA	NA	NA	NA	NA	NA	NA
SEML1_0620	tRNA-Ala	NA	NA	NA	NA	NA	NA	NA	NA	NA	NA	NA	NA	NA	NA	NA	NA	NA	NA	NA	NA
SEML1_0621	ABC transporter ATP-binding protein/permease	NA	NA	5e-36	4e-33	151-311	PF00005	ABC transporter	0.8946	A0A1V4UBD1	Putative ABC transporter ATP-binding protein	0.8927	A0A6L7WYS2	ABC transporter ATP-binding protein	0.8903	A0A4V1UA91	ABC transporter ATP-binding protein	0.998	111-380	e6a6mA1	P-loop containing nucleoside triphosphate hydrolases
SEML1_0622	ABC transporter ATP-binding protein/permease	NA	NA	NA	NA	NA	NA	NA	0.8494	A0A0D1I9R2	ABC transmembrane type-1 domain-containing protein	0.8493	A0A7V1ICB7	ABC transporter ATP-binding protein	0.8153	A0A7C5MFE7	ABC transporter ATP-binding protein	0.986	6-210	e6a6mA2	Type I ABC exporter transmembrane domain fold
SEML1_0623	hypothetical protein	NA	NA	1.50E-15, 1.30E-13, 2.00E-14, 1.60E-10, 3.60E-13, 3.80E-13, 8.80E-08, 1.40E-08, 6.30E-10, 1.20E-09	3.60E-12, 3.10E-10, 4.90E-11, 3.90E-07, 8.90E-10, 9.30E-10, 0.00022, 3.30E-05, 1.60E-06, 2.90E-06	29-82, 85-138, 186-239, 242-274, 13-41, 69-98, 125-152, 172-199, 226-255, 272-325	PF00415, PF00415, PF00415, PF00415, PF13540, PF13540, PF13540, PF13540, PF13540, PF01833	Regulator of chromosome condensation (RCC1) repeat, Regulator of chromosome condensation (RCC1) repeat, Regulator of chromosome condensation (RCC1) repeat, Regulator of chromosome condensation (RCC1) repeat, Regulator of chromosome condensation (RCC1) repeat, Regulator of chromosome condensation (RCC1) repeat, Regulator of chromosome condensation (RCC1) repeat, Regulator of chromosome condensatio…	0.749	A0A7S3SM22	Uncharacterized protein	0.7462	A0A7Z0NTF8	Cell wall anchor protein	0.7415	R1BHG3	Uncharacterized protein	NA	NA	NA	NA
SEML1_0624	hypothetical protein	0.9079	Fibronectin type-III domain-containing protein	1.70E-18, 1.20E-12, 1.00E-09, 3.00E-07	4.80E-15, 3.50E-09, 2.80E-06, 0.00084	24-105, 165-195, 149-178, 23-103	PF00041, PF00415, PF13540, PF16893	Fibronectin type III domain, Regulator of chromosome condensation (RCC1) repeat, Regulator of chromosome condensation (RCC1) repeat, Fibronectin type III domain	0.6358	C3ZCB5	Fibronectin type-III domain-containing protein	0.6355	A0A6I9PE57	Protein sidekick-1-like	0.6233	A7SXN6	Fibronectin type-III domain-containing protein	0.98	11-174	e3utoB9	Immunoglobulin/Fibronectin type III/E set domains/PapD-like
SEML1_0625	hypothetical protein	NA	NA	NA	NA	NA	NA	NA	0.5984	A0A563CWE3	LPXTG cell wall anchor domain-containing protein	0.5009	A0A4R6Q2F9	Uncharacterized protein	NA	NA	NA	0.991	16-35,56-150	e4e5xG1	Immunoglobulin/Fibronectin type III/E set domains/PapD-like
SEML1_0626	hypothetical protein	0.6871	DUF916 domain-containing protein	NA	NA	NA	NA	NA	0.8282	A0A258FWG7	DUF916 domain-containing protein	0.8278	A0A563C3T1	DUF916 domain-containing protein	0.8198	A0A2N5KCT6	DUF916 domain-containing protein	0.992, 0.992	11-175, 176-295	e4b0mM4, e6sd0A6	Immunoglobulin/Fibronectin type III/E set domains/PapD-like, Immunoglobulin/Fibronectin type III/E set domains/PapD-like
SEML1_0627	hypothetical protein	NA	NA	NA	NA	NA	NA	NA	0.8542	A0A563CGG3	WxL domain-containing protein	0.8064	A0A4Q3QNJ0	Uncharacterized protein	0.794	A0A7T9IU81	Uncharacterized protein	0.964	36-188	e6fjyB1	Common fold of diphtheria toxin/transcription factors/cytochrome f
SEML1_0628	hypothetical protein	0.5498	Fibronectin type-III domain-containing protein	2.10E-13, 1.50E-16, 4.60E-15, 3.50E-13, 2.70E-12, 1.20E-12, 2.50E-13, 1.50E-13, 8.70E-13, 5.00E-12, 1.60E-14, 1.30E-11, 3.20E-09, 6.70E-13, 4.50E-09, 4.10E-15, 7.10E-13, 4.70E-11, 1.10E-07, 4.00E-07, 1.10E-09, 7.40E-10, 3.70E-12, 1.60E-14, 4.50E-09, 3.50E-09, 2.80E-07, 5.60E-15, 1.10E-15, 4.80E-08	4.10E-10, 3.00E-13, 9.10E-12, 6.80E-10, 5.40E-09, 2.30E-09, 5.00E-10, 3.00E-10, 1.70E-09, 9.80E-09, 3.10E-11, 2.50E-08, 6.30E-06, 1.30E-09, 8.90E-06, 8.00E-12, 1.40E-09, 9.20E-08, 0.00022, 0.00078, 2.20E-06, 1.50E-06, 7.20E-09, 3.10E-11, 8.90E-06, 6.80E-06, 0.00055, 1.10E-11, 2.20E-12, 9.30E-05	78-127, 138-191, 194-247, 250-303, 306-353, 362-405, 596-640, 652-705, 708-762, 765-818, 821-874, 877-925, 934-963, 63-91, 119-151, 178-207, 234-263, 290-319, 355-375, 398-430, 586-609, 636-665, 692-721, 749-778, 805-834, 861-890, 919-947, 455-537, 1038-1119, 974-1019	PF00415, PF00415, PF00415, PF00415, PF00415, PF00415, PF00415, PF00415, PF00415, PF00415, PF00415, PF00415, PF00415, PF13540, PF13540, PF13540, PF13540, PF13540, PF13540, PF13540, PF13540, PF13540, PF13540, PF13540, PF13540, PF13540, PF13540, PF00041, PF00041, PF01833	Regulator of chromosome condensation (RCC1) repeat, Regulator of chromosome condensation (RCC1) repeat, Regulator of chromosome condensation (RCC1) repeat, Regulator of chromosome condensation (RCC1) repeat, Regulator of chromosome condensation (RCC1) repeat, Regulator of chromosome condensation (RCC1) repeat, Regulator of chromosome condensation (RCC1) repeat, Regulator of chromosome condensatio…	0.5925	D8M314	Uncharacterized protein	0.5758	A0A0U4C808	Chromosome condensation regulator RCC1	0.5706	A0A399HXT5	RCC1 repeat-and reductase domain-containing protein	0.954, 0.998, 0.951, 0.998, 1.0	51-450, 451-545, 576-975, 546-575,976-1030, 1031-1125	e6xzlA1, e3n1fD1, e6xzlA1, e5l59A5, e6gvkA1	7-bladed, Immunoglobulin/Fibronectin type III/E set domains/PapD-like, 7-bladed, Immunoglobulin/Fibronectin type III/E set domains/PapD-like, Immunoglobulin/Fibronectin type III/E set domains/PapD-like
SEML1_0629	NAD-dependent DNA ligase LigA	NA	NA	6.20E-109, 1.20E-32, 7.50E-27, 2.30E-06, 3.60E-10, 1.80E-12, 1.30E-07, 7.00E-07	1.30E-105, 2.60E-29, 1.60E-23, 0.005, 7.80E-07, 3.90E-09, 0.00029, 0.0015	3-319, 323-399, 512-574, 451-502, 517-564, 594-659, 536-564, 606-657	PF01653, PF03120, PF12826, PF14520, PF14520, PF00533, PF00633, PF12738	NAD-dependent DNA ligase adenylation domain, NAD-dependent DNA ligase OB-fold domain, Helix-hairpin-helix motif, Helix-hairpin-helix domain, Helix-hairpin-helix domain, BRCA1 C Terminus (BRCT) domain, Helix-hairpin-helix motif, twin BRCT domain	0.8938	Q14L37	DNA ligase (EC 6.5.1.2) (Polydeoxyribonucleotide synthase [NAD(+)])	0.8919	Q254X9	DNA ligase (EC 6.5.1.2) (Polydeoxyribonucleotide synthase [NAD(+)])	0.8895	Q6F1V7	DNA ligase (EC 6.5.1.2) (Polydeoxyribonucleotide synthase [NAD(+)])	0.994, 0.998, 0.996, 0.997	6-320, 321-405, 406-585, 586-670	e4lh6A1, e4glxA3, e4glxA2, e2ebuA1	ATP-grasp, Nucleic acid-binding proteins, SAM domain-like, BRCT domain
SEML1_0630	hypothetical protein	NA	NA	NA	NA	NA	NA	NA	0.8879	A0A563D707	YihY/virulence factor BrkB family protein	0.8742	A0A4P9A3K9	Uncharacterized protein	0.8723	A0A6M5F5Y7	Glycerophosphoryl diester phosphodiesterase membrane domain-containing protein	0.894	71-310,341-360	e3tx3A1	Putative sulfate permease CysZ
SEML1_0631	tRNA-Leu	NA	NA	NA	NA	NA	NA	NA	NA	NA	NA	NA	NA	NA	NA	NA	NA	NA	NA	NA	NA
SEML1_0632	tRNA-Cys	NA	NA	NA	NA	NA	NA	NA	NA	NA	NA	NA	NA	NA	NA	NA	NA	NA	NA	NA	NA
SEML1_0633	tRNA-Leu	NA	NA	NA	NA	NA	NA	NA	NA	NA	NA	NA	NA	NA	NA	NA	NA	NA	NA	NA	NA
SEML1_0634	peptide ABC transporter substrate-binding protein	NA	NA	3.3e-59	6.4e-55	134-494	PF00496	Bacterial extracellular solute-binding proteins, family 5 Middle	0.8828	A0A2G6GA67	Solute-binding protein family 5 domain-containing protein	0.8813	A0A7C3CE08	Solute-binding protein family 5 domain-containing protein	0.8785	A0A1F8DPT5	Solute-binding protein family 5 domain-containing protein	0.993, 0.993, 0.997	121-220, 81-120,221-330,556-595, 331-555	e6e4dA3, e6wm6A3, e1xocA4	Oligo-peptide binding protein (OPPA) insertion domain, Periplasmic binding protein-like II, Periplasmic binding protein-like II
SEML1_0635	preprotein translocase subunit SecG	0.9973	Protein-export membrane protein SecG	3.5e-15	1.4e-11	6-70	PF03840	Preprotein translocase SecG subunit	0.7033	A0A1F7QQZ9	Protein-export membrane protein SecG	0.6998	A0A660M130	Protein-export membrane protein SecG	NA	NA	NA	NA	NA	NA	NA
SEML1_0636	phage holin family protein	0.9724	Phage holin family protein	3.9e-25	3.9e-21	7-114	PF04020	Mycobacterial 4 TMS phage holin, superfamily IV	0.9073	A0A3B8XPB9	Phage holin family protein	0.8974	A0A1F7RAN8	Phage holin family protein	0.8849	A0A2V2SGU4	Phage holin family protein	NA	NA	NA	NA
SEML1_0637	GIY-YIG nuclease family protein	0.549	Excinuclease ABC subunit C	5.10E-47, 4.70E-10, 1.30E-08, 5.20E-08	1.70E-43, 1.50E-06, 4.10E-05, 0.00017	256-450, 199-226, 17-91, 469-517	PF08459, PF02151, PF01541, PF12826	UvrC RNAse H endonuclease domain, UvrB/uvrC motif, GIY-YIG catalytic domain, Helix-hairpin-helix motif	0.7387	A0A496RXU7	Excinuclease ABC subunit UvrC	0.7029	A0A2H0R546	Excinuclease ABC subunit C	0.6869	A0A7W4EQ07	Excinuclease ABC subunit UvrC	0.997, 0.855, 0.989, 0.994	6-95, 101-235, 236-450, 461-515	e1yd6D1, e1z0jB1, e6ozeA1, e4bxoB1	GIY-YIG endonuclease, Rabenosyn-5 Rab-binding domain-like, Ribonuclease H-like, SAM domain-like
SEML1_0638	hypothetical protein	NA	NA	2.3e-35	4.5e-31	6-113	PF04343	Protein of unknown function, DUF488	0.946	A0A133Q730	DUF488 domain-containing protein	0.9371	A0A5B7UHM9	DUF488 family protein	0.9316	A0A1H4DZP6	Uncharacterized conserved protein YeaO, DUF488 family	NA	NA	NA	NA
SEML1_0639	uracil-DNA glycosylase family protein	NA	NA	4.4e-24	4.3e-20	34-180	PF03167	Uracil DNA glycosylase superfamily	0.9891	U1GXX6	Uracil-DNA glycosylase family protein	0.9617	A0A139NIZ7	Uracil-DNA glycosylase-like domain-containing protein	0.9581	D9R5S4	Uracil-DNA glycosylase superfamily	0.999	6-190	e3ikbB1	Uracil-DNA glycosylase-like
SEML1_0640	thioredoxin	0.9962	Thioredoxin	1.60E-29, 7.90E-12, 5.00E-09, 2.00E-08, 4.40E-08, 2.50E-07	2.20E-26, 1.10E-08, 7.00E-06, 2.90E-05, 6.20E-05, 0.00035	7-105, 18-102, 21-95, 13-72, 13-99, 30-81	PF00085, PF13098, PF08534, PF00578, PF14595, PF13192	Thioredoxin, Thioredoxin-like domain, Redoxin, AhpC/TSA family, Thioredoxin, Thioredoxin domain	0.9763	A0A563D862	Thioredoxin	0.9325	A0A5C7J481	Thioredoxin	0.9316	A0A7X1ZTT5	Thioredoxin	0.998	1-110	e6kilA1	Thioredoxin-like
SEML1_0641	transcriptional repressor	NA	NA	7.1e-12	1.4e-07	29-101	PF01475	Ferric uptake regulator family	0.8473	A0A660M449	Transcriptional repressor	0.8226	A0A563DAD0	Transcriptional repressor	0.8159	A0A839JIZ9	Transcriptional repressor	0.995	11-135	e6dk4A1	winged
SEML1_0642	hypothetical protein	NA	NA	NA	NA	NA	NA	NA	0.6357	A0A563CWX1	Phosphoglycerate mutase family protein	0.6094	A0A7S2HR31	Uncharacterized protein	0.5707	A0A857VA68	Histidine phosphatase family protein	NA	NA	NA	NA
SEML1_0643	Putative multidrug export ATP-binding/permease protein	NA	NA	7.10E-38, 3.70E-17	8.10E-35, 4.20E-14	365-513, 39-298	PF00005, PF00664	ABC transporter, ABC transporter transmembrane region	0.9661	A0A2G6HKU1	ABC transporter	0.963	A0A3S0D7U3	ABC transporter ATP-binding protein	0.9621	A0A2N5KBC1	ABC transporter ATP-binding protein	0.997, 0.999	6-330, 331-585	e7m33C2, e4a82C2	Type I ABC exporter transmembrane domain fold, P-loop containing nucleoside triphosphate hydrolases
SEML1_0644	50S ribosomal protein L25	0.5122	General stress protein CTC	3.10E-21, 4.20E-17	2.00E-17, 2.80E-13	101-199, 7-92	PF14693, PF01386	Ribosomal protein TL5, C-terminal domain, Ribosomal L25p family	0.867	A0A660LXW3	50S ribosomal protein L25	0.8615	A0A1J5SVG5	50S ribosomal protein L25	0.859	A0A6B1C7E1	50S ribosomal protein L25 (General stress protein CTC)	0.999, 0.995	6-95, 96-173,188-225	e5o60W2, e6czr1Z2	Ribosomal protein L25-like, Ribosomal protein TL5/L25 C-terminal domain-related
SEML1_0645	hypothetical protein	NA	NA	1.60E-08, 3.00E-10, 9.40E-10	3.60E-05, 6.50E-07, 2.00E-06	285-385, 409-518, 362-461	PF13229, PF13229, PF05048	Right handed beta helix region, Right handed beta helix region, Periplasmic copper-binding protein (NosD)	0.759	A0A8B2ECJ6	Right-handed parallel beta-helix repeat-containing protein	0.7133	A0A418UTS4	DUF1565 domain-containing protein	0.7132	E6KUG8	DUF1565 domain-containing protein	0.853, 0.975, 0.994	46-130,216-585,601-690, 691-760, 806-885	e7akvG1, e4kjmA1, e2dgjB3	Pectin lyase-like, Bacterial immunoglobulin/albumin-binding domains, Bacterial immunoglobulin/albumin-binding domains
SEML1_0646	VTT domain-containing protein	NA	NA	5.2e-26	1e-21	32-164	PF09335	SNARE associated Golgi protein	0.8336	A0A399ZM55	DedA family protein	0.8236	A0A6L6D377	DedA family protein	0.8235	A0A4U0T6K1	DedA family protein	NA	NA	NA	NA
SEML1_0647	excinuclease ABC subunit UvrA	NA	NA	3.60E-36, 3.90E-30, 1.30E-11, 8.60E-06	1.70E-33, 1.90E-27, 6.10E-09, 0.0041	132-237, 290-396, 620-856, 734-766	PF17760, PF17755, PF00005, PF00684	UvrA interaction domain, UvrA DNA-binding domain, ABC transporter, DnaJ central domain	0.9629	A0A4S5JFD9	UvrABC system protein A (UvrA protein) (Excinuclease ABC subunit A)	0.9617	Q9PR42	UvrABC system protein A (UvrA protein) (Excinuclease ABC subunit A)	0.9544	A0A1Z9FBD5	Excinuclease ABC subunit A	0.998, 0.996, 0.996, 0.994, 1.0	131-245, 116-130,251-285,401-420, 6-115,421-595, 291-395, 596-935	e3zqjA5, e3pihA3, e3zqjA1, e3zqjA6, e3ux8A1	UvrB-binding domain of UvrA, DnaJ/Hsp40 cysteine-rich domain, P-loop containing nucleoside triphosphate hydrolases, DNA-binding domain in UvrA, P-loop containing nucleoside triphosphate hydrolases
SEML1_0648	transcriptional repressor	0.6247	Ferric uptake regulation protein	2.7e-20	2.7e-16	15-130	PF01475	Ferric uptake regulator family	0.9811	A0A7W4HQL4	Transcriptional repressor	0.8997	A0A258H9K1	Transcriptional repressor	0.8988	A0A7T9EX20	Transcriptional repressor	0.996	6-140	e2xigC1	winged
SEML1_0649	hypothetical protein	NA	NA	NA	NA	NA	NA	NA	NA	NA	NA	NA	NA	NA	NA	NA	NA	NA	NA	NA	NA
SEML1_0650	exodeoxyribonuclease I	NA	NA	2.60E-66, 3.50E-24	1.70E-62, 2.30E-20	206-465, 7-187	PF08411, PF00929	Exonuclease C-terminal, Exonuclease	0.9853	A0A2G6C789	Exodeoxyribonuclease I (EC 3.1.11.1) (DNA deoxyribophosphodiesterase)	0.9647	A0A4Q0AID0	Exodeoxyribonuclease I (EC 3.1.11.1) (DNA deoxyribophosphodiesterase)	0.9631	A0A839JLI1	Exodeoxyribonuclease I (EC 3.1.11.1) (DNA deoxyribophosphodiesterase)	0.999	1-470	e4rg8A1	Ribonuclease H-like
SEML1_0651	GTPase ObgE	NA	NA	1.60E-58, 3.80E-28, 3.10E-18, 9.50E-15	4.40E-55, 1.10E-24, 8.60E-15, 2.70E-11	3-155, 158-277, 373-431, 159-318	PF01018, PF01926, PF09269, PF02421	GTP1/OBG, 50S ribosome-binding GTPase, Domain of unknown function (DUF1967), Ferrous iron transport protein B	0.9131	A0A2M8F5A8	GTPase Obg (EC 3.6.5.-) (GTP-binding protein Obg)	0.9099	A0A0F4LDX2	GTPase Obg (EC 3.6.5.-) (GTP-binding protein Obg)	0.9094	A0A0F9Z7U9	GTPase Obg (EC 3.6.5.-) (GTP-binding protein Obg)	0.996, 0.99, 0.987	1-20,36-155, 156-345, 356-435	e7o9kG2, e5m04A1, e1udxA2	Obg GTP-binding protein N-terminal domain, P-loop containing nucleoside triphosphate hydrolases, Obg GTP-binding protein C-terminal domain
SEML1_0652	LysM peptidoglycan-binding domain-containing protein	NA	NA	7.00E-10, 3.40E-10, 1.50E-17	4.60E-06, 2.20E-06, 1.00E-13	163-204, 212-255, 306-387	PF01476, PF01476, PF05257	LysM domain, LysM domain, CHAP domain	0.5374	A0A1G8ZI49	CHAP domain-containing protein	0.532	A0A4Q3MEA2	CHAP domain-containing protein	0.5271	A0A5D0WGR5	CHAP domain-containing protein	0.996, 0.994, 0.985	151-205, 206-265, 281-415	e5jceB2, e5k2lA1, e4cgkA1	LysM domain, LysM domain, Cysteine proteinases
SEML1_0653	endolytic transglycosylase MltG	NA	NA	1.8e-60	1.7e-56	154-471	PF02618	YceG-like family	0.7437	A0A7C7I0J9	Endolytic murein transglycosylase (EC 4.2.2.-) (Peptidoglycan polymerization terminase)	0.74	A0A2M7UMT7	Endolytic murein transglycosylase (EC 4.2.2.-) (Peptidoglycan polymerization terminase)	0.7224	A0A6F9WUG5	Endolytic murein transglycosylase (EC 4.2.2.-) (Peptidoglycan polymerization terminase)	0.981, 0.995, 0.99	121-215, 251-315, 316-349,366-480	e4iiwB1, e4iiwB2, e2r1fA1	Lmo1499 protein N-terminal domains, Lmo1499 protein N-terminal domains, spore cortex-lytic enzyme catalytic domain
SEML1_0654	Holliday junction resolvase RuvX	0.5447	Pre-16S rRNA nuclease	1.2e-34	7.6e-31	4-130	PF03652	Holliday junction resolvase	0.9511	A0A8A6LA10	Holliday junction resolvase RuvX	0.9501	A0A7W4I0A4	Putative pre-16S rRNA nuclease (EC 3.1.-.-)	0.9328	A0A6M5F2S4	Putative pre-16S rRNA nuclease (EC 3.1.-.-)	0.997	1-130	e7essB1	Ribonuclease H-like
SEML1_0655	baseplate J/gp47 family protein	0.8659	Baseplate J domain-containing protein	NA	NA	NA	NA	NA	0.7586	A0A660LVW2	Uncharacterized protein	0.671	A0A2N5KB97	Baseplate protein J-like domain-containing protein	0.6622	A0A7W4EDK2	Baseplate protein J-like domain-containing protein	0.888, 0.966, 0.886, 0.864	6-105, 256-365, 236-255,366-445, 196-215,496-555	e1t6rA1, e2hcjB2, e4eo0A1, e5cesA1	SpoIIaa-like, Aminomethyltransferase beta-barrel domain, Pilus binding domain in attachment protein G3P, Baseplate structural protein gp6 C-terminal domain III
SEML1_0656	pilus assembly protein PilM	0.6622	FtsA domain-containing protein	6.3e-15	1.6e-11	240-399	PF14450	Cell division protein FtsA	0.9804	A0A1J5HLS6	SHS2 domain-containing protein	0.9781	A0A563CQU9	SHS2 domain-containing protein	0.9408	A0A2T2QUS1	SHS2 domain-containing protein	0.99, 0.995	21-225, 226-405	e3wt0D1, e3qbxB1	Ribonuclease H-like, Ribonuclease H-like
SEML1_0657	alanine--tRNA ligase	NA	NA	1.20E-119, 1.50E-17	1.20E-115, 1.50E-13	14-476, 580-630	PF01411, PF07973	tRNA synthetases class II (A), Threonyl and Alanyl tRNA synthetase second additional domain	0.9282	A0A2M6WK06	alanine--tRNA ligase (EC 6.1.1.7)	0.9279	A0A563D8Y4	alanine--tRNA ligase (EC 6.1.1.7)	0.8994	A0A1G1Z7X8	alanine--tRNA ligase (EC 6.1.1.7)	0.997, 0.991, 0.996	6-290, 291-470, 486-635	e4xemA2, e1yfsA1, e2zzeA12	Class II aaRS and biotin synthetases, Putative anticodon-binding domain of alanyl-tRNA synthetase (AlaRS), ThrRS/AlaRS editing domain
SEML1_0658	tRNA 2-thiouridine(34) synthase MnmA	0.6149	2.8.1.13	3.30E-81, 5.40E-26, 3.30E-17	7.10E-78, 1.20E-22, 7.20E-14	3-194, 199-263, 275-342	PF03054, PF20259, PF20258	tRNA methyl transferase HUP domain, tRNA methyl transferase PRC-barrel domain, Aminomethyltransferase beta-barrel domain	0.9708	A0A4P5ULS7	tRNA-specific 2-thiouridylase MnmA (EC 2.8.1.13)	0.969	A0A1Y4DQ46	tRNA-specific 2-thiouridylase MnmA (EC 2.8.1.13)	0.9601	A0A0G0MPS5	tRNA-specific 2-thiouridylase MnmA (EC 2.8.1.13)	0.995, 0.996, 0.997	1-210, 201-270, 271-344	e2detA7, e2derA1, e2derA3	HUP domains, PRC-barrel domain, Aminomethyltransferase beta-barrel domain
SEML1_0659	YdcF family protein	0.5607	YdcF family protein	1.1e-30	1.1e-26	49-191	PF02698	DUF218 domain	0.9887	A0A563D4J3	YdcF family protein	0.958	A0A2N5KBD0	DUF218 domain-containing protein	0.9484	A0A2G6C5I9	DUF218 domain-containing protein	0.988	11-200	e3ca8A1	YdcF
SEML1_0660	cysteine desulfurase	0.5199	Cysteine desulfurase	5.6e-55	1.1e-50	2-354	PF00266	Aminotransferase class-V	0.9902	A0A660M2D8	Cysteine desulfurase	0.9637	A0A2T2QX27	Aminotransferase	0.9633	A0A563C596	Cysteine desulfurase	0.999, 0.998	1-270, 271-375	e3a9zB2, e4eb5A2	PLP-dependent transferases, C-terminal domain in some PLP-dependent transferases
SEML1_0661	hypothetical protein	NA	NA	NA	NA	NA	NA	NA	0.8632	A0A660LX62	Uncharacterized protein	0.8378	A0A660M0U0	Uncharacterized protein	0.8373	A0A7T9F5Q7	Uncharacterized protein	0.931	31-130	e6mjeC1	Kinetochore globular domain-like
SEML1_0662	hypothetical protein	NA	NA	NA	NA	NA	NA	NA	NA	NA	NA	NA	NA	NA	NA	NA	NA	NA	NA	NA	NA
SEML1_0663	TatD family hydrolase	NA	NA	5.3e-66	5.2e-62	4-251	PF01026	TatD related DNase	0.9276	V5RWF2	Sec-independent protein translocase protein	0.9242	A0A2T2QWN7	Hydrolase TatD	0.9238	A0A831JNZ0	Hydrolase TatD	0.999	1-260	e1j6oA1	TIM barrels
SEML1_0664	methionine--tRNA ligase	NA	NA	1.40E-64, 1.30E-06, 6.00E-07	3.80E-61, 0.0037, 0.0017	158-363, 44-77, 385-468	PF09334, PF07872, PF19303	tRNA synthetases class I (M), Protein of unknown function (DUF1659), Anticodon binding domain of methionyl tRNA ligase	0.9627	A0A1F7REY9	Methionine--tRNA ligase (EC 6.1.1.10) (Methionyl-tRNA synthetase)	0.9446	A0A7W4HJZ0	Methionine--tRNA ligase (EC 6.1.1.10) (Methionyl-tRNA synthetase)	0.9399	A0A1F5P4M6	Methionine--tRNA ligase (EC 6.1.1.10) (Methionyl-tRNA synthetase)	0.999, 0.992	6-290, 291-500	e4eg7B1, e1rqgA1	HUP domains, Anticodon-binding domain of a subclass of class I aminoacyl-tRNA synthetases
SEML1_0665	hypothetical protein	NA	NA	6e-22	1.2e-17	115-255	PF04203	Sortase domain	0.7544	A0A1Q9PZ86	Peptidase C60 sortase A and B	0.7484	A0A5C7J6Y4	Class F sortase	0.7438	A0A7V9ZZI7	Class F sortase	0.985	46-255	e4g1jA1	Sortase
SEML1_0666	16S rRNA (adenine(1518)-N(6)/adenine(1519)-N(6))- dimethyltransferase RsmA	NA	NA	7.2e-54	3.5e-50	5-258	PF00398	Ribosomal RNA adenine dimethylase	0.9755	A0A2E8JP26	Ribosomal RNA small subunit methyltransferase A (EC 2.1.1.182) (16S rRNA (adenine(1518)-N(6)/adenine(1519)-N(6))-dimethyltransferase) (16S rRNA dimethyladenosine transferase) (16S rRNA dimethylase) (S-adenosylmethionine-6-N', N'-adenosyl(rRNA) dimethyltransferase)	0.9642	A0A839JMJ5	Ribosomal RNA small subunit methyltransferase A (EC 2.1.1.182) (16S rRNA (adenine(1518)-N(6)/adenine(1519)-N(6))-dimethyltransferase) (16S rRNA dimethyladenosine transferase) (16S rRNA dimethylase) (S-adenosylmethionine-6-N', N'-adenosyl(rRNA) dimethyltransferase)	0.9506	A0A1G2VQ54	Ribosomal RNA small subunit methyltransferase A (EC 2.1.1.182) (16S rRNA (adenine(1518)-N(6)/adenine(1519)-N(6))-dimethyltransferase) (16S rRNA dimethyladenosine transferase) (16S rRNA dimethylase) (S-adenosylmethionine-6-N', N'-adenosyl(rRNA) dimethyltransferase)	0.999, 0.993	6-190, 191-260	e6iftA1, e6iftA2	S-adenosyl-L-methionine-dependent methyltransferases, H2TH
SEML1_0667	phage tail-type lysozyme domain-containing protein	NA	NA	1.20E-21, 1.20E-16, 1.20E-07, 4.80E-09	8.00E-18, 7.80E-13, 0.00082, 3.10E-05	223-297, 309-373, 53-89, 178-207	PF07501, PF06737, PF03990, PF03990	G5 domain, Transglycosylase-like domain, G5-linked-Ubiquitin-like domain, G5-linked-Ubiquitin-like domain	0.7543	A0A7W4ELH3	G5 domain-containing protein	0.716	V5RU81	Transglycosylase-like protein	0.7041	A0A4Q5NDY8	DUF348 domain-containing protein	0.998, 0.992, 1.0, 0.999, 0.997	31-105, 106-165, 166-220, 226-295, 301-390	e5e27A3, e5e27A3, e5e27A3, e3eo5A1, e4ow1S1	Ubiquitin-like, Ubiquitin-like, Ubiquitin-like, G5 and E repeats in surface protein G, Lysozyme-like
SEML1_0668	UvrD-helicase domain-containing protein	0.5624	DNA helicase	4.10E-83, 3.50E-68, 1.10E-39, 1.20E-12	1.00E-79, 8.70E-65, 2.70E-36, 3.00E-09	7-272, 278-609, 11-256, 546-605	PF00580, PF13361, PF13245, PF13538	UvrD/REP helicase N-terminal domain, UvrD-like helicase C-terminal domain, AAA domain, UvrD-like helicase C-terminal domain	0.9215	A0A1L8D026	ATP-dependent DNA helicase (EC 5.6.2.4)	0.9161	A0A1Q3NN24	DNA 3'-5' helicase (EC 5.6.2.4)	0.9133	A0A101W880	ATP-dependent DNA helicase (EC 5.6.2.4)	0.998, 0.995, 0.99	1-315, 316-640, 641-700	e4ceiA4, e1pjrA1, e7dluA3	P-loop containing nucleoside triphosphate hydrolases, P-loop containing nucleoside triphosphate hydrolases, SH3
SEML1_0669	hypothetical protein	0.6335	SPOR domain-containing protein	NA	NA	NA	NA	NA	NA	NA	NA	NA	NA	NA	NA	NA	NA	NA	NA	NA	NA
SEML1_0670	triose-phosphate isomerase	NA	NA	4.9e-83	9.6e-79	4-248	PF00121	Triosephosphate isomerase	0.9747	A0A2G6HKU2	Triosephosphate isomerase (EC 5.3.1.1)	0.9708	A0A7W4E7E2	Triosephosphate isomerase (TIM) (TPI) (EC 5.3.1.1) (Triose-phosphate isomerase)	0.9653	A0A521Z859	Triosephosphate isomerase (TIM) (TPI) (EC 5.3.1.1) (Triose-phosphate isomerase)	0.999	1-260	e4y9aB1	TIM barrels
SEML1_0671	pyruvate kinase	0.605	Pyruvate kinase	3.10E-110, 2.50E-24	2.00E-106, 1.60E-20	6-341, 360-471	PF00224, PF02887	Pyruvate kinase, barrel domain, Pyruvate kinase, alpha/beta domain	0.9707	A0A7W4HHG7	Pyruvate kinase (EC 2.7.1.40)	0.9484	A0A2N2X2C4	Pyruvate kinase (EC 2.7.1.40)	0.9473	A0A7V5BCV2	Pyruvate kinase (EC 2.7.1.40)	0.99, 0.997, 0.985	76-170, 1-75,171-350, 351-475	e1a3xA4, e6b6uA2, e6du6C1	PK beta-barrel domain-like, TIM barrels, PK C-terminal domain-like
SEML1_0672	hypothetical protein	0.7192	FtsX domain-containing protein	1.5e-15	1e-11	253-370	PF02687	FtsX-like permease family	0.831	A0A660LWA7	ABC transporter permease	0.7507	A0A563CXQ2	ABC transporter permease	0.6825	A0A839JJE8	FtsX-like permease family protein	0.994	136-150,191-390	e7arlE1	MacB transmembrane domain
SEML1_0673	hypothetical protein	NA	NA	NA	NA	NA	NA	NA	0.9407	A0A6P1VC08	Uncharacterized protein	0.844	A0A563CTS4	Uncharacterized protein	0.8339	A0A563C503	Uncharacterized protein	NA	NA	NA	NA
SEML1_0674	replication-relaxation family protein	NA	NA	1.1e-11	1.1e-07	17-191	PF13814	Replication-relaxation	0.9708	A0A8B1YQH1	Replication-relaxation family protein	0.9427	A0A660LZS8	MarR family transcriptional regulator	0.935	A0A7T9FEV5	Replication-relaxation family protein	0.966	6-268	e3bj6A1	winged
SEML1_0675	hypothetical protein	NA	NA	NA	NA	NA	NA	NA	0.807	A0A2E8JPK3	Uncharacterized protein	0.7832	A0A1J5HLU3	Uncharacterized protein	0.7825	A0A5C7JBG3	Uncharacterized protein	0.996	16-65	e1p94A1	Ribbon-helix-helix
SEML1_0676	hypothetical protein	NA	NA	NA	NA	NA	NA	NA	NA	NA	NA	NA	NA	NA	NA	NA	NA	NA	NA	NA	NA
SEML1_0677	tRNA-Glu	NA	NA	NA	NA	NA	NA	NA	NA	NA	NA	NA	NA	NA	NA	NA	NA	NA	NA	NA	NA
SEML1_0678	Adaptive-response sensory-kinase SasA	0.7491	Histidine kinase domain-containing protein	2.30E-27, 3.30E-18, 2.50E-08	5.60E-24, 8.00E-15, 6.10E-05	580-689, 466-533, 6-221	PF02518, PF00512, PF16927	Histidine kinase-, DNA gyrase B-, and HSP90-like ATPase, His Kinase A (phospho-acceptor) domain, N-terminal 7TM region of histidine kinase	NA	NA	NA	NA	NA	NA	NA	NA	NA	0.978, 0.989, 0.995	1-240, 291-535, 536-695	e7d68R1, e5llwA3, e4q20A1	Family A G protein-coupled receptor-like, sensor domains, ATPase domain of HSP90 chaperone/DNA topoisomerase II/histidine kinase
SEML1_0679	hypothetical protein	NA	NA	3.30E-08, 5.40E-08	9.30E-05, 0.00015	272-383, 245-444	PF13649, PF12147	Methyltransferase domain, Putative methyltransferase	0.9727	A0A8B1YQ66	Class I SAM-dependent methyltransferase	0.9171	A0A839JNA2	Class I SAM-dependent methyltransferase	0.902	A0A6S4GRE4	Methyltransferase domain-containing protein	0.998	16-40,51-75,96-450	e4f3nA1	S-adenosyl-L-methionine-dependent methyltransferases
SEML1_0680	response regulator	NA	NA	8.1e-28	8e-24	4-116	PF00072	Response regulator receiver domain	0.9852	A0A1F7QR82	Response regulatory domain-containing protein	0.9841	A0A0G4AX79	Response regulatory domain-containing protein	0.9658	A0A839JRM8	Response regulator	0.997	1-120	e4h60A1	CheY-like
SEML1_0681	bifunctional 5,10-methylenetetrahydrofolate dehydrogenase/5,10-methenyltetrahydrofolate cyclohydrolase	NA	NA	3.80E-35, 3.50E-23	3.70E-31, 3.40E-19	123-263, 5-117	PF02882, PF00763	Tetrahydrofolate dehydrogenase/cyclohydrolase, NAD(P)-binding domain, Tetrahydrofolate dehydrogenase/cyclohydrolase, catalytic domain	0.9893	A0A7W4HSS7	Bifunctional 5,10-methylenetetrahydrofolate dehydrogenase/5,10-methenyltetrahydrofolate cyclohydrolase	0.9569	A0A7X3VST5	Bifunctional protein FolD [Includes: Methylenetetrahydrofolate dehydrogenase (EC 1.5.1.5); Methenyltetrahydrofolate cyclohydrolase (EC 3.5.4.9)]	0.9558	A0A7W4E4G9	Bifunctional 5,10-methylenetetrahydrofolate dehydrogenase/5,10-methenyltetrahydrofolate cyclohydrolase	0.997, 0.996	6-120, 121-265	e1edzA2, e6s4fB1	Aminoacid dehydrogenase-like, N-terminal domain, NAD(P)-binding Rossmann-fold domains
SEML1_0682	hypothetical protein	NA	NA	NA	NA	NA	NA	NA	0.9754	A0A2G6BWI5	Uncharacterized protein	0.9521	A0A7X6SME7	Uncharacterized protein	0.9495	A0A7T9EWT3	Uncharacterized protein	NA	NA	NA	NA
SEML1_0683	tRNA-Lys	NA	NA	NA	NA	NA	NA	NA	NA	NA	NA	NA	NA	NA	NA	NA	NA	NA	NA	NA	NA
SEML1_0684	tRNA-Arg	NA	NA	NA	NA	NA	NA	NA	NA	NA	NA	NA	NA	NA	NA	NA	NA	NA	NA	NA	NA
SEML1_0685	tRNA-Gly	NA	NA	NA	NA	NA	NA	NA	NA	NA	NA	NA	NA	NA	NA	NA	NA	NA	NA	NA	NA
SEML1_0686	tRNA-His	NA	NA	NA	NA	NA	NA	NA	NA	NA	NA	NA	NA	NA	NA	NA	NA	NA	NA	NA	NA
SEML1_0687	UDP-N-acetylglucosamine 1-carboxyvinyltransferase	0.6485	UDP-N-acetylglucosamine 1-carboxyvinyltransferase	3.80E-41, 3.30E-16, 1.60E-11, 5.30E-09, 8.10E-09, 2.40E-07, 1.10E-06	4.10E-38, 3.60E-13, 1.70E-08, 5.80E-06, 8.80E-06, 0.00026, 0.0012	79-494, 14-65, 11-61, 19-65, 12-57, 13-52, 19-44	PF00275, PF01381, PF13560, PF13443, PF12844, PF13744, PF04545	EPSP synthase (3-phosphoshikimate 1-carboxyvinyltransferase), Helix-turn-helix, Helix-turn-helix domain, Cro/C1-type HTH DNA-binding domain, Helix-turn-helix domain, Helix-turn-helix domain, Sigma-70, region 4	0.9524	A0A2T2R273	UDP-N-acetylglucosamine 1-carboxyvinyltransferase	0.9381	A0A506Y1Z0	UDP-N-acetylglucosamine 1-carboxyvinyltransferase (EC 2.5.1.7)	0.9259	A0A7W5JVQ1	UDP-N-acetylglucosamine 1-carboxyvinyltransferase (EC 2.5.1.7)	0.997, 0.996, 0.996	1-70, 91-305, 76-90,306-505	e2ewtA1, e5ujsA2, e3slhD2	tetra-helical, lambda repressor-like, EPT/RTPC-like, EPT/RTPC-like
SEML1_0688	serine hydroxymethyltransferase	NA	NA	7.20E-151, 3.70E-10	4.70E-147, 2.50E-06	2-393, 60-332	PF00464, PF00155	Serine hydroxymethyltransferase, Aminotransferase class I and II	0.9139	A0A0G0GR96	Serine hydroxymethyltransferase (SHMT) (Serine methylase) (EC 2.1.2.1)	0.9101	A0A3D0K170	Serine hydroxymethyltransferase (EC 2.1.2.1)	0.9098	A0A2W1AGS2	Serine hydroxymethyltransferase (SHMT) (Serine methylase) (EC 2.1.2.1)	0.997, 0.996	1-285, 286-424	e1kl1A2, e6dk3A1	PLP-dependent transferases, C-terminal domain in some PLP-dependent transferases
SEML1_0689	hypothetical protein	NA	NA	2e-12	9.8e-09	2023-07-30	PF07963	Prokaryotic N-terminal methylation motif	0.8192	A0A7W4F1G7	Prepilin-type N-terminal cleavage/methylation domain-containing protein	0.7917	A0A8B1YSN0	Prepilin-type N-terminal cleavage/methylation domain-containing protein	0.7879	A0A7T9F5N5	Prepilin-type N-terminal cleavage/methylation domain-containing protein	1	11-90,106-145	e2hi2A1	Pili subunits
SEML1_0690	hypothetical protein	NA	NA	1.80E-11, 8.80E-13, 7.90E-08, 1.50E-08, 1.20E-13, 3.00E-07, 5.30E-07, 5.40E-09, 2.00E-12, 1.20E-15, 1.30E-08	1.20E-07, 5.70E-09, 0.00052, 9.50E-05, 7.80E-10, 0.002, 0.0035, 3.50E-05, 1.30E-08, 7.60E-12, 8.30E-05	180-248, 250-303, 306-340, 368-408, 433-486, 492-542, 550-581, 243-263, 425-445, 473-502, 534-563	PF00415, PF00415, PF00415, PF00415, PF00415, PF00415, PF00415, PF13540, PF13540, PF13540, PF13540	Regulator of chromosome condensation (RCC1) repeat, Regulator of chromosome condensation (RCC1) repeat, Regulator of chromosome condensation (RCC1) repeat, Regulator of chromosome condensation (RCC1) repeat, Regulator of chromosome condensation (RCC1) repeat, Regulator of chromosome condensation (RCC1) repeat, Regulator of chromosome condensation (RCC1) repeat, Regulator of chromosome condensatio…	0.7696	A0A1G0LMN9	RCC1 repeat-containing protein	0.762	A0A2V7NT21	Chromosome condensation regulator RCC1	0.7606	W6JWX8	Regulator of chromosome condensation RCC1	0.95, 0.902	31-160, 161-590	e3ci0K3, e6xzlA1	Pili subunits, 7-bladed
SEML1_0691	hypothetical protein	0.5074	Prepilin-type N-terminal cleavage/methylation domain-containing protein	4.5e-10	8.8e-06	2023-07-29	PF07963	Prokaryotic N-terminal methylation motif	0.8444	A0A7W4EML7	Type II secretion system protein	0.8215	R4PXS2	Prepilin-type N-terminal cleavage/methylation domain-containing protein	0.8212	A0A1Q3NM99	Prepilin-type N-terminal cleavage/methylation domain-containing protein	0.979	36-75,98-180,196-265	e5bw0G1	Pili subunits
SEML1_0692	hypothetical protein	NA	NA	1.2e-09	2.3e-05	8-32	PF07963	Prokaryotic N-terminal methylation motif	0.9206	A0A8B1YQF1	Prepilin-type N-terminal cleavage/methylation domain-containing protein	0.8691	A0A3D4IUF7	Prepilin-type N-terminal cleavage/methylation domain-containing protein	0.8249	A0A521GPV8	Prepilin-type N-terminal cleavage/methylation domain-containing protein	1	16-145	e2hi2A1	Pili subunits
SEML1_0693	type II secretion system GspH family protein	NA	NA	1.3e-08	0.00025	2023-05-27	PF07963	Prokaryotic N-terminal methylation motif	0.9183	A0A660M2A2	Type II secretion system protein	0.847	A0A7W4ERD0	Prepilin-type N-terminal cleavage/methylation domain-containing protein	0.8423	A0A2E8JNH2	Type II secretion system protein	1	11-155	e3sokA1	Pili subunits
SEML1_0694	UDP-N-acetylmuramate dehydrogenase	NA	NA	4.80E-29, 3.30E-27	3.20E-25, 2.10E-23	216-336, 23-152	PF02873, PF01565	UDP-N-acetylenolpyruvoylglucosamine reductase, C-terminal domain, FAD binding domain	0.9811	A0A6M5FCJ6	UDP-N-acetylenolpyruvoylglucosamine reductase (EC 1.3.1.98) (UDP-N-acetylmuramate dehydrogenase)	0.9796	A0A844FS72	UDP-N-acetylenolpyruvoylglucosamine reductase (EC 1.3.1.98) (UDP-N-acetylmuramate dehydrogenase)	0.9784	A0A2N5KCD2	UDP-N-acetylenolpyruvoylglucosamine reductase (EC 1.3.1.98) (UDP-N-acetylmuramate dehydrogenase)	0.991, 0.998	1-210, 211-340	e7orzA2, e4jb1A2	FAD-binding domain, Uridine diphospho-N-Acetylenolpyruvylglucosamine reductase, MurB, C-terminal domain
SEML1_0695	tRNA-Arg	NA	NA	NA	NA	NA	NA	NA	NA	NA	NA	NA	NA	NA	NA	NA	NA	NA	NA	NA	NA
SEML1_0696	tRNA-Arg	NA	NA	NA	NA	NA	NA	NA	NA	NA	NA	NA	NA	NA	NA	NA	NA	NA	NA	NA	NA
SEML1_0697	hypothetical protein	NA	NA	NA	NA	NA	NA	NA	NA	NA	NA	NA	NA	NA	NA	NA	NA	NA	NA	NA	NA
SEML1_0698	hypothetical protein	NA	NA	NA	NA	NA	NA	NA	0.817	A0A258G1A5	Uncharacterized protein	0.8113	A0A7T8YJV7	Uncharacterized protein	0.7997	A0A7T9F5T3	Uncharacterized protein	NA	NA	NA	NA
SEML1_0699	hypothetical protein	0.572	TPR REGION domain-containing protein	6.40E-09, 4.00E-07, 2.70E-07, 4.10E-07, 1.10E-06	1.20E-05, 0.00079, 0.00053, 0.0008, 0.0022	47-95, 54-77, 48-84, 68-153, 25-80	PF13424, PF07719, PF13374, PF17192, PF14559	Tetratricopeptide repeat, Tetratricopeptide repeat, Tetratricopeptide repeat, MukF middle domain, Tetratricopeptide repeat	0.8974	A0A7W4HMD5	Tetratricopeptide repeat protein	0.7824	A0A839JKW3	Tetratricopeptide repeat protein	0.6013	X0W393	Uncharacterized protein	0.998	1-244	e6vk3A1	ARM repeat
SEML1_0700	AAA family ATPase	NA	NA	8.90E-37, 1.70E-23, 2.40E-13, 2.90E-06, 4.30E-10, 6.80E-08, 8.50E-07, 1.40E-07, 7.10E-06, 1.30E-06	3.80E-34, 7.40E-21, 1.00E-10, 0.0012, 1.80E-07, 2.90E-05, 0.00036, 5.90E-05, 0.003, 0.00057	544-706, 713-792, 549-664, 276-381, 550-676, 271-405, 549-662, 258-421, 553-662, 415-471	PF07724, PF10431, PF07728, PF00004, PF00004, PF13401, PF20030, PF01637, PF07726, PF17871	AAA domain (Cdc48 subfamily), C-terminal, D2-small domain, of ClpB protein, AAA domain (dynein-related subfamily), ATPase family associated with various cellular activities (AAA), ATPase family associated with various cellular activities (AAA), AAA domain, MoxR domain in the MoxR-vWA-beta-propeller ternary systems, ATPase domain predominantly from Archaea, ATPase family associated with various ce…	NA	NA	NA	NA	NA	NA	NA	NA	NA	NA	NA	NA	NA
SEML1_0701	hypothetical protein	NA	NA	NA	NA	NA	NA	NA	0.9004	A0A839JKZ5	AI-2E family transporter	0.8921	A0A7T9IPG7	Uncharacterized protein	0.8913	A0A563C5K3	ABC transmembrane type-1 domain-containing protein	0.923	1-120	e5c22A2	helical hairpin of HlyD-like secretion proteins
SEML1_0702	Mur ligase family protein	0.5242	6.3.5.13	1.20E-30, 2.70E-21	1.20E-26, 2.60E-17	307-412, 55-265	PF08353, PF08245	MurT ligase C-terminal, Mur ligase middle domain	0.9605	A0A857V853	Lipid II isoglutaminyl synthase (glutamine-hydrolyzing) subunit MurT (EC 6.3.5.13)	0.9478	A0A7Y6DNY0	Lipid II isoglutaminyl synthase (glutamine-hydrolyzing) subunit MurT (EC 6.3.5.13)	0.9452	A0A3D3H9L4	Lipid II isoglutaminyl synthase (glutamine-hydrolyzing) subunit MurT (EC 6.3.5.13)	0.996, 0.995	1-15,41-290, 291-429	e6h5eD1, e6fqbA2	P-loop containing nucleoside triphosphate hydrolases, MurD-like peptide ligases, peptide-binding domain
SEML1_0703	putative cobyric acid synthase CobQ	NA	NA	3e-38	3e-34	9-197	PF07685	CobB/CobQ-like glutamine amidotransferase domain	0.9868	A0A7T5RVI7	Lipid II isoglutaminyl synthase (glutamine-hydrolyzing) subunit GatD (EC 6.3.5.13) (Lipid II isoglutaminyl synthase glutaminase subunit) (EC 3.5.1.2)	0.9801	A0A4R5TQX3	Lipid II isoglutaminyl synthase (glutamine-hydrolyzing) subunit GatD (EC 6.3.5.13) (Lipid II isoglutaminyl synthase glutaminase subunit) (EC 3.5.1.2)	0.9752	A0A542Y3W6	Lipid II isoglutaminyl synthase (glutamine-hydrolyzing) subunit GatD (EC 6.3.5.13) (Lipid II isoglutaminyl synthase glutaminase subunit) (EC 3.5.1.2)	0.997	1-235	e6fqbG1	Class I glutamine amidotransferase-like
SEML1_0704	OpgC domain-containing protein	NA	NA	2.50E-40, 8.40E-13	2.50E-36, 8.30E-09	17-371, 19-366	PF10129, PF01757	OpgC protein, Acyltransferase family	0.9326	A0A7T5RVG6	OpgC domain-containing protein	0.93	A0A1M3BS37	Acyltransferase 3 domain-containing protein	0.9139	A0A7W4HMJ8	OpgC domain-containing protein	NA	NA	NA	NA
SEML1_0705	glycosyltransferase family 39 protein	0.8683	PMT 2 domain-containing protein	2.6e-22	1.3e-18	64-222	PF13231	Dolichyl-phosphate-mannose-protein mannosyltransferase	0.9966	A0A660M1W6	Glycosyltransferase RgtA/B/C/D-like domain-containing protein	0.9544	A0A2G6BXV1	Glycosyltransferase RgtA/B/C/D-like domain-containing protein	0.9466	A0A1M3BSA1	Glycosyltransferase RgtA/B/C/D-like domain-containing protein	0.998, 0.857	16-390, 391-510	e5ezmA1, e5ezmA2	STT3/PglB/AglB transmembrane domain, STT3/PglB/AglB core domain
SEML1_0706	RNA pyrophosphohydrolase	NA	NA	9.6e-23	1.9e-18	24-139	PF00293	NUDIX domain	0.9211	A0A1F7QZ13	Nudix hydrolase domain-containing protein	0.8864	A0A4Q5NI66	NUDIX hydrolase	0.8746	A0A0G4AYY5	Nudix hydrolase domain-containing protein	0.998	21-150	e4zbpB1	Nudix
SEML1_0707	tRNA-Pro	NA	NA	NA	NA	NA	NA	NA	NA	NA	NA	NA	NA	NA	NA	NA	NA	NA	NA	NA	NA
SEML1_0708	hypothetical protein	NA	NA	NA	NA	NA	NA	NA	0.8985	A0A258G231	Uncharacterized protein	0.8579	A0A7T9KIY5	Uncharacterized protein	0.8571	A0A839JN81	Uncharacterized protein	NA	NA	NA	NA
SEML1_0709	2,3-diphosphoglycerate-dependent phosphoglycerate mutase	NA	NA	2.8e-47	5.4e-43	10-200	PF00300	Histidine phosphatase superfamily (branch 1)	0.9711	A0A563D0X0	2,3-bisphosphoglycerate-dependent phosphoglycerate mutase (BPG-dependent PGAM) (PGAM) (Phosphoglyceromutase) (dPGM) (EC 5.4.2.11)	0.9539	A0A1G2T1U3	2,3-bisphosphoglycerate-dependent phosphoglycerate mutase	0.952	A0A2G6C6C6	2,3-bisphosphoglycerate-dependent phosphoglycerate mutase	0.996	6-218	e3lntA1	Phosphoglycerate mutase-like
SEML1_0710	phosphopyruvate hydratase	NA	NA	4.70E-119, 8.10E-58	2.30E-115, 4.00E-54	144-414, 6-135	PF00113, PF03952	Enolase, C-terminal TIM barrel domain, Enolase, N-terminal domain	0.9789	B7RY52	Enolase (EC 4.2.1.11) (2-phospho-D-glycerate hydro-lyase) (2-phosphoglycerate dehydratase)	0.978	A0A0F2P456	Enolase (EC 4.2.1.11) (2-phospho-D-glycerate hydro-lyase) (2-phosphoglycerate dehydratase)	0.9777	A0A2E2WNE8	Enolase (EC 4.2.1.11) (2-phospho-D-glycerate hydro-lyase) (2-phosphoglycerate dehydratase)	0.998, 0.999	1-130, 131-425	e7e2qD2, e4ewjA2	Enolase N-terminal domain-like, TIM barrels
SEML1_0711	class E sortase	NA	NA	4.3e-20	4.2e-16	64-191	PF04203	Sortase domain	0.9366	A0A563D3C2	Class E sortase	0.9287	R4PWA1	Putative sortase family protein	0.8992	A0A7W4ETL2	Sortase	0.991	51-199	e4tqxA1	Sortase
SEML1_0712	ribonuclease Y	NA	NA	8.30E-29, 2.00E-20, 1.50E-08, 1.40E-08	1.60E-25, 3.90E-17, 2.90E-05, 2.80E-05	4-180, 313-404, 170-213, 190-233	PF12072, PF01966, PF13083, PF00013	RNase Y N-terminal region, HD domain, KH domain, KH domain	0.763	A0A1F6K641	Ribonuclease Y (RNase Y) (EC 3.1.-.-)	0.7597	A0A7X8D0C0	Ribonuclease Y (RNase Y) (EC 3.1.-.-)	0.7592	A0A101HWJ2	Ribonuclease Y	0.995, 0.986, 0.863	186-280, 161-180,281-410, 411-490	e4qmfB1, e2pq7A1, e5hokA1	Eukaryotic type KH-domain (KH-domain type I), HD-domain/PDEase-like, Cation efflux protein cytoplasmic domain-like
SEML1_0713	tRNA (adenosine(37)-N6)-threonylcarbamoyltransferase complex dimerization subunit type 1 TsaB	NA	NA	NA	NA	NA	NA	NA	0.9632	A0A522B947	tRNA (Adenosine(37)-N6)-threonylcarbamoyltransferase complex dimerization subunit type 1 TsaB	0.9574	A0A7W4HVL5	Gcp-like domain-containing protein	0.9456	A0A258GFU2	tRNA (Adenosine(37)-N6)-threonylcarbamoyltransferase complex dimerization subunit type 1 TsaB	0.989	1-130	e2ivnA1	Ribonuclease H-like
SEML1_0714	hypothetical protein	0.5463	T(6)A37 threonylcarbamoyladenosine biosynthesis protein TsaE	5.00E-35, 6.10E-07	1.10E-31, 0.0013	50-172, 72-147	PF02367, PF10662	Threonylcarbamoyl adenosine biosynthesis protein TsaE, Ethanolamine utilisation - propanediol utilisation	0.8816	A0A563CUB4	tRNA threonylcarbamoyladenosine biosynthesis protein TsaE (t(6)A37 threonylcarbamoyladenosine biosynthesis protein TsaE)	0.8681	A0A258G262	tRNA threonylcarbamoyladenosine biosynthesis protein TsaE (t(6)A37 threonylcarbamoyladenosine biosynthesis protein TsaE)	0.8626	A0A4Q6DTS6	tRNA threonylcarbamoyladenosine biosynthesis protein TsaE (t(6)A37 threonylcarbamoyladenosine biosynthesis protein TsaE)	0.994	11-25,41-195	e6s84E1	P-loop containing nucleoside triphosphate hydrolases
SEML1_0715	HIT domain-containing protein	0.8048	HIT domain-containing protein	1.3e-07	0.0025	64-126	PF01230	HIT domain	0.8268	A0A4P9A0R1	HIT domain-containing protein	0.8216	A0A1F4ZEC4	HIT domain-containing protein	0.816	A0A1F5KID2	HIT domain-containing protein	0.982	1-144	e5bv3A1	HIT-related
SEML1_0716	HIT domain-containing protein	NA	NA	3.8e-08	0.00075	64-123	PF01230	HIT domain	0.9013	A0A7W4ELZ1	HIT domain-containing protein	0.8946	A0A7T8YL30	HIT domain-containing protein	0.8939	A0A1F4ZEC4	HIT domain-containing protein	0.985	1-135	e3wo5B1	HIT-related
SEML1_0717	succinylglutamate desuccinylase/aspartoacylase family protein	0.7717	Aspartoacylase	3.5e-23	3.4e-19	6-136	PF04952	Succinylglutamate desuccinylase / Aspartoacylase family	0.9736	A0A7W4HR16	Succinylglutamate desuccinylase/aspartoacylase family protein	0.9393	A0A3D2AUG7	Aspartoacylase	0.9392	A0A563D9R4	Aspartoacylase	0.991	6-180	e3nh4A2	Zn-dependent exopeptidases
SEML1_0718	molecular chaperone DnaK	NA	NA	3.40E-265, 6.70E-19	1.30E-261, 2.60E-15	4-599, 133-371	PF00012, PF06723	Hsp70 protein, MreB/Mbl protein	0.9173	Q8YW74	Chaperone protein dnaK2 (HSP70-2) (Heat shock 70 kDa protein 2) (Heat shock protein 70-2)	0.9173	A0A2D5XN89	Molecular chaperone DnaK	0.9146	A0A7S3YMV0	Molecular chaperone DnaK	0.997, 0.996, 0.997, 0.999	1-180, 181-380, 386-540, 541-610	e4jn4B5, e7krtB2, e3n8eA1, e2qxlA12	Ribonuclease H-like, Ribonuclease H-like, Heat shock protein 70kD (HSP70), peptide-binding domain, Heat shock protein 70kD (HSP70), C-terminal subdomain
SEML1_0719	nucleotide exchange factor GrpE	0.5867	Protein GrpE	9.6e-42	2.3e-38	3-152	PF01025	GrpE	0.9732	A0A1M3BS55	Protein GrpE (HSP-70 cofactor)	0.9551	A0A4Q3MGY2	Protein GrpE (HSP-70 cofactor)	0.9398	A0A563D662	Protein GrpE (HSP-70 cofactor)	0.988	96-154	e1dkgA1	Head domain of nucleotide exchange factor GrpE
SEML1_0720	transcriptional regulator	0.7523	Transcriptional regulator	2.00E-20, 2.50E-09, 2.30E-06	2.80E-17, 3.60E-06, 0.0032	97-228, 7-75, 8-76	PF01628, PF03444, PF05491	HrcA protein C terminal domain, Winged helix-turn-helix transcription repressor, HrcA DNA-binding, RuvB C-terminal winged helix domain	0.9593	A0A258BN67	Transcriptional regulator	0.9569	A0A1M3BS56	Transcriptional regulator	0.9557	A0A258GDQ8	Transcriptional regulator	0.998, 0.994	6-90, 91-240	e1stzA1, e1stzA3	winged, sensor domains
SEML1_0721	guanylate kinase	0.7671	Guanylate kinase-like domain-containing protein	5.80E-34, 7.90E-07	1.10E-30, 0.0016	26-205, 28-164	PF00625, PF13671	Guanylate kinase, AAA domain	0.9647	A0A8B1YFN5	Uncharacterized protein	0.9431	A0A7T9KFX5	Guanylate kinase-like domain-containing protein	0.9382	A0A2G6C677	Guanylate kinase-like domain-containing protein	0.996	1-244	e3ephA1	P-loop containing nucleoside triphosphate hydrolases
SEML1_0722	hypothetical protein	NA	NA	NA	NA	NA	NA	NA	0.9745	A0A563D8M5	Alpha/beta hydrolase	0.9436	A0A7T5RNG7	Alpha/beta hydrolase	0.8793	A0A1F8DSA2	Peptidase S9 prolyl oligopeptidase catalytic domain-containing protein	0.994	1-245	e6fatB1	alpha/beta-Hydrolases
SEML1_0723	Putative 5'(3')-deoxyribonucleotidase	NA	NA	5.6e-18	1.6e-14	45-142	PF06941	5' nucleotidase, deoxy (Pyrimidine), cytosolic type C protein (NT5C)	0.9676	A0A7W4EFJ9	5'-3'-deoxyribonucleotidase	0.9547	A0A2N2VU67	5'(3')-deoxyribonucleotidase	0.9476	A0A373G9D1	5'(3')-deoxyribonucleotidase	0.995	1-155	e4mumA1	HAD-like
SEML1_0724	hypothetical protein	0.9851	DUF262 domain-containing protein	8.7e-34	8.5e-30	23-218	PF03235	Protein of unknown function DUF262	0.8925	A0A345C125	DUF262 domain-containing protein	0.8905	A0A660LYQ3	DUF262 domain-containing protein	0.8881	A0A350PPA6	DUF262 domain-containing protein	0.976	6-120,138-195	e1yzsA1	ParB/Sulfiredoxin
SEML1_0725	GTP-binding protein LepA	NA	NA	3.10E-46, 3.50E-24, 6.90E-07	1.20E-42, 1.40E-20, 0.0027	212-317, 123-203, 25-89	PF06421, PF00679, PF14492	GTP-binding protein LepA C-terminus, Elongation factor G C-terminus, Elongation Factor G, domain III	0.9402	A0A7T9EXM6	GTP-binding protein LepA	0.9351	X1SJ91	Elongation factor EFG domain-containing protein	0.9267	A0A554LL15	GTP-binding protein LepA	0.999, 0.998, 0.996	16-95, 96-205, 206-315	e2yweA3, e3cb4A5, e5j8bz6	EF-G C-terminal domain-like, EF-G C-terminal domain-like, GTP-binding protein lepA C-terminal domain
SEML1_0726	hypothetical protein	NA	NA	NA	NA	NA	NA	NA	0.9935	A0A563CH83	Uncharacterized protein	0.9527	A0A316JUH9	Uncharacterized protein	0.9521	A0A2E6HU66	Uncharacterized protein	NA	NA	NA	NA
SEML1_0727	GTP-binding protein	NA	NA	1.00E-53, 8.40E-09, 8.70E-09, 4.00E-08	2.80E-50, 2.30E-05, 2.40E-05, 0.00011	5-205, 11-156, 229-299, 86-204	PF00009, PF01926, PF03144, PF00071	Elongation factor Tu GTP binding domain, 50S ribosome-binding GTPase, Elongation factor Tu domain 2, Ras family	0.9409	A0A563CTM3	GTP-binding protein	0.9364	A0A352WMK1	Elongation factor 4	0.9336	A0A535U7H1	GTP-binding protein	0.997, 0.999	1-210, 211-300	e6d9j91, e3cb4A4	P-loop containing nucleoside triphosphate hydrolases, Alanine racemase-C
SEML1_0728	virulence factor MviN	0.6145	Murein biosynthesis integral membrane protein MurJ	7.20E-68, 1.70E-08, 5.10E-15, 2.70E-14	4.70E-64, 0.00011, 3.30E-11, 1.80E-10	57-497, 64-181, 299-420, 374-523	PF03023, PF01554, PF01554, PF14667	Lipid II flippase MurJ, MatE, MatE, Polysaccharide biosynthesis C-terminal domain	0.9676	A0A1M3BSB9	Murein biosynthesis integral membrane protein MurJ	0.9523	A0A1F7R5F2	Murein biosynthesis integral membrane protein MurJ	0.9485	A0A7T9BHF2	Lipid II flippase	0.996, 0.998	1-245, 246-544	e6cc4A2, e6cc4A3	Multidrug and toxic compound extrusion (MATE) transporter, Multidrug and toxic compound extrusion (MATE) transporter
SEML1_0729	ATP-dependent zinc metalloprotease FtsH	0.5596	ATP-dependent zinc metalloprotease FtsH	5.60E-60, 9.00E-48, 6.50E-15, 2.20E-08	4.60E-57, 7.40E-45, 5.30E-12, 1.80E-05	419-604, 205-337, 360-404, 204-325	PF01434, PF00004, PF17862, PF07728	Peptidase family M41, ATPase family associated with various cellular activities (AAA), AAA+ lid domain, AAA domain (dynein-related subfamily)	0.8554	A0A1Q6QAB6	ATP-dependent zinc metalloprotease FtsH (EC 3.4.24.-)	0.8424	A0A0G1EE51	ATP-dependent zinc metalloprotease FtsH (EC 3.4.24.-)	0.8423	A0A177NS00	Cell division protein FtsH	0.989, 0.995, 0.994, 0.995	36-110, 11-35,121-340, 341-410, 411-610	e2muyA1, e2dhrA1, e3h4mB1, e6nyyC3	FtsH Periplasmic Domain, P-loop containing nucleoside triphosphate hydrolases, AAA+ ATPase lid domain, FtsH protease domain-like
SEML1_0730	tRNA lysidine(34) synthetase TilS	NA	NA	6.8e-45	2.7e-41	16-182	PF01171	PP-loop family	0.9654	A0A563CZB6	tRNA(Ile)-lysidine synthase (EC 6.3.4.19) (tRNA(Ile)-2-lysyl-cytidine synthase) (tRNA(Ile)-lysidine synthetase)	0.9073	A0A2G6C1U1	tRNA(Ile)-lysidine synthase (EC 6.3.4.19) (tRNA(Ile)-2-lysyl-cytidine synthase) (tRNA(Ile)-lysidine synthetase)	0.9064	A0A839JNN2	tRNA(Ile)-lysidine synthase (EC 6.3.4.19) (tRNA(Ile)-2-lysyl-cytidine synthase) (tRNA(Ile)-lysidine synthetase)	0.998, 0.976	1-210, 211-290	e1wy5B2, e3a2kA3	HUP domains, MesJ substrate recognition domain-like
SEML1_0731	hypothetical protein	NA	NA	NA	NA	NA	NA	NA	NA	NA	NA	NA	NA	NA	NA	NA	NA	NA	NA	NA	NA
SEML1_0732	hypothetical protein	NA	NA	NA	NA	NA	NA	NA	NA	NA	NA	NA	NA	NA	NA	NA	NA	NA	NA	NA	NA
SEML1_0733	tRNA-Met	NA	NA	NA	NA	NA	NA	NA	NA	NA	NA	NA	NA	NA	NA	NA	NA	NA	NA	NA	NA
SEML1_0734	nucleoside-triphosphate diphosphatase	0.6915	Non-canonical purine NTP pyrophosphatase	2.6e-35	5e-31	8-175	PF01725	Ham1 family	0.9854	A0A8B1YKX2	Uncharacterized protein	0.8751	A0A2T2QV96	Non-canonical purine NTP pyrophosphatase	0.8664	A0A136KIB7	Non-canonical purine NTP pyrophosphatase (EC 3.6.1.19)	0.995	6-210	e1k7kA1	ITPase-like
SEML1_0735	hypothetical protein	NA	NA	NA	NA	NA	NA	NA	NA	NA	NA	NA	NA	NA	NA	NA	NA	NA	NA	NA	NA
SEML1_0736	hypothetical protein	0.7084	DsbD 2 domain-containing protein	NA	NA	NA	NA	NA	0.9365	A0A4Q6E6H0	Urease accessory protein UreH-like transmembrane domain-containing protein	0.9333	A0A2G6C1V4	Cytochrome C biogenesis protein transmembrane domain-containing protein	0.9309	R4PXZ2	Cytochrome C biogenesis protein transmembrane domain-containing protein	NA	NA	NA	NA
SEML1_0737	hypothetical protein	0.9608	ATP-cone domain-containing protein	1.6e-08	0.00031	8-87	PF03477	ATP cone domain	0.8495	A0A660M1T0	ATP-cone domain-containing protein	0.8469	A0A7T9KJ13	ATP-cone domain-containing protein	0.842	A0A7W4HQ74	ATP-cone domain-containing protein	0.989	1-95	e5im3B4	ATP cone
SEML1_0738	NAD(P)/FAD-dependent oxidoreductase	0.7343	NAD(P)/FAD-dependent oxidoreductase	1.30E-46, 3.50E-26, 3.00E-14, 1.50E-07	1.70E-43, 4.60E-23, 4.00E-11, 0.00019	9-322, 345-452, 176-247, 13-51	PF07992, PF02852, PF00070, PF13450	Pyridine nucleotide-disulphide oxidoreductase, Pyridine nucleotide-disulphide oxidoreductase, dimerisation domain, Pyridine nucleotide-disulphide oxidoreductase, NAD(P)-binding Rossmann-like domain	0.9847	A0A4Q0AJ95	NAD(P)/FAD-dependent oxidoreductase	0.9798	A0A7T9IRL4	NAD(P)/FAD-dependent oxidoreductase	0.9779	A0A522B9E9	NAD(P)/FAD-dependent oxidoreductase	0.997, 0.997	1-340, 341-455	e2eq6B5, e2qaeA5	FAD/NAD(P)-binding domain, FAD/NAD-linked reduatases, dimerisation (C-terminal) domain
SEML1_0739	tRNA-Met	NA	NA	NA	NA	NA	NA	NA	NA	NA	NA	NA	NA	NA	NA	NA	NA	NA	NA	NA	NA
SEML1_0740	septum formation initiator family protein	0.5206	Septum formation initiator	7.5e-10	1.5e-05	33-102	PF04977	Septum formation initiator	0.7302	A0A7T5RVB0	Septum formation initiator family protein	0.7217	A0A7X6P5J0	Septum formation initiator family protein	0.6976	A0A1F7QPC8	Septum formation initiator	NA	NA	NA	NA
SEML1_0741	tRNA-Met	NA	NA	NA	NA	NA	NA	NA	NA	NA	NA	NA	NA	NA	NA	NA	NA	NA	NA	NA	NA
SEML1_0742	hypothetical protein	NA	NA	NA	NA	NA	NA	NA	0.6844	A0A8B1YQ04	Uncharacterized protein	NA	NA	NA	NA	NA	NA	NA	NA	NA	NA
SEML1_0743	hypothetical protein	NA	NA	NA	NA	NA	NA	NA	NA	NA	NA	NA	NA	NA	NA	NA	NA	NA	NA	NA	NA
SEML1_0744	hypothetical protein	NA	NA	NA	NA	NA	NA	NA	0.9234	A0A8B1YJ31	Uncharacterized protein	0.8887	A0A6M5FTB9	Uncharacterized protein	0.8414	A0A7Y1UIP4	Uncharacterized protein	NA	NA	NA	NA
SEML1_0745	hypothetical protein	0.5811	DUF1570 domain-containing protein	NA	NA	NA	NA	NA	0.9313	A0A563CYU0	DUF4932 domain-containing protein	0.9309	A0A563D6R0	Uncharacterized protein	0.8819	A0A7W4ELZ8	DUF2268 domain-containing protein	0.991	6-330	e7a03B1	Metalloproteases ("zincins") catalytic domain
SEML1_0746	hypothetical protein	NA	NA	NA	NA	NA	NA	NA	0.8759	A0A660M148	Uncharacterized protein	0.8628	A0A563C7E1	Uncharacterized protein	0.8526	A0A0G4B0E5	Uncharacterized protein	0.987	21-95,156-190	e5jjeB1	Htr2 transmembrane domain-like
SEML1_0747	Mur ligase domain-containing protein	NA	NA	7.60E-17, 1.00E-13, 1.10E-10	5.00E-13, 6.50E-10, 7.10E-07	3-103, 113-219, 280-354	PF01225, PF08245, PF02875	Mur ligase family, catalytic domain, Mur ligase middle domain, Mur ligase family, glutamate ligase domain	0.9231	A0A258HAW5	UDP-N-acetylmuramate--L-alanine ligase	0.9034	A0A202DUG3	UDP-N-acetylmuramate--L-alanine ligase	0.8994	A0A7W4E7I3	UDP-N-acetylmuramate--L-alanine ligase	0.997, 0.996, 0.994	1-95, 96-280, 281-430	e7bvaA2, e7bvaA3, e1p3dA3	MurCD/PglD N-terminal domain-like, P-loop containing nucleoside triphosphate hydrolases, MurD-like peptide ligases, peptide-binding domain
SEML1_0748	nucleoside triphosphate pyrophosphohydrolase family protein	0.5375	MazG domain-containing protein	1.8e-15	8.7e-12	31-101	PF03819	MazG nucleotide pyrophosphohydrolase domain	0.9532	A0A5D4GJ80	NTP pyrophosphohydrolase MazG putative catalytic core domain-containing protein	0.9452	A0A2A5S7Z2	MazG family nucleotide pyrophosphatase	0.938	A0A5M9QUE4	MazG domain-containing protein	0.995	1-113	e2yf4F1	putative NTP pyrophosphohydrolase Exig_1061
SEML1_0749	NUDIX domain-containing protein	NA	NA	1.3e-16	2.5e-12	18-145	PF00293	NUDIX domain	0.9498	A0A8B1YQA8	NUDIX domain-containing protein	0.9205	A0A258HA49	Nudix hydrolase domain-containing protein	0.9138	A0A5C7J4H5	NUDIX domain-containing protein	0.995	1-190	e4zbpB1	Nudix
SEML1_0750	tRNA (guanosine(46)-N7)-methyltransferase TrmB	NA	NA	2.40E-32, 4.80E-10, 2.20E-07, 3.30E-07	3.90E-29, 7.90E-07, 0.00036, 0.00054	40-206, 43-102, 42-152, 44-102	PF02390, PF13649, PF05175, PF08242	Putative methyltransferase, Methyltransferase domain, Methyltransferase small domain, Methyltransferase domain	0.9443	A0A563C604	tRNA (guanine-N(7)-)-methyltransferase (EC 2.1.1.33) (tRNA (guanine(46)-N(7))-methyltransferase) (tRNA(m7G46)-methyltransferase)	0.9439	A0A258HB75	tRNA (guanine-N(7)-)-methyltransferase (EC 2.1.1.33) (tRNA (guanine(46)-N(7))-methyltransferase) (tRNA(m7G46)-methyltransferase)	0.9097	A0A7H8Z033	tRNA (guanine-N(7)-)-methyltransferase (EC 2.1.1.33) (tRNA (guanine(46)-N(7))-methyltransferase) (tRNA(m7G46)-methyltransferase)	0.998	6-215	e7nziA1	S-adenosyl-L-methionine-dependent methyltransferases
SEML1_0751	hypothetical protein	NA	NA	NA	NA	NA	NA	NA	0.5236	A0A563CNE3	Uncharacterized protein	0.5005	A0A7W4EKN3	ABC transporter permease	NA	NA	NA	NA	NA	NA	NA
SEML1_0752	hypothetical protein	0.6769	DUF4142 domain-containing protein	NA	NA	NA	NA	NA	0.9043	A0A563CZ58	DUF4142 domain-containing protein	0.8552	A0A563CKU0	Uncharacterized protein	0.8437	A0A258G2S1	DUF4142 domain-containing protein	NA	NA	NA	NA
SEML1_0753	A/G-specific adenine glycosylase	0.542	Adenine DNA glycosylase	4.30E-17, 1.90E-08	1.40E-13, 6.10E-05	65-181, 134-155	PF00730, PF00633	HhH-GPD superfamily base excision DNA repair protein, Helix-hairpin-helix motif	0.9268	A0A4P9A032	A/G-specific adenine glycosylase	0.8953	A0A563CYY8	Adenine DNA glycosylase (EC 3.2.2.31)	0.8881	A0A7C7I0V4	A/G-specific adenine glycosylase	0.999, 0.954	26-230, 231-284	e7ef9A1, e6dk4A1	DNA-glycosylase, winged
SEML1_0754	glucose-1-phosphate thymidylyltransferase RfbA	NA	NA	4.10E-40, 2.70E-16	4.00E-36, 2.70E-12	9-242, 10-134	PF00483, PF12804	Nucleotidyl transferase, MobA-like NTP transferase domain	0.9576	A0A3M2LZU3	Glucose-1-phosphate thymidylyltransferase (EC 2.7.7.24) (dTDP-glucose pyrophosphorylase) (dTDP-glucose synthase)	0.9196	A0A1S2LDU5	glucose-1-phosphate thymidylyltransferase (EC 2.7.7.24)	0.9136	A0A538L3K2	Glucose-1-phosphate thymidylyltransferase (EC 2.7.7.24) (dTDP-glucose pyrophosphorylase) (dTDP-glucose synthase)	0.996	6-245	e3hl3A1	Nucleotide-diphospho-sugar transferases
SEML1_0755	hypothetical protein	NA	NA	NA	NA	NA	NA	NA	0.9038	A0A661KHN3	Protoporphyrinogen oxidase	0.8931	A0A7G9Z1N6	Amine oxidase domain-containing protein	0.892	A0A7C7QLC4	FAD-dependent oxidoreductase	0.985, 0.984	1-195,306-360, 196-305	e3ukpB1, e4u8iB2	FAD/NAD(P)-binding domain, FAD-linked reductases-C
SEML1_0756	NADH pyrophosphatase	NA	NA	7.3e-21	1.1e-17	46-159	PF00293	NUDIX domain	0.9435	A0A7W4H5T6	NUDIX domain-containing protein	0.9245	A0A1G1WT10	Nudix hydrolase domain-containing protein	0.9081	A0A0G0F6C2	MutT/NUDIX family protein	0.996	41-175	e4zbpB1	Nudix
SEML1_0757	aspartate--tRNA ligase	NA	NA	1.60E-92, 1.60E-26, 7.70E-20	8.10E-89, 7.80E-23, 3.80E-16	120-574, 314-418, 18-101	PF00152, PF02938, PF01336	tRNA synthetases class II (D, K and N), GAD domain, OB-fold nucleic acid binding domain	0.9654	A0A258G3T7	Aspartate--tRNA(Asp/Asn) ligase (EC 6.1.1.23) (Aspartyl-tRNA synthetase) (AspRS) (Non-discriminating aspartyl-tRNA synthetase) (ND-AspRS)	0.9427	R6N1B9	Aspartate--tRNA(Asp/Asn) ligase (EC 6.1.1.23) (Aspartyl-tRNA synthetase) (AspRS) (Non-discriminating aspartyl-tRNA synthetase) (ND-AspRS)	0.9416	R7NHF7	Aspartate--tRNA ligase (EC 6.1.1.12) (Aspartyl-tRNA synthetase) (AspRS)	0.998, 0.998, 0.996	1-105, 106-295,431-598, 296-430	e1c0aA1, e1c0aA3, e1c0aA2	Nucleic acid-binding proteins, Class II aaRS and biotin synthetases, Prokaryotic AspRS, insert domain
SEML1_0758	GspE/PulE family protein	0.5414	Secretion system protein E	7.30E-97, 1.50E-21	1.00E-93, 2.10E-18	185-450, 44-144	PF00437, PF05157	Type II/IV secretion system protein, Type II secretion system (T2SS), protein E, N-terminal domain	0.8895	A0A0T6A5S3	General secretory pathway protein E, type IV pilus assembly protein PilB	0.8639	A0A1G6I053	Type IV pilus assembly protein PilB	0.8579	A0A2M8DIY2	Type II secretion system protein GspE	0.988, 0.995, 0.998	6-60, 66-140, 146-475,491-594	e7lkmA2, e3jc8Bd2, e5it5A1	MshE c-di-GMP-binding domain, GSPII protein E N-terminal domain-like, P-loop containing nucleoside triphosphate hydrolases
SEML1_0759	type II secretion system F family protein	NA	NA	2.90E-34, 1.00E-28	1.40E-30, 5.00E-25	69-192, 275-397	PF00482, PF00482	Type II secretion system (T2SS), protein F, Type II secretion system (T2SS), protein F	0.8901	A0A1F7U883	Type II secretion system protein GspF domain-containing protein	0.8889	A0A1F7V8L7	Type II secretion system protein GspF domain-containing protein	0.883	A0A2H0W4I1	Type II secretion system protein GspF domain-containing protein	0.994, 0.993	51-175, 246-380	e3jc9Cb1, e3jc9Cb2	Toxin coregulated pilus biosynthesis protein E cytoplasmic domain, Toxin coregulated pilus biosynthesis protein E cytoplasmic domain
SEML1_0760	pilus assembly protein PilM	NA	NA	3.30E-37, 5.40E-14	6.50E-34, 1.10E-10	13-343, 188-315	PF11104, PF14450	Type IV pilus assembly protein PilM;, Cell division protein FtsA	0.9761	A0A563CRJ4	Type IV pilus assembly protein PilM	0.9085	A0A1F7QPW1	SHS2 domain-containing protein	0.898	A0A7T9ISJ2	Type IV pilus assembly protein PilM	1	6-350	e3wt0D1	Ribonuclease H-like
SEML1_0761	PilN domain-containing protein	NA	NA	NA	NA	NA	NA	NA	0.812	A0A660M7A7	PilN domain-containing protein	0.8029	A0A7V6GDS4	PilN domain-containing protein	0.799	A0A3M1ZQX0	Fimbrial protein	0.994	51-180	e2rjzA1	General secretion pathway protein M (EpsM) periplasmic domain-related
SEML1_0762	hypothetical protein	NA	NA	NA	NA	NA	NA	NA	0.7199	A0A7Y3KCR9	Fimbrial protein	0.6895	A0A1V5V3C7	General secretion pathway, M protein	0.685	A0A7V3WHR7	PilN domain-containing protein	0.995	51-85,91-125,141-205	e3jc9Oa1	General secretion pathway protein M (EpsM) periplasmic domain-related
SEML1_0763	hypothetical protein	NA	NA	NA	NA	NA	NA	NA	0.6046	A0A563D6D2	Uncharacterized protein	0.5714	A0A8B1YQJ9	Uncharacterized protein	0.5714	A0A6M5F3S0	Uncharacterized protein	NA	NA	NA	NA
SEML1_0764	PRC-barrel domain-containing protein	0.529	PRC domain-containing protein	5.3e-10	1e-05	93-159	PF05239	PRC-barrel domain	0.8462	A0A7W4DH10	PRC-barrel domain-containing protein	0.8418	A0A4P9A3P2	PRC-barrel domain-containing protein	0.8365	A0A7W4E7D2	PRC-barrel domain-containing protein	0.992, 0.982	1-70, 71-160	e3htrA1, e3htrA1	PRC-barrel domain, PRC-barrel domain
SEML1_0765	RecX family transcriptional regulator	0.9927	Regulatory protein RecX	2.00E-26, 8.40E-08	9.80E-23, 0.00041	113-222, 99-136	PF02631, PF01978	RecX family, Sugar-specific transcriptional regulator TrmB	0.9035	A0A3D2ASX8	Regulatory protein RecX	0.8982	A0A563CRJ3	Regulatory protein RecX	0.8885	A0A4Q0AK11	Regulatory protein RecX	0.999, 0.997, 0.997	1-130, 131-180, 181-220	e3d5lA1, e3d5lA2, e3e3vA3	DNA repair regulatory protein RecX, DNA repair regulatory protein RecX, DNA repair regulatory protein RecX
SEML1_0766	hypothetical protein	0.8288	DUF4054 domain-containing protein	NA	NA	NA	NA	NA	0.9659	A0A563CRI7	Uncharacterized protein	NA	NA	NA	NA	NA	NA	NA	NA	NA	NA
SEML1_0767	recombinase RecA	0.5362	Protein RecA	1.70E-146, 2.60E-15, 2.10E-09, 3.80E-06	2.80E-143, 4.30E-12, 3.50E-06, 0.0063	22-282, 51-240, 56-229, 65-204	PF00154, PF08423, PF06745, PF13481	recA bacterial DNA recombination protein, Rad51, KaiC, AAA domain	0.9576	A0A838MJT7	Protein RecA (Recombinase A)	0.9572	G1WBP7	Protein RecA (Recombinase A)	0.9561	A0A1J4WIT1	Protein RecA (Recombinase A)	0.998, 0.998	6-280, 281-340	e3cmtD11, e7jy6C1	P-loop containing nucleoside triphosphate hydrolases, Anti-LPS factor/recA domain
SEML1_0768	type II secretion system GspH family protein	NA	NA	2.3e-09	8.9e-06	2023-02-21	PF07963	Prokaryotic N-terminal methylation motif	0.8651	A0A563D7C9	Prepilin-type N-terminal cleavage/methylation domain-containing protein	0.8532	A0A660LYS8	Type II secretion system protein	0.8531	A0A258BM55	Type II secretion system protein GspG C-terminal domain-containing protein	1	6-125	e2hi2A1	Pili subunits
SEML1_0769	PH domain-containing protein	0.8614	BPH 2 domain-containing protein	5.8e-10	2.8e-06	153-221	PF03703	Bacterial PH domain	0.8277	A0A1M3BSA0	DUF304 domain-containing protein	0.8247	A0A1Q3NNE0	DUF304 domain-containing protein	0.8137	A0A258BLU0	DUF304 domain-containing protein	0.986	51-100,151-249	e3dcxA1	PH domain-like
SEML1_0770	Holliday junction branch migration DNA helicase RuvB	0.5202	3.6.4.12	2.40E-81, 1.90E-29, 3.30E-26, 9.10E-22, 3.40E-11, 8.40E-07	1.30E-78, 1.10E-26, 1.80E-23, 5.00E-19, 1.90E-08, 0.00046	25-183, 186-259, 261-331, 60-183, 59-177, 38-132	PF05496, PF17864, PF05491, PF00004, PF07728, PF14532	Holliday junction DNA helicase RuvB P-loop domain, RuvB AAA lid domain, RuvB C-terminal winged helix domain, ATPase family associated with various cellular activities (AAA), AAA domain (dynein-related subfamily), Sigma-54 interaction domain	0.9876	A0A563CX80	Holliday junction branch migration complex subunit RuvB (EC 3.6.4.12)	0.9718	C4K7I4	Holliday junction branch migration complex subunit RuvB (EC 3.6.4.12)	0.9701	W5X7B8	Holliday junction ATP-dependent DNA helicase RuvB	0.997, 0.998, 0.998	1-185, 186-260, 261-330	e6blbA3, e6blbA1, e6blbA2	P-loop containing nucleoside triphosphate hydrolases, AAA+ ATPase lid domain, winged
SEML1_0771	hypothetical protein	NA	NA	NA	NA	NA	NA	NA	0.5658	A0A7W4EL99	Uncharacterized protein	0.5412	A0A7W4EMG3	Uncharacterized protein	0.5288	A0A8B1YPA2	Uncharacterized protein	NA	NA	NA	NA
SEML1_0772	Holliday junction branch migration protein RuvA	NA	NA	2.00E-22, 1.10E-16, 2.20E-12	6.40E-19, 3.50E-13, 7.20E-09	1-61, 71-129, 151-190	PF01330, PF14520, PF07499	RuvA N terminal domain, Helix-hairpin-helix domain, RuvA, C-terminal domain	0.8326	A0A3D4Z031	Holliday junction branch migration complex subunit RuvA	0.8321	A0A838HB08	Holliday junction branch migration complex subunit RuvA	0.831	A0A3D2EU28	Holliday junction branch migration complex subunit RuvA	0.997, 0.996, 0.973	1-60, 66-140, 141-190	e2h5xA5, e1cukA2, e1ixsA1	Nucleic acid-binding proteins, SAM domain-like, RuvA-C, UBA, CRAL/TRIO-N, HBS1
SEML1_0773	transglycosylase domain-containing protein	NA	NA	7.50E-61, 2.80E-35	7.40E-57, 2.70E-31	93-263, 357-630	PF00912, PF00905	Transglycosylase, Penicillin binding protein transpeptidase domain	0.8311	A0A4Q3ME02	peptidoglycan glycosyltransferase (EC 2.4.1.129)	0.8107	A0A2G6C1T8	peptidoglycan glycosyltransferase (EC 2.4.1.129)	0.774	A0A1X4XUB8	peptidoglycan glycosyltransferase (EC 2.4.1.129)	0.996, 0.991, 1.0	42-70,101-285, 391-495, 286-390,496-680	e5hlbA3, e5u2gA4, e4oonA3	Lysozyme-like, alpha-helical domain in beta-lactamase/transpeptidase-like proteins, a+b domain in beta-lactamase/transpeptidase-like proteins
SEML1_0774	crossover junction endodeoxyribonuclease RuvC	NA	NA	5.2e-51	5.1e-47	3-151	PF02075	Crossover junction endodeoxyribonuclease RuvC	0.9825	A0A494WWW9	Crossover junction endodeoxyribonuclease RuvC (EC 3.1.21.10) (Holliday junction nuclease RuvC) (Holliday junction resolvase RuvC)	0.9782	A0A838JC03	Crossover junction endodeoxyribonuclease RuvC (EC 3.1.21.10) (Holliday junction nuclease RuvC) (Holliday junction resolvase RuvC)	0.9747	K2AUH3	Crossover junction endodeoxyribonuclease RuvC (EC 3.1.21.10) (Holliday junction nuclease RuvC) (Holliday junction resolvase RuvC)	0.998	1-155	e1hjrD1	Ribonuclease H-like
SEML1_0775	lamin tail domain-containing protein	NA	NA	8.50E-16, 8.80E-13	8.40E-12, 8.60E-09	121-237, 321-413	PF00932, PF00932	Lamin Tail Domain, Lamin Tail Domain	0.5138	A0A7W4HTA4	Lamin tail domain-containing protein	NA	NA	NA	NA	NA	NA	0.973, 0.987, 0.941	116-285, 311-465, 476-510,523-543	e2lllA1, e2lllA1, e5k5sB2	Immunoglobulin/Fibronectin type III/E set domains/PapD-like, Immunoglobulin/Fibronectin type III/E set domains/PapD-like, TNF receptor-like
SEML1_0776	YebC/PmpR family DNA-binding transcriptional regulator	0.9855	Transcriptional regulatory protein	1.8e-85	3.5e-81	5-233	PF01709	Transcriptional regulator	0.9587	A0A1F7R2H9	Probable transcriptional regulatory protein A3F05_02075	0.9357	A0A420ZDG7	Probable transcriptional regulatory protein DRH29_01045	0.9355	A0A0G0C2B7	Probable transcriptional regulatory protein UR28_C0030G0009	0.997, 0.997, 0.993	11-75, 76-130,201-240, 131-195	e1lfpA1, e5ekzA1, e1konA10	Helical bundle domain in YebC-like proteins, a+b domain in YebC-like proteins, Ferredoxin-like domain in YebC
SEML1_0777	ComEC/Rec2 family competence protein	NA	NA	7.30E-48, 1.70E-09	4.80E-44, 1.10E-05	206-464, 38-152	PF03772, PF13567	Competence protein, Domain of unknown function (DUF4131)	0.9764	A0A2G6C1P0	ComEC/Rec2-related protein domain-containing protein	0.9731	A0A2N1SYN5	ComEC/Rec2-related protein domain-containing protein	0.9626	A0A4Q0AJT1	ComEC/Rec2 family competence protein	0.983	81-275,376-445	e4rvzZ3	Nucleic acid-binding proteins
SEML1_0778	tRNA-Lys	NA	NA	NA	NA	NA	NA	NA	NA	NA	NA	NA	NA	NA	NA	NA	NA	NA	NA	NA	NA
SEML1_0779	hypothetical protein	NA	NA	NA	NA	NA	NA	NA	0.9181	A0A563CUD9	Uncharacterized protein	0.914	A0A4V1TVF0	Uncharacterized protein	0.9082	A0A2G6C1F6	Uncharacterized protein	NA	NA	NA	NA
SEML1_0780	hypothetical protein	NA	NA	NA	NA	NA	NA	NA	0.6141	A0A2M6W971	Uncharacterized protein	NA	NA	NA	NA	NA	NA	NA	NA	NA	NA
SEML1_0781	RimK family alpha-L-glutamate ligase	NA	NA	4.30E-60, 4.00E-36, 1.80E-21, 2.40E-07, 1.10E-12	7.00E-57, 6.50E-33, 3.00E-18, 0.0004, 1.80E-09	98-288, 1-94, 114-253, 98-226, 99-266	PF08443, PF18030, PF02955, PF14397, PF02655	RimK-like ATP-grasp domain, RimK PreATP-grasp domain, Prokaryotic glutathione synthetase, ATP-grasp domain, Sugar-transfer associated ATP-grasp, ATP-grasp domain	0.9522	A0A162ZGG4	Alpha-L-glutamate ligase	0.9515	A0A7V5R3F2	RimK family alpha-L-glutamate ligase	0.9511	A0A4R0YHS8	Probable alpha-L-glutamate ligase (EC 6.3.2.-)	0.987, 0.997	1-90, 91-295	e5zctH1, e5zctH2	PreATP-grasp domain, ATP-grasp
SEML1_0782	RimK/LysX family protein	0.8048	Zn protease domain-containing protein	2.9e-21	2.9e-17	8-139	PF05618	Putative ATP-dependant zinc protease	0.8999	A0A7W4EMH2	ATP-dependent zinc protease	0.8237	A0A258GC07	Putative ATP-dependent zinc protease domain-containing protein	0.8127	A0A7T9EYL8	ATP-dependent zinc protease	0.98	6-170	e2pmaA1	acid protease
SEML1_0783	hypothetical protein	0.9303	DUF2339 domain-containing protein	NA	NA	NA	NA	NA	0.6811	A0A1I6IWE1	DUF2339 domain-containing protein	0.6564	A0A521T523	DUF2157 domain-containing protein	0.6558	A0A7C6H8C7	DUF2339 domain-containing protein	0.992	1-50,126-1053	e7dxjB1	ARM repeat
SEML1_0784	molecular chaperone DnaJ	0.9963	Chaperone protein DnaJ	4.80E-39, 2.20E-29, 1.80E-17	6.70E-36, 3.10E-26, 2.50E-14	129-345, 5-64, 156-220	PF01556, PF00226, PF00684	DnaJ C terminal domain, DnaJ domain, DnaJ central domain	0.8079	Q74IT7	Chaperone protein DnaJ	0.7777	A0A1F7R6T6	Molecular chaperone DnaJ	0.7774	A0A1F5CRC6	CR-type domain-containing protein	0.995, 0.998, 0.998, 0.998	1-105, 156-220, 116-155,221-270, 271-369	e4rwuA1, e6jzbA2, e3agzA1, e6jzbA3	Chaperone J-domain, DnaJ/Hsp40 cysteine-rich domain, HSP40/DnaJ peptide-binding domain, HSP40/DnaJ peptide-binding domain
SEML1_0785	CNNM domain-containing protein	NA	NA	1.90E-37, 2.20E-07	1.90E-33, 0.0021	10-165, 279-308	PF01595, PF00571	Cyclin M transmembrane N-terminal domain, CBS domain	0.9406	A0A7T9K6V1	DUF21 domain-containing protein	0.9381	A0A7Y2AQT2	DUF21 domain-containing protein	0.9269	A0A563C7G5	DUF21 domain-containing protein	0.997	176-325	e6n7eD2	CBS-domain
SEML1_0786	CBS domain-containing protein	NA	NA	2.30E-06, 2.60E-12	0.023, 2.60E-08	207-239, 252-303	PF00571, PF00571	CBS domain, CBS domain	0.8975	A0A1J5HJH5	CBS domain-containing protein	0.8292	A0A2G6C1G3	CBS domain-containing protein	0.8291	A0A521GPA9	CBS domain-containing protein	0.996	161-315	e6n7eD2	CBS-domain
SEML1_0787	DsbA family protein	0.7474	Thioredoxin domain-containing protein	8.6e-28	1.3e-24	50-204	PF13462	Thioredoxin	0.9163	A0A839JKD0	Thioredoxin domain-containing protein	0.903	A0A2G6C116	Thioredoxin domain-containing protein	0.9015	A0A3D2AST4	Thioredoxin domain-containing protein	0.994	1-25,31-245	e6eezB1	Thioredoxin-like
SEML1_0788	magnesium transporter CorA family protein	NA	NA	4e-44	1.6e-40	20-302	PF01544	CorA-like Mg2+ transporter protein	0.9196	A0A7C3P8V7	Magnesium transporter CorA family protein	0.9135	A0A2D6E2G8	Magnesium transporter CorA family protein	0.9062	A0A7X5Q419	Cobalt/magnesium transport protein CorA	0.995, 0.931	1-240, 241-304	e4ev6E4, e4ev6E5	CorA soluble domain-like, Magnesium transport protein CorA, transmembrane region
SEML1_0789	hypothetical protein	NA	NA	NA	NA	NA	NA	NA	NA	NA	NA	NA	NA	NA	NA	NA	NA	NA	NA	NA	NA
SEML1_0790	HAMP domain-containing histidine kinase	NA	NA	2.00E-30, 3.20E-13, 3.50E-09, 2.90E-07	6.50E-27, 1.00E-09, 1.10E-05, 0.00093	224-333, 116-179, 233-316, 228-321	PF02518, PF00512, PF13589, PF14501	Histidine kinase-, DNA gyrase B-, and HSP90-like ATPase, His Kinase A (phospho-acceptor) domain, Histidine kinase-, DNA gyrase B-, and HSP90-like ATPase, GHKL domain	0.8764	A0A2G6C191	histidine kinase (EC 2.7.13.3)	0.8234	A0A7T9F5L7	HAMP domain-containing histidine kinase	0.8145	A0A1F4UNF6	histidine kinase (EC 2.7.13.3)	0.994, 0.998	101-180, 181-335	e4kp4B1, e3d36B7	Homodimeric domain of signal transducing histidine kinase, ATPase domain of HSP90 chaperone/DNA topoisomerase II/histidine kinase
SEML1_0791	response regulator transcription factor	0.6622	DNA-binding response regulator	1.20E-32, 1.30E-25	1.20E-28, 1.30E-21	3-112, 146-221	PF00072, PF00486	Response regulator receiver domain, Transcriptional regulatory protein, C terminal	0.9204	A0A3L7QGE0	DNA-binding response regulator	0.9113	A0A3N9MV69	DNA-binding response regulator	0.9059	A0A2E2TKW9	DNA-binding response regulator	0.998, 0.998	1-120, 126-225	e4s04F2, e5ed4E1	CheY-like, winged
SEML1_0792	MarR family transcriptional regulator	NA	NA	1.9e-08	0.00012	9-59	PF12802	MarR family	0.9275	A0A8B1YLI9	MarR family transcriptional regulator	0.9195	A0A7W4EFZ3	ArsR family transcriptional regulator	0.9009	A0A2G6C1S5	MarR family transcriptional regulator	0.999	6-80	e3oopA1	winged
SEML1_0793	hypothetical protein	NA	NA	7.30E-29, 2.00E-20, 1.30E-11, 1.10E-07	2.90E-25, 8.00E-17, 5.30E-08, 0.00044	326-484, 34-201, 320-460, 33-225	PF13231, PF00535, PF02366, PF13641	Dolichyl-phosphate-mannose-protein mannosyltransferase, Glycosyl transferase family 2, Dolichyl-phosphate-mannose-protein mannosyltransferase, Glycosyltransferase like family 2	0.8856	A0A7T9J0E5	Glycosyltransferase family 39 protein	0.8121	A0A1H0FIR3	4-amino-4-deoxy-L-arabinose transferase	0.8114	A0A2K8M365	Glycosyl transferase	0.997, 0.999, 0.979	1-265, 266-640,691-730, 751-860	e5mlzA1, e5oglA2, e5ezmA2	Nucleotide-diphospho-sugar transferases, STT3/PglB/AglB transmembrane domain, STT3/PglB/AglB core domain
SEML1_0794	ABC transporter ATP-binding protein	0.6793	ABC transporter ATP-binding protein	2.70E-35, 2.20E-08	3.40E-32, 2.70E-05	21-169, 20-54	PF00005, PF13555	ABC transporter, P-loop containing region of AAA domain	0.9413	A0A2N1SY39	ABC transporter ATP-binding protein	0.937	A0A7W4E7U1	ABC transporter ATP-binding protein	0.9349	A0A1H9UIM9	Putative ABC transport system ATP-binding protein	0.998	1-235	e5xu1B1	P-loop containing nucleoside triphosphate hydrolases
SEML1_0795	ABC transporter permease	0.5159	ABC transporter permease	1.60E-25, 4.40E-14	6.30E-22, 1.70E-10	328-449, 21-300	PF02687, PF12704	FtsX-like permease family, MacB-like periplasmic core domain	0.9584	A0A660M3U3	ABC transporter permease	0.9502	A0A2G6C4K0	ABC transporter permease	0.9419	A0A1M3BTS6	ABC3 transporter permease protein domain-containing protein	0.965, 0.993, 0.995	51-125,276-315, 126-205,226-275, 1-50,316-455	e3ftjA1, e5udfA2, e5xu1S3	ferredoxin-like domain in periplasmic region of MacB, double psi, MacB transmembrane domain
SEML1_0796	YhgE/Pip domain-containing protein	0.5885	YhgE/Pip domain-containing protein	8.7e-12	2.4e-08	415-705	PF12698	ABC-2 family transporter protein	0.8112	A0A3C1E3D2	YhgE/Pip domain-containing protein	0.8105	A0A1H3KHL1	YhgE/Pip N-terminal domain-containing protein/YhgE/Pip C-terminal domain-containing protein	0.8085	A0A1H3MLX7	Putative membrane protein	0.929, 0.969, 0.997	61-175, 176-350,421-515, 6-55,526-725	e3cniA1, e6pyrB1, e5do7A2	Periplasmic binding protein-like II, Phosphatidylinositol 3-kinase regulatory subunit inter-SH2 domain, ABCG5/ABCG8 transmembrane domain
SEML1_0797	hypothetical protein	0.5235	Rrf2 family transcriptional regulator	4.00E-31, 1.00E-07	1.30E-27, 0.00033	3-139, 20-57	PF02082, PF01047	Iron-dependent Transcriptional regulator, MarR family	0.9501	A0A563CSR0	Rrf2 family transcriptional regulator	0.944	A0A1Q3NPD6	Transcriptional regulator	0.9315	A0A3A6DS42	Rrf2 family transcriptional regulator	0.997	1-140	e6hsdA1	winged
SEML1_0798	chaperonin GroEL	0.6404	60 kDa chaperonin	5.9e-80	3.8e-76	22-526	PF00118	TCP-1/cpn60 chaperonin family	0.9586	A0A521GS80	60 kDa chaperonin	0.9458	A0A0L0LKN4	Chaperonin GroEL (EC 5.6.1.7) (60 kDa chaperonin) (Chaperonin-60) (Cpn60)	0.9438	A0A352R4X2	Chaperonin GroEL (EC 5.6.1.7) (60 kDa chaperonin) (Chaperonin-60) (Cpn60)	0.998, 0.995, 0.996	1-140,411-530, 141-195,376-410, 196-375	e6mrcB2, e4pj1G1, e1sjpB3	GroEL equatorial domain-like, GroEL-intermediate domain like, The "swivelling" beta/beta/alpha domain
SEML1_0799	co-chaperone GroES	NA	NA	7.8e-26	1.5e-21	4-86	PF00166	Chaperonin 10 Kd subunit	0.8581	D4JF62	10 kDa chaperonin	0.837	A0A7C7LWS0	Co-chaperonin GroES (10 kDa chaperonin) (Chaperonin-10) (Cpn10)	0.8359	A0A139JRI3	10 kDa chaperonin	0.991	1-89	e4pj1Z1	GroES
SEML1_0800	hypothetical protein	NA	NA	NA	NA	NA	NA	NA	0.8424	A0A563CSB4	Uncharacterized protein	NA	NA	NA	NA	NA	NA	NA	NA	NA	NA
SEML1_0801	carbamate kinase	0.9919	Carbamate kinase	2.2e-34	4.2e-30	4-297	PF00696	Amino acid kinase family	0.972	A0A258GFM8	Carbamate kinase	0.9662	A0A2U8ED78	Carbamate kinase	0.9642	A0A0R1QRE9	Carbamate kinase	0.999	1-315	e4jz9D1	Carbamate kinase-like
SEML1_0802	YfcC family protein	NA	NA	9.1e-112	5.9e-108	15-515	PF03606	C4-dicarboxylate anaerobic carrier	0.8897	A0A2T4LTS9	C4-dicarboxylate ABC transporter permease	0.8889	A0A810QGT3	YfcC family protein	0.888	A0A840QY14	Putative ion transporter superfamily protein YfcC	0.995	11-60,76-520	e7jsjB1	dicarboxylate/sodium symporter
SEML1_0803	Arginine deiminase	NA	NA	5.20E-144, 6.60E-59, 6.40E-51	2.60E-140, 3.20E-55, 3.20E-47	36-409, 608-781, 462-602	PF02274, PF00185, PF02729	Arginine deiminase, Aspartate/ornithine carbamoyltransferase, Asp/Orn binding domain, Aspartate/ornithine carbamoyltransferase, carbamoyl-P binding domain	0.7517	A0A258GFJ7	Arginine deiminase (ADI) (EC 3.5.3.6) (Arginine dihydrolase) (AD)	0.7507	A0A0R1ML86	Arginine deiminase (ADI) (EC 3.5.3.6) (Arginine dihydrolase) (AD)	0.7454	A0A4R6U039	Arginine deiminase (ADI) (EC 3.5.3.6) (Arginine dihydrolase) (AD)	0.999, 0.987, 0.996	1-415, 446-595, 596-783	e4bofB1, e3txxB2, e2w37B2	Pentein, Aspartate/ornithine carbamoyltransferase, Aspartate/ornithine carbamoyltransferase
SEML1_0804	hypothetical protein	NA	NA	NA	NA	NA	NA	NA	0.8968	A0A4P9A393	Uncharacterized protein	0.8871	A0A660M1F5	Uncharacterized protein	NA	NA	NA	NA	NA	NA	NA
SEML1_0805	hypothetical protein	0.8194	DUF475 domain-containing protein	5.50E-96, 8.00E-19	3.60E-92, 5.20E-15	52-339, 42-308	PF04332, PF03741	Protein of unknown function (DUF475), Integral membrane protein TerC family	0.9654	A0A7T9KJ70	DUF475 domain-containing protein	0.9552	A0A6M5F6J3	DUF475 domain-containing protein	0.9356	A0A2M7TYY5	DUF475 domain-containing protein	NA	NA	NA	NA
SEML1_0806	ABC transporter permease	NA	NA	2.90E-45, 2.00E-31, 2.10E-10, 1.00E-07	1.40E-41, 9.70E-28, 1.00E-06, 0.00049	24-360, 178-334, 17-292, 178-276	PF12698, PF01061, PF12679, PF12730	ABC-2 family transporter protein, ABC-2 type transporter, ABC-2 family transporter protein, ABC-2 family transporter protein	0.9317	A0A2G6C1I8	Transport permease protein	0.9255	A0A7T9KES0	ABC transporter permease	0.8938	A0A380JD95	ABC transporter	0.987, 0.997	51-170, 6-50,171-368	e3cniA1, e7r8eA2	Periplasmic binding protein-like II, ABCG5/ABCG8 transmembrane domain
SEML1_0807	ABC transporter ATP-binding protein	0.7389	ABC transporter ATP-binding protein	4.2e-32	5.9e-29	24-161	PF00005	ABC transporter	0.9348	A0A563D9W7	ABC transporter ATP-binding protein	0.9153	A0A1R0YV15	Export ABC transporter ATP-binding protein	0.9149	A0A402BF34	Glycosyl transferase family 8	0.998	6-250	e5x3xB1	P-loop containing nucleoside triphosphate hydrolases
SEML1_0808	SulP family inorganic anion transporter	NA	NA	NA	NA	NA	NA	NA	0.9347	A0A660M236	Uncharacterized protein	0.8946	A0A847YUK6	Polymerase nucleotidyl transferase domain-containing protein	0.8583	A0A563D094	Uncharacterized protein	0.989	6-130	e2fclA1	Nucleotidyltransferase
SEML1_0809	hypothetical protein	0.7141	CHAP domain-containing protein	3.4e-13	2.2e-09	99-188	PF05257	CHAP domain	0.811	A0A5N5E3K2	CHAP domain-containing protein	0.8096	A0A0G4AXL1	Peptidase C51 domain-containing protein	0.7943	A0A2G6C582	CHAP domain-containing protein	0.993	66-213	e4lj1A1	Cysteine proteinases
SEML1_0810	M20/M25/M40 family metallo-hydrolase	NA	NA	5.80E-31, 1.80E-13, 1.40E-08	3.80E-27, 1.20E-09, 9.00E-05	64-367, 171-267, 54-360	PF01546, PF07687, PF04389	Peptidase family M20/M25/M40, Peptidase dimerisation domain, Peptidase family M28	0.9954	A0A563CHF8	M20 family peptidase	0.966	A0A514Z7Y2	M20 family metallopeptidase	0.9344	A0A8A6LFW8	M20/M25/M40 family metallo-hydrolase	0.994, 0.994	1-175,291-370, 176-290	e4onwA1, e5k8pC1	Zn-dependent exopeptidases, Bacterial exopeptidase dimerisation domain
SEML1_0811	hypothetical protein	NA	NA	1.40E-10, 8.60E-08, 3.30E-08, 2.20E-07	3.10E-07, 0.00019, 7.10E-05, 0.00048	66-141, 96-141, 64-149, 53-152	PF00583, PF08445, PF13527, PF13673	Acetyltransferase (GNAT) family, FR47-like protein, Acetyltransferase (GNAT) domain, Acetyltransferase (GNAT) domain	0.8019	A0A563CVB7	GNAT family N-acetyltransferase	0.7866	A0A7T9KJC1	N-acetyltransferase domain-containing protein	0.7559	A0A7W4ESG5	GNAT family N-acetyltransferase	0.994	1-205	e1rxtA2	Acyl-CoA N-acyltransferases (Nat)
SEML1_0812	YbhB/YbcL family Raf kinase inhibitor-like protein	0.8844	YbhB/YbcL family Raf kinase inhibitor-like protein	6.9e-36	1.3e-31	14-144	PF01161	Phosphatidylethanolamine-binding protein	0.9591	S3LA72	YbhB/YbcL family Raf kinase inhibitor-like protein	0.9362	A0A7V0NEM0	YbhB/YbcL family Raf kinase inhibitor-like protein	0.936	A0A1G2CI13	Phosphatidylethanolamine-binding protein	0.997	1-153	e3n08B1	PEBP-like
SEML1_0813	hypothetical protein	NA	NA	1.1e-09	1.1e-05	148-238	PF05014	Nucleoside 2-deoxyribosyltransferase	0.9696	A0A7U9XIK7	Uncharacterized protein	0.9613	A0A0M8UTN4	Uncharacterized protein	0.7275	A0A2H6AA26	Ppx/GppA phosphatase domain-containing protein	0.995, 0.984	6-125, 126-255	e1u6zB2, e6evsB1	Ribonuclease H-like, N-deoxyribosyltransferase
SEML1_0814	hypothetical protein	NA	NA	NA	NA	NA	NA	NA	0.6931	A0A839JQY4	DUF4918 family protein	0.6885	J0DF93	Uncharacterized protein	0.6675	W7CVY2	Uncharacterized protein	NA	NA	NA	NA
SEML1_0815	hypothetical protein	NA	NA	NA	NA	NA	NA	NA	0.8841	A0A7T9IPW5	Uncharacterized protein	NA	NA	NA	NA	NA	NA	NA	NA	NA	NA
SEML1_0816	protein kinase UbiB	NA	NA	3.1e-37	3.1e-33	74-307	PF03109	ABC1 atypical kinase-like domain	0.9504	A0A563D6I3	AarF/ABC1/UbiB kinase family protein	0.8887	A0A7T9QKE7	AarF/ABC1/UbiB kinase family protein	0.8368	A0A7C7M251	AarF/ABC1/UbiB kinase family protein	0.995	21-475	e2q83A1	Protein kinase
SEML1_0817	hypothetical protein	0.9109	DUF3800 domain-containing protein	3.9e-15	7.7e-11	11-215	PF12686	Protein of unknown function (DUF3800)	0.9769	A0A563CSZ2	DUF3800 domain-containing protein	0.9562	A0A090JN31	DUF3800 domain-containing protein	0.9556	A0A4Q9TK88	DUF3800 domain-containing protein	0.981	6-235	e3pufD1	Ribonuclease H-like
SEML1_0818	hypothetical protein	0.9167	DUF2268 domain-containing protein	NA	NA	NA	NA	NA	0.993	A0A7W4ELZ8	DUF2268 domain-containing protein	0.9354	A0A563D6R0	Uncharacterized protein	0.8974	A0A419GC14	DUF2268 domain-containing protein	0.994	1-324	e4c2oA1	Metalloproteases ("zincins") catalytic domain
SEML1_0819	ABC transporter ATP-binding protein/permease	NA	NA	2.50E-56, 4.30E-33	1.50E-53, 2.70E-30	89-380, 444-592	PF00664, PF00005	ABC transporter transmembrane region, ABC transporter	0.9117	A0A839JLJ8	ABC transporter ATP-binding protein	0.9027	A0A2N6V090	Multidrug ABC transporter ATP-binding protein	0.9012	A0A3D4S756	Multidrug ABC transporter ATP-binding protein	0.997, 0.998	16-410, 411-665	e5mkkA2, e3qf4B1	Type I ABC exporter transmembrane domain fold, P-loop containing nucleoside triphosphate hydrolases
SEML1_0820	ABC transporter ATP-binding protein/permease	NA	NA	1.60E-33, 2.90E-31	2.10E-30, 3.70E-28	350-497, 20-283	PF00005, PF00664	ABC transporter, ABC transporter transmembrane region	0.9538	A0A2U3L795	ABC transporter transmembrane region family protein	0.9447	A0A7W4E7P7	ABC transporter ATP-binding protein	0.9424	A0A1X0DNX1	ABC transporter ATP-binding protein	0.998, 0.999	1-315, 316-595	e4q4hA1, e6quzA1	Type I ABC exporter transmembrane domain fold, P-loop containing nucleoside triphosphate hydrolases
SEML1_0821	hypothetical protein	NA	NA	NA	NA	NA	NA	NA	0.6071	A0A258GC09	Uncharacterized protein	0.6057	A0A7W4EJI2	Uncharacterized protein	0.6028	A0A7X6P4S5	Uncharacterized protein	NA	NA	NA	NA
SEML1_0822	thioredoxin domain-containing protein	NA	NA	2.00E-23, 2.00E-09	9.70E-20, 9.60E-06	48-217, 54-215	PF13462, PF13098	Thioredoxin, Thioredoxin-like domain	0.7963	A0A7C3VJC6	Thioredoxin-like fold domain-containing protein	0.7927	A0A563CDP0	Thioredoxin-like fold domain-containing protein	0.7885	A0A1F7JMC8	Thioredoxin domain-containing protein	0.996	11-235	e4pwpA1	Thioredoxin-like
SEML1_0823	tRNA-Pro	NA	NA	NA	NA	NA	NA	NA	NA	NA	NA	NA	NA	NA	NA	NA	NA	NA	NA	NA	NA
SEML1_0824	hypothetical protein	NA	NA	NA	NA	NA	NA	NA	NA	NA	NA	NA	NA	NA	NA	NA	NA	NA	NA	NA	NA
SEML1_0825	hypothetical protein	NA	NA	NA	NA	NA	NA	NA	NA	NA	NA	NA	NA	NA	NA	NA	NA	NA	NA	NA	NA
SEML1_0826	hypothetical protein	0.6201	UPF0235 protein	2.4e-20	2.3e-16	2-72	PF02594	Uncharacterised ACR, YggU family COG1872	0.9557	A0A1F7K9I7	UPF0235 protein	0.9537	A0A7U4G1Q0	PE-PGRS family protein	0.9465	A0A7I7X1Y1	UPF0235 protein MHIB_12310	0.986	1-74	e1n91A1	YggU-like
SEML1_0827	hypothetical protein	0.5679	VanZ family protein	4e-26	2.6e-22	52-181	PF04892	VanZ like family	0.7961	A0A4Q5NEJ3	VanZ family protein	0.7642	A0A7S9UDB6	VanZ family protein	0.7311	A0A7Y9MF64	Glycopeptide antibiotics resistance protein	0.896	6-75,88-190	e4rfsS1	S-component of energy-coupling factor (ECF) transporters
SEML1_0828	hypothetical protein	NA	NA	7.30E-23, 1.30E-12	4.70E-19, 8.50E-09	100-278, 3-113	PF00881, PF01928	Nitroreductase family, CYTH domain	0.7477	H6CER3	Nitroreductase family protein	0.7411	A0A563CNC9	NAD(P)H-dependent oxidoreductase	0.7335	J6CJ19	Nitroreductase domain-containing protein	0.999	1-299	e2dc4B1	mRNA triphosphatase CET1-related
SEML1_0829	hypothetical protein	0.542	NUDIX hydrolase	4.7e-20	4.6e-16	9-133	PF00293	NUDIX domain	0.9292	A0A857VG28	NUDIX domain-containing protein	0.9272	A0A7W4HTH1	NUDIX hydrolase	0.8742	A0A1M3BUH9	Nudix hydrolase domain-containing protein	0.997	6-140	e4zbpB1	Nudix
SEML1_0830	DNA alkylation repair protein	0.6856	DNA alkylation repair protein	1e-10	1e-06	14-199	PF08713	DNA alkylation repair enzyme	0.9513	A0A563D3F3	DNA alkylation repair protein	0.9271	A0A839JI85	DNA alkylation repair protein	0.9134	A0A4P9A3G9	DNA alkylation repair protein	0.996	1-245	e5cl8A1	ARM repeat
SEML1_0831	RNA pyrophosphohydrolase	NA	NA	1e-16	9.9e-13	20-134	PF00293	NUDIX domain	0.8755	A0A563CAB2	NUDIX domain-containing protein	0.8395	A0A258GG55	Nudix hydrolase domain-containing protein	0.8195	A0A521GKW5	NUDIX domain-containing protein	0.997	1-150	e4zbpB1	Nudix
SEML1_0832	dITP/XTP pyrophosphatase	NA	NA	2.6e-26	5.2e-22	14-194	PF01725	Ham1 family	0.9043	A0A7W4DGU0	Non-canonical purine NTP pyrophosphatase	0.8903	A0A2W4IJR9	Non-canonical purine NTP pyrophosphatase	0.8849	A0A563CRX4	Non-canonical purine NTP pyrophosphatase	0.994	6-209	e1vp2A1	ITPase-like
SEML1_0833	RNA pyrophosphohydrolase	NA	NA	1.60E-19, 1.10E-08	7.90E-16, 5.40E-05	7-120, 12-123	PF00293, PF14815	NUDIX domain, NUDIX domain	0.9362	A0A563CTT0	NUDIX hydrolase	0.8617	A0A1F7Q354	Nudix hydrolase domain-containing protein	0.8413	A0A843JWV8	NUDIX hydrolase	0.995	6-135	e6ypbA1	Nudix
SEML1_0834	hypothetical protein	NA	NA	NA	NA	NA	NA	NA	0.5573	A0A563CU23	LPXTG cell wall anchor domain-containing protein	NA	NA	NA	NA	NA	NA	NA	NA	NA	NA
SEML1_0835	hypothetical protein	0.5587	ABC transporter permease	1e-13	5e-10	5-187	PF12730	ABC-2 family transporter protein	0.9865	A0A563CTT2	ABC transporter permease	0.9671	A0A7W3SUS6	ABC transporter permease	0.9607	F7K5C4	ABC transporter permease	0.996	1-239	e6hzmB1	ABCG5/ABCG8 transmembrane domain
SEML1_0836	ABC transporter ATP-binding protein	NA	NA	2.4e-32	8e-29	23-161	PF00005	ABC transporter	0.9455	A0A7U9SQ07	Putative ABC transporter ATP-binding protein YxlF (EC 3.6.3.-)	0.9449	U2TW47	ABC transporter, ATP-binding protein	0.9426	A0A0Q0YQ67	Putative ABC transporter ATP-binding protein YxlF (EC 3.6.3.-)	0.998	1-243	e6hzmB2	P-loop containing nucleoside triphosphate hydrolases
SEML1_0837	TetR/AcrR family transcriptional regulator	NA	NA	1.4e-22	3.4e-19	14-60	PF00440	Bacterial regulatory proteins, tetR family	0.9188	A0A563CTT4	TetR/AcrR family transcriptional regulator	0.9138	F7K8H4	HTH tetR-type domain-containing protein	0.9024	A0A3D4FH24	TetR/AcrR family transcriptional regulator	0.993, 0.991	6-75, 76-210	e3qbmA1, e3b81A3	tri-helical, Tetracyclin repressor-like, C-terminal domain
SEML1_0838	ACT domain-containing protein	0.5404	4.2.1.51	7.50E-58, 6.20E-09	3.70E-54, 3.10E-05	9-187, 205-260	PF00800, PF01842	Prephenate dehydratase, ACT domain	0.9697	A0A7T9IT71	Prephenate dehydratase	0.9497	A0A1M3BTH5	prephenate dehydratase (EC 4.2.1.51)	0.9487	A0A520UPI3	prephenate dehydratase (EC 4.2.1.51)	0.998, 0.999, 0.998	6-85,181-195, 86-180, 196-270	e6vh5D2, e6vh5D3, e3luyA3	Periplasmic binding protein-like II, Periplasmic binding protein-like II, ACT-like
SEML1_0839	MmcQ/YjbR family DNA-binding protein	0.7677	MmcQ/YjbR family DNA-binding protein	3.3e-24	6.5e-20	13-114	PF04237	YjbR	0.9657	A0A3M5U6D6	MmcQ/YjbR family DNA-binding protein	0.9606	U1WC54	Uncharacterized protein	0.9597	A0A0R2CZC7	MmcQ protein	0.996	1-115	e2kfpA1	YjbR-like
SEML1_0840	hypothetical protein	NA	NA	NA	NA	NA	NA	NA	0.8794	A0A847D0G0	Thioredoxin domain-containing protein	0.8645	A0A6M5FES5	Thioredoxin domain-containing protein	0.8159	R5NAX2	Putative lipoprotein	0.991	1-208	e2jszA1	Thioredoxin-like
SEML1_0841	methionine adenosyltransferase domain-containingprotein	0.6486	Methionine adenosyltransferase	3.40E-42, 1.10E-27, 1.00E-20	1.30E-38, 4.20E-24, 4.00E-17	220-347, 8-75, 101-216	PF02773, PF00438, PF02772	S-adenosylmethionine synthetase, C-terminal domain, S-adenosylmethionine synthetase, N-terminal domain, S-adenosylmethionine synthetase, central domain	0.9471	A0A7T9QFZ1	Methionine adenosyltransferase	0.9466	A0A7T9IU44	Methionine adenosyltransferase	0.9321	A0A1F6VJ10	methionine adenosyltransferase (EC 2.5.1.6)	0.994	1-350	e4l2zA1	S-adenosylmethionine synthetase
SEML1_0842	hypothetical protein	0.8558	GIY-YIG domain-containing protein	7.2e-08	0.00071	9-52	PF01541	GIY-YIG catalytic domain	0.9586	A0A563CVF7	GIY-YIG domain-containing protein	0.9364	A0A7T8YMB5	GIY-YIG domain-containing protein	0.8124	A0A857MJC2	GIY-YIG domain-containing protein	0.986	1-130	e7cq3A1	GIY-YIG endonuclease
SEML1_0843	hypothetical protein	NA	NA	5.30E-35, 5.30E-21, 1.20E-09, 1.10E-06	1.70E-31, 1.80E-17, 4.10E-06, 0.0036	799-899, 72-261, 100-252, 110-243	PF19778, PF04851, PF00270, PF02562	Endonuclease domain, Type III restriction enzyme, res subunit, DEAD/DEAH box helicase, PhoH-like protein	0.8567	A0A1A3TUQ5	Uncharacterized protein	0.8451	A0A7T2U1L7	DEAD/DEAH box helicase family protein	0.823	A0A1R1BXX5	Restriction endonuclease subunit R	0.994, 0.947, 0.995, 0.988	6-270, 296-375, 271-295,376-605,661-695, 626-640,781-915	e4zcfC1, e2ivwA1, e4xjxA1, e1t0fA2	P-loop containing nucleoside triphosphate hydrolases, GspC HR domain/PilP-like, P-loop containing nucleoside triphosphate hydrolases, Restriction endonuclease-like
SEML1_0844	hypothetical protein	NA	NA	NA	NA	NA	NA	NA	NA	NA	NA	NA	NA	NA	NA	NA	NA	NA	NA	NA	NA
SEML1_0845	hypothetical protein	0.958	DUF3800 domain-containing protein	3.4e-09	2.2e-05	19-225	PF12686	Protein of unknown function (DUF3800)	0.9833	A0A6M5F808	DUF3800 domain-containing protein	0.9302	A0A842VLI8	DUF3800 domain-containing protein	0.908	A0A6N6PHK7	DUF3800 domain-containing protein	0.988	11-275	e3pufD1	Ribonuclease H-like
SEML1_0846	hypothetical protein	NA	NA	NA	NA	NA	NA	NA	NA	NA	NA	NA	NA	NA	NA	NA	NA	NA	NA	NA	NA
SEML1_0847	DNA replication and repair protein RecF	NA	NA	2e-18	2.6e-15	34-324	PF13304	AAA domain, putative AbiEii toxin, Type IV TA system	0.8528	A0A1F7WW39	ATPase AAA-type core domain-containing protein	0.7911	A0A1I6MHI9	AAA ATPase domain-containing protein	0.7562	A0A7W5T9Z4	Putative ATPase	0.991	1-475	e6qxfH1	P-loop containing nucleoside triphosphate hydrolases
SEML1_0848	hypothetical protein	NA	NA	3.8e-45	2.5e-41	107-421	PF01555	DNA methylase	0.9601	A0A563CRE1	Site-specific DNA-methyltransferase	0.9082	A0A6D0ITH5	Site-specific DNA-methyltransferase (adenine-specific)	0.9011	A0A847YW15	Site-specific DNA-methyltransferase	0.997, 0.96, 0.938	11-135,156-255,346-495, 256-345, 496-610	e4zcfA1, e4zcfA2, e4zcfA3	S-adenosyl-L-methionine-dependent methyltransferases, Type III R-M system modification subunit target recognition domain, Type III R-M system modification subunit C-terminal domain
SEML1_0849	hypothetical protein	NA	NA	1.60E-24, 9.70E-23	6.20E-21, 3.80E-19	130-235, 44-124	PF02661, PF13784	Fic/DOC family, Fic/DOC family N-terminal	0.9652	K2B058	Fido domain-containing protein	0.961	A0A1F6HV98	Fido domain-containing protein	0.9587	A0A1G2T0J0	Fido domain-containing protein	0.999, 0.989	6-300, 301-385	e7cb8A1, e2xigC1	Fic-like, winged
SEML1_0850	hypothetical protein	NA	NA	1.2e-15	2.3e-11	64-221	PF03496	ADP-ribosyltransferase exoenzyme	0.8454	A0A563D0R7	ADP ribosyltransferase domain-containing protein	0.7002	A0A660M2C5	ADP ribosyltransferase domain-containing protein	0.6799	A0A7W4ELI3	ADP ribosyltransferase domain-containing protein	0.988	23-225,241-280	e6gn8C1	ADP-ribosylation
SEML1_0851	hypothetical protein	NA	NA	NA	NA	NA	NA	NA	NA	NA	NA	NA	NA	NA	NA	NA	NA	NA	NA	NA	NA
SEML1_0852	Peptidoglycan-N-acetylglucosamine deacetylase	0.5579	NodB homology domain-containing protein	6.7e-38	6.6e-34	215-331	PF01522	Polysaccharide deacetylase	0.7051	A0A7C6HV32	Polysaccharide deacetylase family protein	0.7028	A0A0M2M459	NodB homology domain-containing protein	0.6984	A0A0L8J357	Deacetylase	0.998	211-405	e5lfzA1	Glycoside hydrolase/deacetylase
SEML1_0853	hypothetical protein	NA	NA	1.5e-09	1.5e-05	74-128	PF13205	Bacterial Ig-like domain	0.97	A0A8B1YKM7	Ig-like domain-containing protein	0.9041	A0A0U5BMV1	SbsA Ig-like domain-containing protein	0.9023	A0A4V2EXF7	SbsA Ig-like domain-containing protein	0.992, 0.854	56-125, 126-450	e4aq1A1, e6rxtUA2	Immunoglobulin/Fibronectin type III/E set domains/PapD-like, 7-bladed
SEML1_0854	TIGR03943 family protein	0.9715	TIGR03943 family protein	1.1e-10	2.2e-06	16-123	PF09323	Domain of unknown function (DUF1980)	0.8894	A0A2M9BCK3	Putative repeat protein (TIGR03943 family)	0.8884	A0A7W4HST2	TIGR03943 family protein	0.8815	A0A0Q4FCI9	TIGR03943 family protein	0.99	136-250	e2pi2A1	Nucleic acid-binding proteins
SEML1_0855	permease	0.9568	Permease	8e-56	7.8e-52	5-287	PF03773	Predicted permease	0.9922	A0A660M086	Permease	0.972	A0A399TPW8	Permease	0.9701	A0A399SZ13	Permease	NA	NA	NA	NA
SEML1_0856	non-canonical purine NTP pyrophosphatase	NA	NA	1.4e-31	2.8e-27	3-168	PF01725	Ham1 family	0.9445	A0A2G6C1Y1	Non-canonical purine NTP pyrophosphatase	0.9242	A0A2H0X7R9	Non-canonical purine NTP pyrophosphatase	0.9149	A0A6A9QI02	dITP/XTP pyrophosphatase (EC 3.6.1.66) (Non-canonical purine NTP pyrophosphatase) (Non-standard purine NTP pyrophosphatase) (Nucleoside-triphosphate diphosphatase) (Nucleoside-triphosphate pyrophosphatase) (NTPase)	0.997	1-185	e1v7rA1	ITPase-like
SEML1_0857	AAA family ATPase	NA	NA	NA	NA	NA	NA	NA	0.9638	A0A7W4ELM0	Kinase	0.9481	A0A1F7QQF7	Uridine kinase	0.9418	A0A7X2ET44	Kinase	0.998	1-170	e7l4aA1	P-loop containing nucleoside triphosphate hydrolases
SEML1_0858	hypothetical protein	0.7617	ATP-grasp domain-containing protein	NA	NA	NA	NA	NA	0.6975	A0A563CS97	ATP-grasp domain-containing protein	NA	NA	NA	NA	NA	NA	NA	NA	NA	NA
SEML1_0859	hypothetical protein	0.6339	PC4 domain-containing protein	NA	NA	NA	NA	NA	0.6982	A0A0F8VI56	Uncharacterized protein	0.6787	A0A3D8VTC9	Uncharacterized protein	0.6411	A0A532CRS9	Uncharacterized protein	NA	NA	NA	NA
SEML1_0860	hypothetical protein	NA	NA	NA	NA	NA	NA	NA	0.8543	A0A3B9YDU2	Uncharacterized protein	0.8259	A0A1Q7YZH8	Uncharacterized protein	0.8233	A0A3B8VHT1	Uncharacterized protein	NA	NA	NA	NA
SEML1_0861	tRNA-Asn	NA	NA	NA	NA	NA	NA	NA	NA	NA	NA	NA	NA	NA	NA	NA	NA	NA	NA	NA	NA
SEML1_0862	LexA repressor	0.7203	LexA DNA bind domain-containing protein	3.7e-18	2.4e-14	5-65	PF01726	LexA DNA binding domain	0.7662	A0A265Q983	LexA repressor	0.7641	A0A2I0QXZ3	LexA repressor	0.755	A0A7D7AD85	Winged helix-turn-helix transcriptional regulator	1	6-110	e2nnnB1	winged
SEML1_0863	O-antigen ligase family protein	NA	NA	2.8e-10	5.4e-06	237-377	PF04932	O-Antigen ligase	0.9623	A0A8B1YQ11	Uncharacterized protein	0.9434	A0A258FPD2	O-antigen ligase domain-containing protein	0.9351	V5RV57	O-antigen polymerase	0.995	81-300,317-335,366-435	e6pl5A1	RodA transmembrane domain
SEML1_0864	sugar transferase	NA	NA	4.70E-63, 8.10E-09	1.50E-59, 2.70E-05	282-476, 70-182	PF02397, PF13727	Bacterial sugar transferase, CoA-binding domain	0.9401	A0A0G1V6E4	Undecaprenyl-phosphate galactose phosphotransferase	0.932	A0A431HKN4	Exopolysaccharide biosynthesis polyprenyl glycosylphosphotransferase	0.9277	A0A563C5A5	Sugar transferase	0.974, 0.981	136-275, 276-480	e3euwC2, e5w7lB1	NAD(P)-binding Rossmann-fold domains, Monotopic phosphoglycosyl transferase (PGT)-like
SEML1_0865	Ribose 1,5-bisphosphate phosphokinase PhnN	NA	NA	6e-09	3.8e-06	7-135	PF00625	Guanylate kinase	0.979	A0A563CT33	ATP-binding cassette domain-containing protein	0.8564	A0A7Y9I937	Guanylate kinase (EC 2.7.4.8)	0.8525	A0A0G0ACY6	Guanylate kinase	0.996	1-178	e3tr0A1	P-loop containing nucleoside triphosphate hydrolases
SEML1_0866	1,4-dihydroxy-2-naphthoate octaprenyltransferase	NA	NA	5.2e-24	2.6e-20	29-260	PF01040	UbiA prenyltransferase family	0.945	A0A563CT40	Prenyltransferase	0.8982	A0A7Y9LE19	1,4-dihydroxy-2-naphthoate octaprenyltransferase (EC 2.5.1.-, EC 2.5.1.74)	0.8972	A0A1F7R8V1	Ubiquinone biosynthesis protein UbiA	0.994	6-335	e4od4F1	Terpenoid synthases
SEML1_0867	hypothetical protein	NA	NA	NA	NA	NA	NA	NA	0.8343	A0A563CU70	DUF4013 domain-containing protein	NA	NA	NA	NA	NA	NA	0.952	1-190	e6jfkA2	Bacterial dynamin-like protein helical domain
SEML1_0868	glycosyltransferase	NA	NA	6.40E-23, 8.50E-20, 1.00E-13, 2.30E-08	3.10E-19, 4.20E-16, 5.10E-10, 0.00011	198-352, 209-336, 16-197, 284-337	PF00534, PF13692, PF13439, PF13524	Glycosyl transferases group 1, Glycosyl transferases group 1, Glycosyltransferase Family 4, Glycosyl transferases group 1	0.9837	A0A522BCB7	Glycosyltransferase family 4 protein	0.9801	A0A7W4H738	Glycosyltransferase	0.9543	A0A0G1QRK8	Glycosyl transferase group 1	0.992, 0.995	1-190, 191-370	e2r60A2, e3froC2	UDP-Glycosyltransferase/glycogen phosphorylase, UDP-Glycosyltransferase/glycogen phosphorylase
SEML1_0869	adenylyltransferase/cytidyltransferase family protein	NA	NA	2.9e-17	1.1e-13	7-102	PF01467	Cytidylyltransferase-like	0.9321	A0A2D6NY78	Cytidyltransferase	0.9303	A0A7V9PVI1	Adenylyltransferase/cytidyltransferase family protein	0.9256	A0A2E0BPP6	Phosphopantetheine adenylyltransferase (EC 2.7.7.3)	0.996	1-140	e4mvcA2	HUP domains
SEML1_0870	UDP-glucose 4-epimerase GalE	0.6026	5.1.3.2	1.20E-65, 2.10E-61, 2.00E-20, 6.20E-11, 4.10E-11, 1.10E-10, 3.50E-09	1.50E-62, 2.60E-58, 2.50E-17, 7.70E-08, 5.00E-08, 1.40E-07, 4.30E-06	5-324, 4-262, 5-162, 6-191, 8-177, 2-110, 3-133	PF16363, PF01370, PF01073, PF07993, PF13460, PF00106, PF08659	GDP-mannose 4,6 dehydratase, NAD dependent epimerase/dehydratase family, 3-beta hydroxysteroid dehydrogenase/isomerase family, Male sterility protein, NAD(P)H-binding, short chain dehydrogenase, KR domain	0.982	A0A7U7FRN9	UDP-glucose 4-epimerase	0.9801	E3CP04	UDP-glucose 4-epimerase (EC 5.1.3.2)	0.9798	A0A5C4PXQ7	UDP-glucose 4-epimerase (EC 5.1.3.2)	0.999	1-338	e3enkA1	NAD(P)-binding Rossmann-fold domains
SEML1_0871	dTDP-glucose 4,6-dehydratase	0.5017	DTDP-glucose 4,6-dehydratase	4.60E-81, 6.30E-66, 1.10E-20, 6.20E-17, 2.90E-08, 5.10E-07	8.20E-78, 1.10E-62, 1.90E-17, 1.10E-13, 5.20E-05, 0.00091	5-297, 5-240, 5-226, 6-221, 9-82, 8-159	PF16363, PF01370, PF01073, PF07993, PF03435, PF13460	GDP-mannose 4,6 dehydratase, NAD dependent epimerase/dehydratase family, 3-beta hydroxysteroid dehydrogenase/isomerase family, Male sterility protein, Saccharopine dehydrogenase NADP binding domain, NAD(P)H-binding	0.9491	A0A433GYT1	dTDP-glucose 4,6-dehydratase (EC 4.2.1.46)	0.949	A0A1F7QPA2	dTDP-glucose 4,6-dehydratase (EC 4.2.1.46)	0.9414	A0A0R1LW32	dTDP-glucose 4,6-dehydratase (EC 4.2.1.46)	0.999	1-325	e1keuB1	NAD(P)-binding Rossmann-fold domains
SEML1_0872	dTDP-4-dehydrorhamnose 3,5-epimerase family protein	NA	NA	1.2e-45	2.3e-41	16-182	PF00908	dTDP-4-dehydrorhamnose 3,5-epimerase	0.9481	A0A1F7R2T8	dTDP-4-dehydrorhamnose 3,5-epimerase	0.9428	J3JLE6	Putative dTDP-4-dehydrorhamnose 3,5-epimerase	0.9405	A0A6B2U5M9	dTDP-4-keto-6-deoxy-D-glucose epimerase	0.995	11-185	e1nxmA1	Double-stranded beta-helix
SEML1_0873	NAD(P)-dependent oxidoreductase	0.6045	DTDP-4-dehydrorhamnose reductase	5.80E-68, 6.40E-18	1.90E-64, 2.10E-14	5-281, 30-205	PF04321, PF01370	RmlD substrate binding domain, NAD dependent epimerase/dehydratase family	0.9893	A0A4P5UN57	dTDP-4-dehydrorhamnose reductase (EC 1.1.1.133)	0.9851	A0A0G1NIX0	dTDP-4-dehydrorhamnose reductase (EC 1.1.1.133)	0.9654	A0A286GZ71	dTDP-4-dehydrorhamnose reductase (EC 1.1.1.133)	0.997	1-285	e4wpgA1	NAD(P)-binding Rossmann-fold domains
SEML1_0874	hypothetical protein	NA	NA	1.70E-28, 1.10E-20, 6.00E-09, 2.00E-07	1.10E-25, 6.70E-18, 3.80E-06, 0.00013	19-138, 219-339, 198-239, 21-83	PF13173, PF13635, PF08279, PF00004	AAA domain, Domain of unknown function (DUF4143), HTH domain, ATPase family associated with various cellular activities (AAA)	0.9477	A0A7T9F0W9	ATP-binding protein	0.9295	A0A1F8CIK4	AAA+ ATPase domain-containing protein	0.9275	A0A1G2II79	AAA+ ATPase domain-containing protein	1.0, 0.892	6-285, 286-385	e6mfvA2, e7bdvA1	P-loop containing nucleoside triphosphate hydrolases, Restriction endonuclease-like
SEML1_0875	glucose-1-phosphate thymidylyltransferase RfbA	0.5079	Glucose-1-phosphate thymidylyltransferase	4.30E-72, 9.90E-16	4.20E-68, 9.70E-12	2-236, 3-137	PF00483, PF12804	Nucleotidyl transferase, MobA-like NTP transferase domain	0.9922	A0A1Y0MNZ2	Glucose-1-phosphate thymidylyltransferase (EC 2.7.7.24)	0.9915	A0A2N0ES78	Glucose-1-phosphate thymidylyltransferase (EC 2.7.7.24)	0.9912	A0A0G3HA92	Glucose-1-phosphate thymidylyltransferase (EC 2.7.7.24)	0.999	1-284	e4ho4B1	Nucleotide-diphospho-sugar transferases
SEML1_0876	hypothetical protein	NA	NA	8e-18	1.6e-13	14-434	PF19528	Family of unknown function (DUF6056)	0.9618	A0A563CV41	DUF2029 domain-containing protein	0.8733	A0A563CJ19	Uncharacterized protein	0.8652	A0A848EXM5	YfhO family protein	0.998	1-325,351-440	e6eznF2	STT3/PglB/AglB transmembrane domain
SEML1_0877	hypothetical protein	NA	NA	3.7e-19	1.4e-15	11-128	PF04138	GtrA-like protein	0.9162	A0A2E6MP74	GtrA/DPMS transmembrane domain-containing protein	0.9057	A0A1Y1R2U8	GtrA/DPMS transmembrane domain-containing protein	0.9033	A0A7V7MZQ9	GtrA family protein	NA	NA	NA	NA
SEML1_0878	hypothetical protein	NA	NA	NA	NA	NA	NA	NA	0.8844	A0A2V8TLK8	Glycosyl transferase	0.8781	A0A350UTJ0	Glycosyl transferase family 2	0.8752	K2DMS7	Glycosyltransferase 2-like domain-containing protein	NA	NA	NA	NA
SEML1_0879	hypothetical protein	0.5046	Glucose-1-phosphate thymidylyltransferase	NA	NA	NA	NA	NA	0.7825	A0A2T4Z0U0	glucose-1-phosphate thymidylyltransferase (EC 2.7.7.24)	0.7779	A0A377K422	glucose-1-phosphate thymidylyltransferase (EC 2.7.7.24)	0.7776	A0A7C7Y6N4	glucose-1-phosphate thymidylyltransferase (EC 2.7.7.24)	0.988	6-270	e6qg2F2	Nucleotide-diphospho-sugar transferases
SEML1_0880	hypothetical protein	NA	NA	NA	NA	NA	NA	NA	0.8228	A0A2H5AZT2	Glycosyltransferase RgtA/B/C/D-like domain-containing protein	0.8098	A0A7Y5XSJ3	Glycosyltransferase RgtA/B/C/D-like domain-containing protein	0.809	A0A536PP15	Uncharacterized protein	0.998, 0.906	111-510, 516-655	e6eznF2, e2xdqB2	STT3/PglB/AglB transmembrane domain, Chelatase-like
SEML1_0881	hypothetical protein	NA	NA	NA	NA	NA	NA	NA	NA	NA	NA	NA	NA	NA	NA	NA	NA	NA	NA	NA	NA
SEML1_0882	hypothetical protein	NA	NA	5.6e-14	3.6e-10	11-82	PF04138	GtrA-like protein	0.5668	A0A660LZU9	GtrA family protein	NA	NA	NA	NA	NA	NA	NA	NA	NA	NA
SEML1_0883	hypothetical protein	NA	NA	1.50E-27, 2.70E-10, 2.60E-06	6.00E-24, 1.00E-06, 0.01	9-175, 7-133, 14-64	PF00535, PF13641, PF13704	Glycosyl transferase family 2, Glycosyltransferase like family 2, Glycosyl transferase family 2	0.9877	A0A839JSN6	Glycosyltransferase family 2 protein	0.9719	A0A2M7U027	Glycosyltransferase 2-like domain-containing protein	0.9308	A0A2N3ADQ2	Glycosyl transferase family 2	0.998	1-305	e5mlzA1	Nucleotide-diphospho-sugar transferases
SEML1_0884	Phosphoglycolate phosphatase	0.5129	HAD family hydrolase	1.30E-17, 2.00E-13, 1.90E-10, 9.20E-08	3.60E-14, 5.70E-10, 5.30E-07, 0.00026	10-188, 159-212, 6-182, 8-179	PF13419, PF13242, PF00702, PF12710	Haloacid dehalogenase-like hydrolase, HAD-hyrolase-like, haloacid dehalogenase-like hydrolase, haloacid dehalogenase-like hydrolase	0.9263	A0A6P1VDE9	HAD hydrolase-like protein	0.9235	A0A1G2RG90	Uncharacterized protein	0.9182	A0A2V8N702	HAD family hydrolase	0.996	1-214	e3sd7A1	HAD-like
SEML1_0885	UDP-glucose 4-epimerase GalE	NA	NA	2.80E-33, 4.50E-23, 3.40E-23, 1.90E-16, 8.40E-12	9.00E-30, 1.50E-19, 1.10E-19, 6.10E-13, 2.80E-08	3-226, 39-287, 1-248, 31-253, 5-215	PF01370, PF16363, PF04321, PF02719, PF01073	NAD dependent epimerase/dehydratase family, GDP-mannose 4,6 dehydratase, RmlD substrate binding domain, Polysaccharide biosynthesis protein, 3-beta hydroxysteroid dehydrogenase/isomerase family	0.9751	A0A6M5FI28	NAD(P)-dependent oxidoreductase	0.9151	A0A1G1MDZ5	NAD-dependent epimerase/dehydratase domain-containing protein	0.9148	A0A1V5QFR6	dTDP-glucose 4,6-dehydratase (EC 4.2.1.46)	0.998	1-293	e4zrnA1	NAD(P)-binding Rossmann-fold domains
SEML1_0886	hypothetical protein	0.6572	Carboxylate--amine ligase	NA	NA	NA	NA	NA	0.9733	A0A1G2C7M6	ATP-grasp domain-containing protein	0.9597	A0A7J3NNN9	ATP-grasp domain-containing protein	0.9596	A0A1F5HUP0	ATP-grasp domain-containing protein	0.995, 0.993	1-100, 101-350	e3va7A17, e3vmmA4	PreATP-grasp domain, ATP-grasp
SEML1_0887	scyllo-inositol 2-dehydrogenase (NAD(+))	NA	NA	6.70E-31, 2.80E-12	1.60E-27, 7.00E-09	11-127, 139-323	PF01408, PF02894	Oxidoreductase family, NAD-binding Rossmann fold, Oxidoreductase family, C-terminal alpha/beta domain	0.977	A0A7W4DFP6	Gfo/Idh/MocA family oxidoreductase	0.9461	A0A1F4UQ06	Oxidoreductase	0.939	A0A135VNZ9	Gfo/Idh/MocA-like oxidoreductase N-terminal domain-containing protein	0.996, 0.994	6-130,291-325, 131-290	e3q2iA2, e3e18A1	NAD(P)-binding Rossmann-fold domains, Glyceraldehyde-3-phosphate dehydrogenase-like, C-terminal domain
SEML1_0888	DegT/DnrJ/EryC1/StrS family aminotransferase	NA	NA	3.40E-131, 3.00E-11	8.40E-128, 7.30E-08	9-360, 27-264	PF01041, PF01212	DegT/DnrJ/EryC1/StrS aminotransferase family, Beta-eliminating lyase	0.9823	A0A7C4GA89	DegT/DnrJ/EryC1/StrS family aminotransferase	0.9821	A0A662N596	Aminotransferase DegT	0.9819	A0A353J6H5	Aminotransferase DegT	0.999, 0.993	1-240, 241-365	e3bcxA1, e5w70A1	PLP-dependent transferases, C-terminal domain in some PLP-dependent transferases
SEML1_0889	hypothetical protein	NA	NA	NA	NA	NA	NA	NA	0.9557	A0A6P1VET5	YfhO family protein	0.9392	A0A1F7R648	Glycosyltransferase RgtA/B/C/D-like domain-containing protein	0.9218	A0A521GZM3	Glycosyltransferase RgtA/B/C/D-like domain-containing protein	0.994	11-535	e5ezmA1	STT3/PglB/AglB transmembrane domain
SEML1_0890	hypothetical protein	NA	NA	NA	NA	NA	NA	NA	0.5305	A0A498DVG9	Carboxypeptidase regulatory-like domain-containing protein	0.5278	A0A7W4HQM1	Bacterial Ig-like domain-containing protein	0.524	A0A202DSQ0	Bacterial Ig-like domain-containing protein	0.991	96-195	e2yn5A3	Immunoglobulin/Fibronectin type III/E set domains/PapD-like
SEML1_0891	hypothetical protein	NA	NA	1.1e-08	5.2e-05	404-470	PF13517	FG-GAP-like repeat	0.7027	A0A1F7R187	VCBS repeat-containing protein	0.6752	A0A563CWG2	VCBS repeat-containing protein	0.5643	A0A7S0AH95	Hypothetical protein	0.929, 0.957	21-65,91-265, 276-565	e6fxpB1, e4tqjB1	Lysozyme-like, 7-bladed
SEML1_0892	hypothetical protein	NA	NA	2.90E-27, 3.40E-26, 2.90E-16, 6.30E-14, 2.10E-11, 1.40E-14, 7.60E-08	8.00E-24, 9.40E-23, 8.00E-13, 1.80E-10, 5.90E-08, 3.80E-11, 0.00021	70-196, 326-459, 69-271, 325-553, 72-269, 326-542, 153-288	PF00535, PF00535, PF13641, PF13641, PF10111, PF10111, PF13632	Glycosyl transferase family 2, Glycosyl transferase family 2, Glycosyltransferase like family 2, Glycosyltransferase like family 2, Glycosyltransferase like family 2, Glycosyltransferase like family 2, Glycosyl transferase family group 2	0.9802	A0A563CWE6	Glycosyltransferase family 2 protein	0.9465	A0A7J9THC7	Glycosyltransferase family 2 protein	0.9382	A0A5E4J7P8	Glycosyl transferase family 2	0.996, 0.995	41-305, 21-40,316-600	e4p02A1, e6iwqD2	Nucleotide-diphospho-sugar transferases, Nucleotide-diphospho-sugar transferases
SEML1_0893	Vitamin B12 import ATP-binding protein BtuD	NA	NA	2.50E-23, 1.70E-07	3.10E-20, 0.00021	48-179, 272-375	PF00005, PF14524	ABC transporter, Wzt C-terminal domain	0.7792	A0A536EL21	ABC transporter ATP-binding protein	0.7772	A0A101HIX5	Putative polysaccharide ABC transporter	0.7771	A0A1Q9UKT6	ABC transporter ATP-binding protein	0.988, 0.994	6-245, 256-385	e6amxA1, e2r5oA1	P-loop containing nucleoside triphosphate hydrolases, Immunoglobulin/Fibronectin type III/E set domains/PapD-like
SEML1_0894	ABC transporter permease	0.9916	Transport permease protein	1e-24	2e-20	17-222	PF01061	ABC-2 type transporter	0.9718	A0A087CQD2	Transport permease protein	0.9644	A0A139NM01	Transport permease protein	0.9642	A0A0H2PNF2	Transport permease protein	0.999	1-269	e6m96B1	ABCG5/ABCG8 transmembrane domain
SEML1_0895	glycosyltransferase family 2 protein	0.5366	Glyco trans 2-like domain-containing protein	1.30E-21, 1.50E-20, 1.10E-12	6.30E-18, 7.30E-17, 5.30E-09	10-186, 9-228, 95-226	PF00535, PF13641, PF13632	Glycosyl transferase family 2, Glycosyltransferase like family 2, Glycosyl transferase family group 2	0.9648	A0A522BCE1	Glycosyltransferase family 2 protein	0.9596	A0A7W4EAU1	Glycosyltransferase family 2 protein	0.9558	A0A1F7QZD1	Glycosyltransferase 2-like domain-containing protein	0.997	1-325	e6pxuB1	Nucleotide-diphospho-sugar transferases
SEML1_0896	succinyl-CoA synthetase (beta subunit)	NA	NA	8.20E-35, 2.10E-19	4.00E-31, 1.00E-15	3-184, 235-348	PF08442, PF00549	ATP-grasp domain, CoA-ligase	0.8557	A0A2N5KBW4	ATP-grasp domain-containing protein	0.825	K9UJ15	Succinyl-CoA synthetase, beta subunit	0.8243	A0A2T1C2P3	ATPase	0.997, 0.995	1-215, 216-350	e3ufxB1, e3ufxB2	ATP-grasp, Succinyl-CoA synthetase domains
SEML1_0897	succinate--CoA ligase subunit alpha	NA	NA	9.70E-30, 9.20E-16, 1.70E-13, 9.20E-09	4.80E-26, 4.50E-12, 8.20E-10, 4.50E-05	9-98, 151-273, 145-283, 42-128	PF02629, PF00549, PF13607, PF13380	CoA binding domain, CoA-ligase, Succinyl-CoA ligase like flavodoxin domain, CoA binding domain	0.9893	A0A7W4HXU4	Succinate--CoA ligase subunit alpha (EC 6.2.1.5)	0.9599	A0A3D3FT51	Succinate--CoA ligase [ADP-forming] subunit alpha (EC 6.2.1.5) (Succinyl-CoA synthetase subunit alpha) (SCS-alpha)	0.959	A0A849YPD1	Succinate--CoA ligase [ADP-forming] subunit alpha (EC 6.2.1.5) (Succinyl-CoA synthetase subunit alpha) (SCS-alpha)	0.998, 0.997	1-125, 126-285	e6wcvA2, e6pfnA1	NAD(P)-binding Rossmann-fold domains, Succinyl-CoA synthetase domains
SEML1_0898	glycosyltransferase family 2 protein	0.5685	Glycosyltransferase	4.50E-38, 2.40E-13	1.50E-34, 7.80E-10	6-166, 4-175	PF00535, PF13641	Glycosyl transferase family 2, Glycosyltransferase like family 2	0.898	A0A2N1Q305	Glycosyltransferase	0.8966	A0A6N7IY81	Glycosyltransferase family 2 protein	0.8875	A0A1L3GIH1	Glycosyltransferase 2-like domain-containing protein	1	1-300	e5ekeC1	Nucleotide-diphospho-sugar transferases
SEML1_0899	GtrA family protein	NA	NA	3.3e-22	6.4e-18	9-131	PF04138	GtrA-like protein	0.9712	A0A7W4EPW6	GtrA family protein	0.9522	A0A182C1S2	GtrA/DPMS transmembrane domain-containing protein	0.944	A0A2E6BRE6	GtrA/DPMS transmembrane domain-containing protein	NA	NA	NA	NA
SEML1_0900	glycosyltransferase family 4 protein	NA	NA	2.70E-32, 6.90E-26, 1.70E-15, 1.80E-15	1.10E-28, 2.70E-22, 6.80E-12, 7.00E-12	187-338, 189-326, 267-354, 13-167	PF00534, PF13692, PF13524, PF13439	Glycosyl transferases group 1, Glycosyl transferases group 1, Glycosyl transferases group 1, Glycosyltransferase Family 4	0.9814	A0A7W4HS22	Glycosyltransferase family 4 protein	0.9758	A0A2N5KBI0	Glycosyl transferase family 1	0.9718	A0A7T9KFQ4	Glycosyltransferase family 4 protein	0.996, 0.997	1-165, 166-360	e2r60A2, e1c50A2	UDP-Glycosyltransferase/glycogen phosphorylase, UDP-Glycosyltransferase/glycogen phosphorylase
SEML1_0901	hypothetical protein	NA	NA	6.1e-11	6e-07	122-260	PF04280	Tim44-like domain	0.8623	A0A563DAX0	DUF3137 domain-containing protein	0.8172	A0A4P9A2L1	DUF3137 domain-containing protein	0.8091	A0A660LYH9	DUF3137 domain-containing protein	0.993, 0.879	106-265,296-310, 266-295,311-355,371-450	e2cw9A1, e3cxjA1	NTF2-like, Type III secretory system chaperone
SEML1_0902	LemA family protein	0.6643	LemA family protein	6.7e-64	1.3e-59	40-193	PF04011	LemA family	0.9782	A0A660M5C4	LemA family protein	0.9487	A0A563CAZ9	LemA family protein	0.9378	A0A7V9DMR6	LemA family protein	0.998	26-185	e2etdA1	LemA-like
SEML1_0903	KH domain-containing protein	0.6312	Single-stranded DNA-binding protein	3.90E-13, 1.50E-09	3.90E-09, 1.50E-05	102-148, 9-72	PF01424, PF13083	R3H domain, KH domain	0.9273	A0A2T2QWC8	Single-stranded DNA-binding protein	0.9194	A0A8A6LEA1	Uncharacterized protein	0.9116	A0A2M7TUQ4	Single-stranded DNA-binding protein	0.995, 0.998	6-85, 86-150	e2pt7H5, e3gkuA3	Prokaryotic type KH domain (KH-domain type II), R3H domain
SEML1_0904	membrane protein insertase YidC	NA	NA	2.3e-44	1.1e-40	26-261	PF02096	60Kd inner membrane protein	0.8609	A0A857VB50	Membrane protein insertase YidC	0.8481	A0A1F7QNB7	Membrane insertase YidC/Oxa/ALB C-terminal domain-containing protein	0.8471	A0A6S4GRP7	Membrane protein	0.995	6-190,211-275	e3wo7B1	Membrane protein insertase YidC
SEML1_0905	ribonuclease P protein component	NA	NA	2.9e-23	5.6e-19	4-111	PF00825	Ribonuclease P	0.9484	A0A5C7J840	Ribonuclease P protein component (RNase P protein) (RNaseP protein) (EC 3.1.26.5) (Protein C5)	0.9475	A0A431HKQ5	Ribonuclease P protein component (RNase P protein) (RNaseP protein) (EC 3.1.26.5) (Protein C5)	0.9422	A0A2N5KBJ9	Ribonuclease P protein component (RNase P protein) (RNaseP protein) (EC 3.1.26.5) (Protein C5)	0.998	1-110	e4jg4A1	Ribosomal protein S5 domain 2-like
