# Supplementary material for: Genetic manipulation of Patescibacteria provides mechanistic insights into microbial dark matter and the epibiotic lifestyle
Source: Cell. 2023 Oct 26;186(22):4803–4817.e13. doi: 10.1016/j.cell.2023.08.017 (PMC10633639; doi:10.1016/j.cell.2023.08.017)
Supplement: Document S1. Data S1–S3 [file mmc5.zip]

Archive with 6 entries (6 files):
- Data_S1.nwk
- __MACOSX/._Data_S1.nwk
- Data_S2.afa
- __MACOSX/._Data_S2.afa
- Data_S3.fasta
- __MACOSX/._Data_S3.fasta
