# Supplementary material for: Genetic manipulation of Patescibacteria provides mechanistic insights into microbial dark matter and the epibiotic lifestyle
Source: Cell. 2023 Oct 26;186(22):4803–4817.e13. doi: 10.1016/j.cell.2023.08.017 (PMC10633639; doi:10.1016/j.cell.2023.08.017)
Supplement: Document S1. Data S1–S3 [file mmc5.zip › Data_S1.nwk]

#NEXUS
begin taxa;
	dimensions ntax=16;
	taxlabels
	'1332188.3'[&GTDB_HOMD_taxonomy="Saccharimonas aalborgensis","Genome Name"="Candidatus Saccharimonas aalborgensis",family="Saccharimonadacea (G1) "]
	'1476577.3'[&GTDB_HOMD_taxonomy="Nanosynbacter lyticus TM7x HOT 952","Genome Name"="Candidatus Saccharibacteria oral taxon TM7x",family="Nanosynbacteraceae (G1) "]
	'1540872.6'[&GTDB_HOMD_taxonomy="Gracilibacteria bacterium HOT 871","Genome Name"="Candidatus Gracilibacteria bacterium HOT-871",family="Gracilibacteria "]
	'1620412.10'[&GTDB_HOMD_taxonomy="Kazan bacterium GW2011","Genome Name"="candidate division Kazan bacterium GW2011_GWA1_50_15",family="Kazan"]
	'2080846.3'[&GTDB_HOMD_taxonomy="Nanoperiomorbus periodonticus EAM HOT 356 ","Genome Name"="Candidatus Saccharibacteria bacterium TM7_ EAM_G5_1_HOT_356",family="Nanoperiomorbaceae (G5) "]
	'2080847.3'[&GTDB_HOMD_taxonomy="Nanosyncoccus alces RUM HOT 351","Genome Name"="Candidatus Saccharibacteria bacterium TM7_G3_2_Rum_HOT_351B",family="Nanosyncoccaceae (G3) "]
	'2080848.5'[&GTDB_HOMD_taxonomy="Nanosyncoccus nanoralicus KMM HOT 351","Genome Name"="Candidatus Saccharibacteria bacterium TM7_KMM_G3_1_HOT_351",family="Nanosyncoccaceae (G3) "]
	'2080849.3'[&GTDB_HOMD_taxonomy="Nanogingivalis gingivitcus CMJM HOT 870 ","Genome Name"="Candidatus Saccharibacteria bacterium TM7_CMJM_G6_1_HOT_870",family="Nanogingivalaceae (G6) "]
	'2093818.4'[&GTDB_HOMD_taxonomy="Southlakia epibionticum ML1 ","Genome Name"="Candidatus Saccharimonadia Southlakia_epibionticum_ML1",family="Saccharimonadacea (G1) "]
	'2093822.4'[&GTDB_HOMD_taxonomy="Nanosynbacter lyticus ML1 ","Genome Name"="Candidatus Nanosynbacteraceae Nanosynbacter_lyticus_ML1_v2",family="Nanosynbacteraceae (G1) "]
	'2572087.3'[&GTDB_HOMD_taxonomy="Saccharibacteria bacterium  PM004 HOT 955 ","Genome Name"="TM7 phylum sp. oral taxon 955 strain PM004",family="Saccharimonadacea (G1) "]
	'2572088.3'[&GTDB_HOMD_taxonomy="Saccharibacteria bacterium BB001 HOT 957 ","Genome Name"="TM7 phylum sp. oral taxon 957 strain BB001",family="Nanosynbacteraceae (G1) "]
	'671231.5'[&GTDB_HOMD_taxonomy="Saccharibacteria bacterium SAG2 HOT 348 ","Genome Name"="TM7 phylum sp. oral taxon 348 strain TM7_HOT_348-SAG2",family="Nanosynbacteraceae (G1) "]
	'713051.4'[&GTDB_HOMD_taxonomy="Saccharibacteria bacterium PM007 HOT 349 ","Genome Name"="TM7 phylum sp. oral taxon 349 strain PM007",family="Saccharimonadacea (G1) "]
	'713059.3'[&GTDB_HOMD_taxonomy="Saccharibacteria bacterium AC001 HOT 488","Genome Name"="TM7 phylum sp. oral taxon 488 strain AC001",family="Nanosynbacteraceae (G1) "]
	'713059.8'[&GTDB_HOMD_taxonomy="Saccharibacteria bacterium CM001 HOT 488 ","Genome Name"="TM7 phylum sp. oral taxon 488 strain CM001",family="Nanosynbacteraceae (G1) "]
;
end;

begin trees;
	tree tree_1 = [&R] (((((((((('2093822.4':0.00893,'713059.8':0.007769):0.004295,'713059.3':0.007802):0.044302,'2572088.3':0.047314):0.034519,'1476577.3':0.082207):0.070069,'671231.5':0.189308):0.04023,(('2093818.4':0.008125,'713051.4':0.014049):0.105014,('1332188.3':0.163896,'2572087.3':0.079855):0.03807):0.069553):0.067028,'2080849.3':0.282825):0.05406,('2080847.3':0.172589,'2080848.5':0.157039):0.228653):0.052202,'2080846.3':0.331283):0.256052,('1540872.6':0.939152,'1620412.10':0.628573):0.256052);
end;

begin figtree;
	set appearance.backgroundColorAttribute="Default";
	set appearance.backgroundColour=#ffffff;
	set appearance.branchColorAttribute="User selection";
	set appearance.branchColorGradient=false;
	set appearance.branchLineWidth=1.0;
	set appearance.branchMinLineWidth=0.0;
	set appearance.branchWidthAttribute="Fixed";
	set appearance.foregroundColour=#000000;
	set appearance.hilightingGradient=false;
	set appearance.selectionColour=#2d3680;
	set branchLabels.colorAttribute="User selection";
	set branchLabels.displayAttribute="Branch times";
	set branchLabels.fontName="sansserif";
	set branchLabels.fontSize=8;
	set branchLabels.fontStyle=0;
	set branchLabels.isShown=false;
	set branchLabels.significantDigits=4;
	set layout.expansion=0;
	set layout.layoutType="RECTILINEAR";
	set layout.zoom=0;
	set legend.attribute=null;
	set legend.fontSize=10.0;
	set legend.isShown=false;
	set legend.significantDigits=4;
	set nodeBars.barWidth=4.0;
	set nodeBars.displayAttribute=null;
	set nodeBars.isShown=false;
	set nodeLabels.colorAttribute="User selection";
	set nodeLabels.displayAttribute="Node ages";
	set nodeLabels.fontName="sansserif";
	set nodeLabels.fontSize=8;
	set nodeLabels.fontStyle=0;
	set nodeLabels.isShown=false;
	set nodeLabels.significantDigits=4;
	set nodeShapeExternal.colourAttribute="User selection";
	set nodeShapeExternal.isShown=false;
	set nodeShapeExternal.minSize=10.0;
	set nodeShapeExternal.scaleType=Width;
	set nodeShapeExternal.shapeType=Circle;
	set nodeShapeExternal.size=4.0;
	set nodeShapeExternal.sizeAttribute="Fixed";
	set nodeShapeInternal.colourAttribute="User selection";
	set nodeShapeInternal.isShown=false;
	set nodeShapeInternal.minSize=10.0;
	set nodeShapeInternal.scaleType=Width;
	set nodeShapeInternal.shapeType=Circle;
	set nodeShapeInternal.size=4.0;
	set nodeShapeInternal.sizeAttribute="Fixed";
	set polarLayout.alignTipLabels=false;
	set polarLayout.angularRange=0;
	set polarLayout.rootAngle=0;
	set polarLayout.rootLength=100;
	set polarLayout.showRoot=true;
	set radialLayout.spread=0.0;
	set rectilinearLayout.alignTipLabels=true;
	set rectilinearLayout.curvature=0;
	set rectilinearLayout.rootLength=100;
	set scale.offsetAge=0.0;
	set scale.rootAge=1.0;
	set scale.scaleFactor=1.0;
	set scale.scaleRoot=false;
	set scaleAxis.automaticScale=true;
	set scaleAxis.fontSize=8.0;
	set scaleAxis.isShown=false;
	set scaleAxis.lineWidth=1.0;
	set scaleAxis.majorTicks=1.0;
	set scaleAxis.minorTicks=0.5;
	set scaleAxis.origin=0.0;
	set scaleAxis.reverseAxis=false;
	set scaleAxis.showGrid=true;
	set scaleBar.automaticScale=true;
	set scaleBar.fontSize=10.0;
	set scaleBar.isShown=true;
	set scaleBar.lineWidth=1.0;
	set scaleBar.scaleRange=0.0;
	set tipLabels.colorAttribute="User selection";
	set tipLabels.displayAttribute="GTDB_HOMD_taxonomy";
	set tipLabels.fontName="sansserif";
	set tipLabels.fontSize=8;
	set tipLabels.fontStyle=0;
	set tipLabels.isShown=true;
	set tipLabels.significantDigits=4;
	set trees.order=false;
	set trees.orderType="increasing";
	set trees.rooting=false;
	set trees.rootingType="User Selection";
	set trees.transform=false;
	set trees.transformType="cladogram";
end;
