# Supplementary material for: Genetic manipulation of Patescibacteria provides mechanistic insights into microbial dark matter and the epibiotic lifestyle
Source: Cell. 2023 Oct 26;186(22):4803–4817.e13. doi: 10.1016/j.cell.2023.08.017 (PMC10633639; doi:10.1016/j.cell.2023.08.017)
Supplement: Document S1. Data S1–S3 [file mmc5.zip › Data_S2.afa]

>1332188.3
LTVRS-AYLIPVNAFDWLPIIVNRAA-IGDHAGLGGIAKHIRFYPHSDSLPKHIIVIPDARRDGLNDQS-EYPTFYVSVGYPPRGDGHYQQLAKILNNKEVDNAK-EAVATTDASRNAEAVAIGITASLEIYLVVVRNK-LVGDE-SSAAGLDSLVA-ANDN-KLVKMGDVKEGE-MMRNIR-CTKLEL--KATQLIGKHE-SLNPILAARFFGSISASCVTKL-SA-ILSTLATRSEGLGRNVQEFKERHDGERNLIKTRELEAELEYADTGKRLLGTTVTVRPVSEVERGEVADGITSCIKKDAV-ELAAIRRAEEVEGPDDETIGTVGGFNFNPALDHSVLELLINRRLSTTT-PVARKEADGGDQKQLAGRIIENYSIHPLRVYVEAERHQ-RDPSAQIVAIAGTHGRYIEALGLYPKSYEMDTDLGDILDVRQRIPGQDAAVLERVSPGESKRSGA-SHMHLNETVYIPGEEMEILEQVHTEGLGQTKSTDIQLL-MPR-SVYNIANK--ERNK-RF-PM-KIP--QLAPYVGTDYPRLKYM--C---VE--I-AFAQL-Q-AVDQV---PDL-N-AR-DEVG-S--G-LV-ESCK-VLY--N--ARSSSI-S--L-E-GT-LGHEGEHKRGSFKLY-LDDGGQ--L-R-TK-N-TTK-VHTPVLYKFI-R-VGISFLIR--TYALVKWVAND--RE-N-KEKE-E-PVAL-NM-D-FKDNTG-IS-PQG-R-AVDRQQ--LND-GR-ENVEQ-SFKC-GK----YIDGK--VE-VLEVVPSDYKGDRRDVC-WKMR------------------------------------------------------------------------------------------------------------------------------------------------LLVDIL-GDVLSIHVPRLRLYEKPETANY-PTQHGEMYDVDEI-RFSEIG-IPDLWVPDV-AASIQLPELHAMGSVSPPWTGFLALFTTDPMVDTYQ-EDTGADFFWRYQVDVADGAEVLIDVNT-AKGWLHVNGLKPLADIML-MTLIFWTRSEVGPSDDVEFMGVDNSGHIPVLKSHCRKLHVGWALGLSGQDRQVLSTVHQYLST-QHIRAVGCAYKPGQIIAYSSLT-IINNALAAETNT-QLSRIDEPSGLAILDSYKWSFDSNHRFYCDGDHNFTVAEVEVFDTAYFLPN-EQVNTKAYELVGRRALGEILYMSAYRLLTMTVIDALAFLLASLSGKPLWADL-EDYLEAARREQRTQNDAVISIE-YNLRRADENHLRAAEMYPLWVVGDLLNFLKVTELPAVERLMQLDDRGEKAADSKDQHDMMM-PYHALYYAKTVEQAQNDGLALVIATDTSAGAPIGVVIDHQVDLVAEPDQILHATAGEAWPRVKKGTASDWICSEIEASTTRLVNVGNPFEEGDYSYSPVSDAANFGQELIVAHENEGTVVLKGRGDDDMPAGITGIVKSTSGVGVHFEFETLRYVRNAANVVKWKASTVRIAIDAVVPEEEENADKVGNATETLTKFNRTGMQVAATETARNRQLGYVNVSVLVHKG-ITRMDALSTSTSIKAYIRDLLKIFYDERVKEIRLEIIGLDSLLAPEGQLPDVVATSQLENEDVSAVKLEHAWAEDGEGELLTALAGKDKIKKKDPEDLENQSEKEHYIRREESRGSDATQVNIQMVASIETQQSEAVGGATIDILNS-GMKLFVVARTLPMKLN-PKAISIIVDLIEKAYLAKTAWEEEDGTIRALEERMDRKSNTLNQKKERV-QASLEIDMMNGVFAYQ-GNLK-IVAVTAEVQNIGMFESHAYGIKKSGDA-IGGVKEDDK-GFHDQQ-KAMDAEKLAVILLEKEFPMIVSLGDSSGSPCSYIDATLDNDIKAPRFASHSQVTIEGDITPLALKPDPELLIAALPTEFKEPKW-EKRNSIWQGYTLFLKTPGVMMNLT-KKLVIPNLINWN-EVVKKQQFVAGLHVDLLLKTSAKAYVY-DDSRS-TVLCQYKALEQLIAEMKHTFV-GKTEMT--SAKEHMI-PPAKNPNSEPSNSQEAMNAFRKDLGFFEQVIASAILVCRATS-TGQMTDEISEPRLLMDFKRTIDVWPIVPNQFYTKVLMEDISYVIYAILKT-Q-KRDTAAKNDLI-FNKYVKTLRISSVYTSEVAARLYGG-KAVSVLDLVKLAGLMHAAKETNMDSIPNHLNGKVDTTYMNKKQETALDVESRQKFALIYSSQMRSPS-HAVKNAKVKVSRKDAKRKDA-FDLAGASRFTNARLGHNETGGGFSKQLPFYGK-ADQETHPVMEINLDGGQARHRKTEVVLNRTDFPIEDCVHKQLKHCADSLKAKILQIAL-DLPGGSVVLFGGFVQSTVPYHGSGPEISENTAIIKIVQT-KAGRPKGVLGDYADGEKIGDQKPARDFDEY-IEDMISVKRNDMMYVEERMGFDMRGKRVWGHARIFDHNFSEHAAGASKHTVKIEEGLGNYSNMKEFTQAEEKQTPIVIMIVPAPLEHFAGTKDI-VDLTVLDRKAFILIGGRREAVVTNDRKF-NAKFGLYDLPGTMGRATPASEIAMTYHVPS-AEGLIGTFVGHQEIEQRVTGGDPYRELGGTGKGPPTGSLTAVGKFTAVGRKVEDPIVYVTTQKQGTNSFTINDLVTTVKKDNGQ-PDV-TE-REALIHAGIDT-VKPLAVQGTGPPGDIQEGDKLSIEGMTKETGTIENDTDHGREVRVVGIG-LGELVVYAFDPY-GFQQVHELFVDHVETLLKKRIENKAMGVARVIPFAVPGIPRALAKMLRNLKLPAPNHQVDNIVESFAMFKDRDKPELALKQDDAPMNAIID-YRQVIFPSVSKGGLSGLGMEEKSGAIYVPFV-ETNALTEFGMSFAEHAYNEKR-IGEDG--IFNSIIGVINVLGTAGSVVGRNIFQLAGDDYSATAMIDKDA-QGQGY-SALPRARCDLGITLTS-TKGIFALVYDN-ESILWDDEMVDAPWSLAL-KVYTLNSW--DQLGSGVLQDKIDEKTILKDIETSQSAAKCALFQDRFETCTNALGGYFVSYTIIYDHSRQLLGVAQWAVTFSYKGFAYSKGMSKQAKYLESMNGPDVAKKILNLGELAA--MQGEA-QHREIDRLEAAPSNRLGGQAEMDHSIEAQQVIKPQKDMSSDPPKLEIFLLH-MM-HPASFLHAEEESKITALDRFI-NT-YYVMD-DDLERPANLEVLVYDFSGT-IRNSAN-ASETVKIVDITIRARQAR-DEHQDS-K-VRQARAAVLLY--LPH--GATARYKAQ-VQ--AKQITIADMG-TREDE-QTMTLPT---------------------------------------------------------------------------------------------------------------------------------------------------------------------------------------------------------------------------------------------------------------------------------------------------------------ANLIETGDLSEIGLVGTS-DVSRLEVHKYLGTILGPGAFGYQEAIAKRLHLISRRAAISIKVTTPASGISDRSLSFAADPLSSSRVRNSGVMKELAKSVKKTVAEANGAITIFSSGMLRLVETV-TVRSTVLRLFSDSGQLGAFQRISGAQQRKKKTAAQPNARPINSP-NEIATKGCLQRTVATKIGAADICLEGARKTAFHVKVSNVEKASARNIGDKATVGEVGLNMKTE-ERA-DVILQS--V-TKFGDSHRVKFLLGHNKRIFTFDLQVLAKVITDDRIPI--TL-FDKSCQILMMT-IKRPAEEAN-TRKAYLVPIHVVDNNEGTASRTFEQ-ARQAVNAYRFS--GMNVSDKELEVIHIWNLQS-NDKERSLELTKADTDLIAVKN-VRKKRSVNRKNVRQLHRYSKASLILAKSLGHSSF-VVIYVHDIHTNN-KEEK-YENYAETFEIIEQEMLSSTGERVS-VSEF-IFQDGD-DT-KGDMDRGE-KILKQ-FVRR-LTEK-IERDSGVFRT-GE-LA-M-GD-R---M-KEDRR---LHS---VLDIPS-HRL--QRDPL-LLNTAD-K-F-LTLP-IE-ALIV-D-SSYQDDHNST-I--TTR-AF--E-LESAP-TDKLHA-ISVL-IFKRGE-TTNAK-S---KL-F-KHLR-MM---ILVIF-EEMEPGLRVRQPD-ESFEK-K-FKL-RA-AEIIEAPG-ERIGH-LTAWS--EFLDTETKL-PGKQAINTV-V-ARLRSEEASPGVGLITLFG-TRMSNDYLLINERSSMDIYVARE-FFAL-LVREYE-TSGIGP-EAPP-GYTQ--APSRSVSQ-PCMFP--YE-GFS-ATVVQKVRKH-IYRT-HPYLEIADHKKREG-PA-ETKGEFIIFGMFDTDLFKYNRFADPMLEFWRRIPWPILPVTKMAVPTNDSAFTSVA-INKQLEEFNKVCV-AEEQTGVCTDLTFEKDCLMQA-ELRLTDIREANGIALPDQTV-IENDQALG-DRE-WDNDHL-QNMVGKEQFWEHEKDMHSFAINELSERSTF-V-NLMSN-QTKKFQIAIQGKKLEDGIVSGITIAIRYFVWGYEASREYKGE-LTGN-FVAPLEVSGVFKQKYDASKGKDAQ-ATYWVF-LQDCTEDIQ-VRFM-IHKVEISR-QGMRRGRGTRSE-DREEFEPP-LFGKGGAG--SLPSTL-EPDIT-D-GRNNTTK-MMFGRLQPVHQRHN-QV-EYPGGSGAKDLQ-IDD-IL-AG-F-AS-FETIEG--HSVF-IG-DVLTDKIDVAYSAEEEQHIL-EN-DRPE-AAYPLILQ-RIGGVE-MG-HGQRKVKK-DKVG-RPVVRGT-RA-GADLR-K---VSKII-VR-MLQGVLLIL-EVR-NSRKILDDHSW-INL-EIGG-G-DS-YTG-DI-PIDAF--GP-VR-E--I-YNEDR-LQAFGFAEQDQIHYMTGYTA-LATRNAKAVTYTFVDQRHLCLTEMKLIKGGKTSVDGENTRPAEKKLGDVARRTGSTGGETRTAIYTDLETAP-APQRVAVLALGRENTSYGEDPDDNKDVGDLHTIRIGLKMQRDEYIGPGGLGIKAKTYCPGAVGLVHMLFDWNHIEKAAAYHPHYFYRCQTGVQGRRQDTKEEQRLLGFAYLLFFITKLDEIQHIR-EATI-AVF-P-FVM-FSKTRISANPQPDG-IVA-RL-GVRKALA-AA-EDAVLEIDFVTVATGFTSDQLDHILLIDVHIGIIFPEQPVVPIVESNK-ERST-STEGTGMSAHHVKFVVAQ--KGPV-AINQ-QR-NV-FL-IR-R--RRQ--IDFLLGK-DFETLIRRIDEQD-DFRLRAGT-V-STKGSVM--LNV-IRS-EIKDRSQVDCTKFPYKEDRNFHGRRPMT-GVPLAFVGD--LLKDDHK-VRLLLANDRYLLERNKGVRLFRHV-SH-ETTCTAQGILIETGEIVRK-IKQDTIISLALKLAIDPFKGVAETYYRPAKASEEETARMTSIETYFSVSAFQIFMLAG-SVAIEFPEKRVSGALRDVPTNLVPTRRISQTHNLWPSHLFVDKIVLLLLYVLTQATNVQGRYHRTRIYSQVTILITNATSEGERPMVIPDLFDSAQKVLKREYT-ASAQAIRLNVSSETLTVDDLPDPQREGPLQDFDINLAAQAERLKLEIQGEYEFI-R-SSGLALMGLSLGRNLYKFVILVASAERREDTHL-EQL------------------------------------------------------------------------------------------------------------------------------------------------------------------------------------------------------------------------AALNAAMNSNVYIMARNYQRYYVLLPEAELQIIVLISNDSPAARSMNIRKGAGTVELFIDKKSEFVAAIQGVAVPLLLEARLMKLAEDEKGADKPHGSPTVL-IRSRL-MK-GFNIYFYGDADSIER-MLKVVIADQAHYLLRRAMVVKIVLALKAGSQRQILTSVT-FYAKTVVVAELAAMQI-KLLIFGSSNVDLRGSLRMGPEDDLLPKVAAAINASAQKLDVLKPATGTVLVDQLIKRSETKPVAERLIEGLANTKSVVTALTQL-K-G-DPGDKNNHVGLYGRHTENVAIGRIPLHVLLHYNISASRTTAEVVVKDAIIPPEGIKAANKENVG-EINSVVDTRCPAGELAE-IAWEGDKTHDT-GAFFQVGPLAQDESD-YGDVDNVSKQDLQAWPSVYKT-EFAVVRTRGPLRLIRQQIAPLISADTVIATNDGRVSVTIDEIIQAVELLVSARRAADIKAVTVSVFYARNKGDRGIVSLGLKFGEGRSLFMTIDLTLSIKA-KVVGLNTVYIQEAGVSGFRANELYFAGDSNEEDGADRIEVTFTVIQAAAGDVCGEEFM-QWAEETIYLYKLDRMLD-GLKFSSFALSTPNDTVFAV-KYCLLNTMV-RTKKITTETIEGETAIVMAAAGRGGDVNTSDK-ASRHDQ-AIPSLDQPLSEQNFKEFLMIYV-PRHLRVAEFGKTARFASTLHIETHL-VIVALMFVNRLLLQQIQHAEVTPSEDAGSTKPAPSMTQRGLLIGVVVTNTGVKDDAARGG-AALHELSHTMEG-DNCADLSDVAVGDTFVVSTSSAGKVMAMTCYFEVRFSTLKIFVNERYDELIGMAAADGA-DDVVRMTSEKYGRA-DPL-NSSVSLQERTNVLST-STIDVFLALSAIEVIAIGGKR-VTEHGLLA---QDSVGETEGLGLDEVYIMIREISKRGN-SAD-AYLWDGLI-ARFEKSFSVELNT-NQ--GGL-NMGMAT-IDA-TMTIRAA-GV-T-PR-NGG-E-LVKNIIVK-VAFKTNMHKKTD-V-VKLNRCAS-KEKDK-IVFQVDRG-DADNSISKVPI-AEK-E-GTIFGMLESGRNHFGL-MATDES-WHDAIS-DITHRNAIITYPEEEQDRRVVVLLAYQ-IMNENALPTVINLVEIESS-MKVEADELRD-IF-SGVIITMRSKKTLLY-ARR-GEDDTMATEERMAYAVGTTGYMMDNIIL-LMQKYE--LDVRPMDIEFIML-TQAKY-EHKQITKELKHA-SQE-RI-EVNLTTSSLLP-DTTAKRILKN--RREPK-FEQDQVLAKQLNLSGELLLTTLSNESKALLIKNV-P-KHE-STDAKLTHDGHPTALSDALVV-ISVDRQVTL-K-ET-GNLVAVDNH-FGLIIAALINQG-NDGNMTIIVLADTD--LR-ADQQ-L-ATLDPLK---QRPSNFQGE-AGDTAK-MS-SEFAALEVED--DE-VGQFIRSKAFWT-S--PSS-IESPRQ-DMIRNNVGQAITDGLGREVIGHM-VNMETI-IST-RARLIL-TNTGIGAV---EEHSQIYHEALGAL-PYGLRGIDEAN-AMPIVLIRC-NGEHLVVDALILIRTMSFNRIAKGAEHCFAQLEKDRKENLIV-DQEEQNALII-GLFKINDGKPECTVLDTVYYVHTLRVSGGKVKPFLVT-AG-QGGQVSEMDTK-QLTEIGLSAEMNGFAITKP-GE-VYAHVVVAGG-LSRP-WRAKEL-AIISLKMMHLFGVVGREITTLDEA-GLGVADQTLVNCIIRFMLK-DESYYTGPMKLLIDIFDRTSIRGATVL-CTPL-IDPLI-VGADEKDVDDAGRRAS-TDI-DPRHNAHKIFSQCDGRN-VLDIRKPK-ETMKVVPESIKQKLNTPAKPDVYSEIGY-AAAEEVLYVEFP-GFTV-DRFEYGTAITVEVRSGHLELLRYGDQ-KSVRDASSGEIGGITQEGATCIP-VTILLSVKHESIIFEEGV-IIGHIKPDRRLP-SYPRQEEAVNNDLHAYHKS-LLL-IGEGCITVED-TID-RKLQ-KQREFNKCEKL-TLDQTN-RVIEVGVAFELLTVKRSEREE-QTNLVRAAAAIHLREYIVTCTNLITDIALFARV-TNQDDRRGDERNNILSEETESRVGNKHVRLDAY-TARPLIRFVLRLMAAASFTQNAGAAVFKVKDDIIDAQ-ALQQYNKFLRTKTTVVNKRDEAKYGDAHVVPFGKDSIKASRAQF-NRE-MTKHIE-ELMTVIEATDPIVYYLRVTLILG-GDYATLLQGLVTGSKVEIS-QSLAGGY-HIQIDETREILEAPVILGSNPYLDVGIINTLGQALRGVMPVVRTNEVEKLVVEMVAMIATFEIQRL-IEEQRLIEAFGDSVFTQAVGDGSKSESSRYRDEPLAATVTVLL-LMINMGWPPVGLKTLDGARIKDGGADVQDGCMAHAWARPAYDFEVLLESPAATGLGVILKVVIVGGGSGGAIQRSSYAQASDTTDTFGSPTWLLKEDLSTEGVASRKPNAADKVISRRGREKAKQISQLPQLKWVAATFAPGTIEKDRGDPGAMLSLVQILTLIAVEVLKQAVQTLKQALFGLTVMAVDQELAAIIGLLVMKAQYESVRLKKRGLSPVVLAEEDSFGSALTGVEGGGDRGMLAVDQDRFNEEFLDKQTATVDSVLLTDTSKGLGQ-AEYFDV-TMDVNQGRFPDLL-L-IDARKKGTGPGLQRAEGTKLAPPRYNTI-YTDDDDGIIKSQADLESQEEEISREIGFQA-FLLHALLDGELIKIAGGRAIATHEVQ-AQVEDY-EMAILIGEAEAKLLLFRALGAR-IGEKLPIALYSISGGTAKTAGIFL-VIQPAN--S--E-EFDKST--AN-RT-G--D-V-EHA---DL-E-QEM-E-KN-ANA------E-E-----RYS-------VF---Q-LAD--L-T-VED-KVDGTVA--LET-W--QPA----V-DG-----KVDG--E-R----F-----RLKWWLV----KW-A-L----W-GH--A-L-EE--DNLS-N-E---H-AYMW-P----P-DFD----LLWF-GQVKY--EKK-W-F-VE---K----IEKY--E-IF-SK-E-------E--HE-NY-D----YP--E-V--D-L-------R------TV------ML---E---T-D------D-T-HVF-M-P----ARV-E--E-R-S-M---GIEK----F-E----L-ARW-K--L-D-----G-VT------NV-VI-VI-E-G-W------N--D-R-K-M-YR---Y-S----M--F-IR---A-LLKG-AD-I-----ARG-K-VWV--R-E-G---GGD-P--SVL-G--PL-GI-SMAPP-R-A-I--D-FQ-A-I--PT--S-SN--L-SV-------T---DVY-EA-EL-VGR-L-QQ-VAMLR--FA-S-NYV-VF--WIN-QP-E--P--L----K--V---S-A-P-TVAA---TES---G--FYIV-P--LIIMW-IPE--WIV-V-E-R--AVLEDS--ED--R----I---S----A-Y-KFAVE-AKL-THV-S-KA-DYADTD---------G-T-T-NY--HPK----YV-NL-S-G--DE--D--E-AP--P--DV---I-DVVGSD-DS-DEKYV-EGEK-P---PTE-R-----CLMEVGF-GLD-F---T--HN--SL-AKF---K-F-NFFA-VWWM--ES--S-YERRKFV--T-EG-----L---H--T---ND-Y-GE-Q---P-GI----LM-Q-THLAT--E-KVGNLDEDTEGGTFGYPKAVAIGQFGVT-DQPTLNPLQESKPHTPPNAQTRVVQN-LVRMLPNGF-QLGVRGFR-KLSGTAVVVEL-KARAHKIGTSI-LDGMNQYNRIMGKATPATGSQ-HGKDVN-QQKFDISAAHIGDSGVAGDRILALIFPASEYVVSERIVIQIVGASGQSVISD-AVGSDAFGQKFVKRSLTKTDGMTGEESVLERGDDESSAVPAPGLT-P-QSIPKTAMFVEGITD--L-H-ALVILPVKAPNSGHGL-TLEEQYFKPRF-MAEKSQCPAILEDSW-RTYMI-KGTVNL-YSRWTH--RSQQE-DAGIYIGD-NTQLVVLGWPIVQG-I-P-ETEAL-IFSREIYPYYTAKNAAI--KY-YAVHIRDLAIL-LTQHQALEENTLTV-T-V-A-D-NSWHKLVFVHVE-DPTGNL-QAPMMDADRIT--REQTASVRNLRVM-DERKLRTID-EDKQHSLQMHEIFTLSVF-DIFDD-L-D--SEYAQ--NREKDRIA--QIQ--R-VTIG--YVISGRI-EGYP-ELGIGIQRQDIA-TSAEHVEYEAFDVISK-L-HDLWAAAQLDAR--C-LWTADTKTK-HEPADEPNEW-MLKDSVRELALAI-YWS-GEEF-LF--FSESKK-ILWVQEN-YE-HHKILE-LET-RCV-RME-NTDE---SNTLVDAH-NL-K-KLDL--PSG-I-GYAT-DIMKESV-GLL-A-P-A-DGGVVPIDT-G-GAVNEFSVALKLRTKDLQPHL-GNVKLLAW-KAAL-AGP-GEFVYS-GFNGRIGRGVTA-REALAPK-QDILAFAHLD-IQMYAETAKYEDAAGARA-R-IAG-LGKHK-N-VDSAGMLEAMNGTLLVIQLS-D-FE-VNMLQYAA-LTKIVGDLAPLYMLLG-KVMRLA-QKA-HVHEQSEGIS-YDAVYINIAEMYTP-QAYTGNSEE-DGPERVDPQ-KKGKLEGRIENPFWNIAADKHDLKLGTNARLSEVLKLKFYDLHEKIKALARSLLKIKAGQLKALEGVQDEQIRIKIEISGLIILKGSTVVVGPRRFVVATQESVPLTRRVAIIADDIQIDINREQAVDAYKEVVIKILLLKARPMRIIQGADSRWKNKTLYRETVLDQNNVATVGKEALRL-QLKGPAVTTKSITPL-VTEDAMNIIKL-EDGPKVAAFNTRSIAAKLRQNG-LEGIGQFDEH-YGDSAFMEWLEAG-K-K-GKR-AQDTLT-EPAVLSKRKKRLAPHDDFMLTKQQEALGGTP-ERVTVGDAYM-EPEKSETVPSLKVPALMATI-EGLKVNNTMDAGSGMTFVRE-IRAGNTSFPSVMATLNL---NI-KF-DVQRG-VFPAKHKAGQDNKLAGTGEIEIVEAADVADVLVHN-HQEMRAGPEFG-AAVENKQIVAAADAQGGPVKGSWILVME-FSLITKVPHDGETG-IEA-REESGAGGLKDFEI-LR-PVKVSHLG-VFVARLATLSFVRTYQ-YKVEPTPSAPATMLLFRV-AGKHVYLNQNSKAPKIGGTLDLPHE-VCRSSDMTYTPATDEIVNTQLLVIALGKGLMSMQY-IQSGAAFRMGLIYN-LILVRDGTELLAYVAFG-KFAYVDIGAGALKCTVPGALDKLFSPEDGFETVA-STVSHAIFILGVPSEQMISAKADVA-YMATSDKGEDTALGQTVSFFMEADPLVERASQKS-RLFVDAIKKPGSGEEAILEPSLSPKALGTAGKKKYSVIGIGMIKEAQDRRGKDREKE-RARTAFSI-GVDRKMFALSEGVIDSGNFDEEERMYWGSFEVKTLNGAAMIKSKKA--NVLG-KHQDTTYVNVGISVTRKLGSFRD-DYANVERHF-VGRVELDTHGD--VLGGNRDIVDGAQRKTFLENVDIYIARKNPSYKQIQ-IRLKSEV-WDASLDIDAV-EGNLKSMFLVDPKTYTLDIYLARE-AESLGKGLKPVVQVTPDQPLGTKSITTQIFDPNG-C-GYIDALKQIRKTMEIVL-DGDLDLSAKGVAFEFTDTGAL-FTGLGKLN-YVEPI-RRS-AEDVE-Y-EHYD-HKHYMK-A-DEVETLAPD-LIEGTVL-FVKSKYL-ADLFKIEDATMN--EVA-EH--AL-PM-VDPEP-WDAEWTA--WANMR-K-TG-Y-VK--HDETLLYL--TLL--VCPVG--VPGA-QVVQ-VCESQP-HV-V-VYG-VY-QMNLTTSNWLWPQKPWVFAYA-ADHVPF-GDAF-AVTGLLLNPD-SI-LPYR--R-TY-KHDPRHIAPD---LLELEDHHE-VLI-IAPNRLKLTTA-F-HGVVA-EV--ADDEV-IGVKI-W-G-E-VAPFAA-SAFTSRNWR-DNKGTQVH-LS-M-TNWMSTH-ESVL-GYLDRA-ENEI-K-TGELFNNWDDGRFDFFRNF-R-KIE-GYDY-FATT--KH-T-EEDH-N-VA-QYMDILMVTL-EHFGYSV-GVHELWGSMYS-ALVSMM--TEI--LE--NESL-E-RGELV--RT-Q-VYNKEE-VETE-PKA-KAAKSGVEA-FN----PGWIREFLYDHLE--KKFSSRK-WIKIGAEP---FNR-T-QQAAYF---TALAY-YQCWIEVCG-TE--D-YA-MQ-FVYIKK-WKYGS--KL-GESEVDPDQQ--VD-GVVIW-P-IRT-PLASMCLTM-GN-EHREKLDRIVARLRGDGVAYLFEQVSLGKLRLRIERIKYPLLPEMNHAAFLPLFPIPLNYLHKS-D-YR--SG-MVAKAPESGFKKNTATGNGAAPMTLIIADFPLLFKLDDLGARPASDLGRAQEFLVTILIILVPLLVKMVSADHVT-VA-DEQAWELMGAPNE-LLLQADAGEGGTAGAN-DFIESFRSAQFL-LKLSG-AGIQGLRTVVVEGMLTHAIRVSNGGENKDA-F-LVLR-P--TLGPVPFSFQGVDRA--GTEKVRNARTA-AEVSESDDGVEFMTRVLLPVHAERGVQKNQLPREVQDSGENAIAQPAP-NGNVVEKDALGSKYTIEERDVVRAHAEETVDKAEQNAGSKEEDALVGVITIIILQFE-AVNGVRNGVILKVGLNGTAEQPELIDSGQEAKDVRKDVAGFIKRGRVAVVESQTIAEVERPTVVFLFVVETEKA-IVLIKVIALM-QLIVRESGETDYEADLVRKRTKERFDVEMLPPFWTLQF-SELKSHGVWY-FSTIQTCAALEVTG-PFLHIVDREIKFKDQVLLNSYECKGTRDMFHLNPDHFRAKDQVQKKGMGGCQTALAGIISYASLITELKDSLGIYYDFGVKEVVKQERHDEIMSKRK-RFVERLIEEFFELKTAITPHWRKDAP-AIDEEDHLEAMVIMTLSQRWYKTYRTLNETIFDPADYGMAVVPVG-PMAMDPHAWIASYVARGCSPEENVRLKLPKNRSVHKYQFGGILSANE-PVR-QGDGQEDNPVIL-VA-VGRKIVETRKGVRLDATS-QYKGEEAVDVGGNFGYEGYGKGAFCS-GFIWEICEQFHLFFTQDYGIAENSAVKDPNSSKELDVFCADNNWKTLKYLITIAIKAVNISVLPEGLKAFLTLKNGVEVIIDVGRIVEAPWNNTRCVLESHIALVPLLEIVKAPGHETLMPVILDRVRERLEECLITVAGEREIVVVIMVGKTTGPRWGGLIDTNNTEPVVFLTSLSMSITRKPYMHGEHTREAKAEHRALTKT-VLAGKFESVVHGIYQ-VTRNHI-FIEFYSPYQKRLERTNFFNDISLRLVMKSLERGFIMLEIMTPDGAGSSVLK-PIALIRSSNVE-SVREGLAH--A-PQLIRKSA-GTVIGSI-DA--EV-RDGSL--VI-VKGL-LIAV-LVLQAPEG-AAVT---INGGE---VTARPAH-I-KHVI-M-V-IQGEKQKVGGQ-RPP--ARYYKV--VKTEDE-G-MTVAA--R-GATRQTDQG-KS--I-DDEM-DALIHSPMIDA--MVHLWELAS-KTLNE---DDLNVIAIIGL-A-DV-V-AHIRGA-QSLMVVTP-L-ADATGRP-GKSSR-DSN-FLERA--LK-DPGLWTKGVRPIEAKVHTQNRADLADLESS-WE-A-LGMSPKIKLEAKPL-LLD-ILDAFMEDGALAGKMIPVI-ARA---VD--GTGERVLGDVRE-KD-SMRLNQKI-QP-SK-ASKFISLTKYEV-K-TVENMSL-RIAKSMAK-IGEGFKTNHAALS-D-VTRK-KTY-LKGLKKAIY--EEA--RTRDK-ALVARQDYLGPETKRK--KMARK-VAVAIAPE-VGHSLKIKVGVGVY--D-NDV-L-KIWVRGME-IIAQV-S-Q-DNRDK-TLIA-GELE--E--YFNYRAEPLAL--CR-A-EFAER-R--RYDGN-DGDMYGVI-GL-KLHEEKNREG-GYQDERLNGEN-AGAIRG-K-IHYDAD-PRQGGK-HQPLS-D--HRP-LPSTPN-Q--LELLA-FRPATVFNLMVSPRQ-ERY--AVW-IVQQVKE-GAFLVDAL-IIGNL-KDSAVQG-K-DD-M-AQA-T--HQV-LAYK-QGAQVGI-S-TVNLADVGHDNLG-HEE-TNE-HAR-TFEFGQ-Q-TMIRLDE-YDIA--EVTTKNNKKAE-VA-DANVKVHFR-EKG-AIN-DVGRDLKLRQVL-RDRRKSL-GILNG-LEKTDMNRVP-EL--RRKHED-Q-NDAYNDTEIL-ETEVR-GIAKFLN-SQLEIEA-EKGG-T---QN-G-VRGFVS--LTVAIMSEAK-EKHEK--PAPFSGTGQDIKE-DTFDEAVDKRGNGNQKLD-ANQFSDLDLAVKANVKFVPSTA-TLPAQGPAEPIHMKQKEIV-VKENLREPGQRAPGERSEDSKKQMYVAEQDLKE-A-NGVEQLADKVIKTNDSKVPSLQ-G-INQKDNDNAALNDGGLISFVTTADKYYAELKQV-AANIALGAVYGA-GEKRITKDIIKEFEVLDAA-IVLTLYVKEIPGLRVESEVKASEL-KAGGEE-NMVVSEAPRDKKKEEEIFHKINASNEIH-LLF-VEKGAGKGIATGSEIIPKTNT-DRIMTTLENS-REGFETQEMKAEFET--GGE-E-PY-NYV-QYANVHSG-KLYHITI-LPVN-PDHATLS-DREKTISATFEHS-PREGLRL-NDRAEGKNRKVKRSKLRQ-TNDGPVSF-T-TEISNE-T-G-MSFHTQHV-TVD-YLMM-ELADARAVSMQGYLVPIDDS-ETQHLASA-PEEYP-SFG-KPGT-GNAPVK-DPFFHSEYWAIF-VYTGDIIKYFKYLD-IKRT-PI-GDWGTE-GD-MSKSKLKQGPT-LEAEENKVDAAKHT-SLDLAPF-V-IEIHVPQES-NAVIFGVAGILKDTRAAERPDRGMKLITHVVFEQ-NEDK-KAKGL--ANAE-ANGSGVDPER-MDSVEEV-DTLECDD-IVRL-GMG-RGTRTYCVPQVFVDLKARSLKVLTRTKSRVI-EIGATA-LLLS--HAC-KSIAKPAGARAIEF-GMTGGR--STMIDINAYAEREPPKTRLT-GCRADYE-KISLTE-ELGE-SGTEHL-EAEK-RKCILDPAKYEIKDNLLSDPILL-PSLS--QRIV-ELIR-F-LVDLHNEW-VLDKFPA-KQASKEKSKEDGA-DGQV-LS-DAG-AVE-P-FVAL-KGE-TALAK-YISDE-SRLPP-AAK-LTDLPDA-IRSVKSLR-TILIPV-DDSIAQQEE-KLAFRLKQYM--GH--KLILDS-LQ-IKDLEP--ID-ERESLALKV-ESEGR-D-F-QQLAGLIYS-GMYGPFRIE-YPTSAKRRLYLGD-VRVLS-DVVAGCDVTSEVNTKQNT-M--KE-AAVTEMLNA-S--VSQSTNDLA-GQELRRSLVTKASICRSIV---EF-EEAR-ESHRL-Q-LREREAASDKERAVQELGETLYGNY-QS--RIRQ-P--A-G-RNTRSG--ARLDGTASLGAIR-KVMPMFS-GEAL-TA-QLGI-DAMLV----ALYKNLE-A--LPDQLDPSRYEAKYDDE-NSSLI-QETLSLVDPT-NAVAICMYGAIKGAG--MDYAHFRRTASQKARLNGYRIVQADLG-VWDSIYDAAQIDG-FAKNQDSGF-L-FAKFELMARPKAF-YHTDRFVILMQQVVDSTYAFASLGFRSVTGDLKSQTV-QR-V-AGVGFYP--LEQAKLII-G-VTDAGPSIIETRFGRYGILISVRRTDCSTVDLAEKRAAGEMAADTGAQRKSRAGHGVAVVLGELFALKATAFRYNV-ALKEHDVAGDTGVVASSNAQFMSVSQEVDARNNEILKLELQKNRDTMESETFDSVREETFVN-QEKVVTGPITVTSPLVAASGLPTSKIKIENVVEIVGTIQVE-SPLGEIIELQDQKGKDPNLGGPAGDPGTMLPTAENKLTQVNLKFKVAPVGRVRDTEEQGILATEDE-IRNEVGGQALIYPLA-PGLIR-ATDATLQHLRATDE-LREIQRLVLAGREELMDVMHVEKAHTLGTQPS
>1476577.3
LTARS-ANLIPVSAFEWLPIIANRAI-IGDHTGLGHIAKHDDFYPEKDSLPKHIVIIPDAKRSGLNQQT-EYPKFYISVGYPPRGDPDYKKLAKVLNNAEVDNKE-QAVATTDALRHLEHAAIGVTESLEIYLANVRNA-LIGDE-TSVAGFESLVA-ANSA-KLVKMGKIREGE-LLKNIK-CTKLEL-GKATQFIGKHE-SLAPLLAARFFGKISASCIAKL-SA-ILSTLAARSEGLGRQVLEFKDRHDGEKRLIKAREVEAELEYAETGRRMFGTTIEVRPISETERGEVADGITSCLKKDAV-EIAAIHRAEEVEGPDDETIGTVGGFNFNPALEYSVLELLINRRLSTTT-PAARKEGDGGDQRELAGRIIEDYAINPLSVYVEAERHR-RDPSSQIVAIAGTCGRYIEVLGLYPRSYEMDTDLGDIYEVRQRIPSQDAAVLTRVAAGESKRGGA-SHMHLNETIFIPGEEMEILEQVHTEGLGQNKSTDIQILFFPTAKYYNIMWP-VHRNKDRH-EEDKAI-IEITPYVTD-FPRVNHP--C-P-VE-NI-SFEQKTQ-NVDDS-S-PAMQF-AD-DI-GKLILG-IV-ESCK-ILYY-NV-ARTESILSA-L-E-GPKRGEHEEHMRGSFDLF-KAEGGIP-L-R-TNLNETLK-VIKRALYKFL-R-VGVKYFTK-YTYAIVPWVSNA--KELNTDEKTAEGPVTL-DMNQ-FVDNTGAF-YPDGFR-CVDRQQSNVKD-GRVDNAEKNAFRAEGRDTG-FLEGRDRRE-VLEFVPSYYLGDREEKC-FQQR-KNLRVARRQIRLRPGRNNTTPGEIGSSGNIQRIPYKAAHSAYVGYQLAVRPKNKKEEEKPVNRPRTVSLYTDYLTILHKAAPGNGVADRIP-AGTAAVIGLESGPRVSMAAKLRGGNLRTGNHRQMPRIISLGIAHKGVSDLKLLKNIS-GEVLSINVPQLRLFEKPESTTL-PSRNDDMFDIIAI-RFSKIG-PSNLWIPDI-GATISLPLLKALRSVTAVWNGFIAVFTTESMIPDYC-NDRGADFFWRYQVNSAEGAAVIDDINV-AKGWLKADSLRPLNNLMLAATLAYWTRGEVEPTNNVEFMSVFPEGSIAVLEYDAREIATEWALGLSGEDEQALKNMFQLLSD-THLRAVPFDGKPFELLPFSTAT-ALNNDLTNETTK-QLSQLLDTLKLMIIKPYNWHFGDNHRFYADGDHGFTVSEVEIFNR-YFLEN-DQRDVKAYELPGKR-LEGFLYMPAYTLLRMATDMAIERLLASLSGRSKWANE-EDTLEATQDEQRQESTATVSIE-YNFKRIEENRFSSQELYIVWVSSGCINEANTTEIPDVDRIL-LDDRVERAAISQPQHDMKF-TYFVLYFAKTVEKEGNDGLQLVIATDTSAGAPIDVVLDDQVDLVAPPDQMLHATQGQAWPRVKRQTGASWISSEIESSTTRLVNLENPFDKGDYEYAAVGDSANFGQELIVTHEKEGSVVLKGRDDEDMPASITGVTRSTSSVGIMFTFESLGYLRNDANYVIWVASTVRIAIDPMVPEEEENADKVGNATETLTKFNRTGMNVAATETKRNRNLNYVNVSVIVHKN-ITRMDGLTTSTSIKPFLRDLLKIFYDERARELRLEIFGLDSLLTPEGRLPEVVAAGQAENQEVANVKLEHAWAADADGELLKALAGKDRIKNQDTEDLEDQSEKENYIRRQESRGSDATQEAIQMVASVATKQSEAKGGATIDILNSEGMKLFVTARTLKMKLN-PKAISIIIDLIEAAYLAKTAFDEEDGIVRALEERMDRKSNTLNQKKDRV-QADLDIDMMNAIFAYQ-GDLK-IIAVSEEVSNLGMFSSHAYGIKKEGDN-IGGVKEDGK-GFHDQQVKAMDADKLAVVLLEPEFPMIAKLGDSSGCPCSFIDATLDNTAKAPRFESHAQVDTDGDNKPLALKGDPEITLAALPTEFKEPKW-QDRDSIWLGFTLFLKKPGVMYNLT-IKLVIPQLINWN-VVIKKQQFVAELHKDLLLKTAAKAYVY-DDTNS-TVVSQYKALTQLIAEMTHTFV-G-TEMQ--SAKENMI-PPAKNSNTDPSNSKKAMQAFRKDLGYFEQVIASSLLECRATS-TGQMTDEIGKPRLLMDFKRTVDTWPIVPNELYTKLLIEDISYVIFAILKT-Q-KLTTAAKNDMV-FNKYVKAQRIRSEYHSAIAIRIYGG-KDVSVLDLVALAGLSNAAKETDMKSIPNHLNEKADTTYVNDKQDTALAVESREKFSLIYASQMRDPT-HAVANAKVTVSRRDAKRKDA-FDLAGASRFGNARLGHKATGGGFSKSLPLYGK-ADQETHPVMEINLTGGQARQRKTDVVLNRTDFPIEDCVQKQLKHCAEALKAKILQIAL-DL-GGSVILFGGFIQSTVPFNGSGPEITENTAIIKIVQS-KAGRPKGVLGDYADGEKIGDMKPARDFDEW-IEDMISVKRNDMMYIEERSGFDMRGKRVWSHARIFDHNFSEHAAGSSKKKIKIEEGLGNYSNMKEFTQADEKQTPIVIMIVPAPLEHFAGEKDV-VNLTVLDRQAFILIGGRREAVVTNDRKF-NNKFGLYDLPGTMGRSTPATETAMTYHVPS-AEGLIGTFVGKQEIEQRVTGGDAYRELGGTAKGPPTGSLNAVGKFTAIGRKVEDPIVYVETQKQGTNSFTINDLVLTCKEPNGLAPEV-TE-RPAVIHAGIDT-VKPMALTGTGPPGDIQSGDALSLEGMTKEEGTIENDKDHGREVRVVGIG-LGEMVVYAFDPY-GFQQVHELFVDHVETLLKRRIEKKAMGVARIIPFAVPGIPRALQKMMRYLKLPAPNHQVD-IVESFAMFKDRDKPEMALKQDDAEMTAIID-YRQVIFPKVEGGGLTGIGTEEKTGALAVPFI-EENALTNLGLAFATHSYNEKR-IGEDG--IFGSVISAANVLNVVGSWVGRNLFDLARDDYSHTYMLDKDA-QGQGV-QGLP-ARVDLGDNLSS-SKGIFAIVFDE-SSLLWDTELADAVWSLAL-KTLTYDSW--DHLGIGRVELKLDEKNLLKDLETAVEVAKQSILQDGFHSVDNVMGGYFRGFTILYEHSRQLSALAVTAITFSYKGIAYAEGMSKSAQYLESVNGPKVAEKILNINELAK--LQNNA-QHREVDRLELAPSARAGGQQEMDHSAETREVIKPQKDNDEDPPKLELFLLH-MM-HPASFLDDEEASKVTAYERNI-NE-FYVIDDDDLERAANLEVVVYDFSQT-EANGENSATESVKIKAIEKRAKQAR-EEGKDE-T-VKEARALKFVY--LPH--GATAAYKAQTVQA-ASAVSMADMG-SREAA-QTKVLLERALISVIIKINLNSKDLFAG-LEAARLIRRGDNGPERRDIADLLTELTVQEVRVQTTPRVE-SH-KRRKKGNRDESKRVIVYT-LFGGEEFSAVIAPSG-NIPARRKQRE-ELSLN-RLEVRGLKKNQSKGLVDKRKTSIDTDEKPINILMRMERITQSENRDGK-DEIRDQLLFVVGIEEAADAGLAMQGNDLESQSKG-KDLLRHAFEG-KAVSIVDQKLAWDSVEWYLAKFSNVRAVGWILTTVYRS-TKAMEEKEEGQL-G-FRADKAFDKWMTRLNEVPGQ-GGASKKAGPL-IARVYANLVETGELAEIGLSGDS-DVSRLEVHQYLGRILGSGAFGYQEAIAARLHIVPKRVIISIKITVKAWGIADRSLKLNGDPLSSSRVDNSGVMHELAKDVKGTVAAANGAIQAFVSGMLRLVSTV-EIRSAVLQLFSDAGQLGAFARLSGASRRKKKTAAQANERPIASP-NEIASKGCLNRSVATKVGKSDICKEGIRRSDLYVKVSKVEKASARNIGEKATISEVGINMHAD---S-DVTVQV--V-SRFGDNFTSKFMLGSNKRIFTLDMQVSARVIVDDRVPI--TP-FDKSCQALMMA-LKEPDEDAN-TRKSYLVSMYTISNNENTASR-FEQ-ARQKAEAYRFN--GMSHPDTELDIIHMWDLQN-NKSNRELELTNAATDLIAAKN-FRKKRTVNRKHNKNLHRYSKASLILAKSLGKSSYSIAISIHDLHTTN-REEK-YEHYNEIFEIIEQKDKSTTGDHSS-VSEFQLFQDGT-DT-KGDMERGE-TILKL-FTRRAITIKSIEQDDGVLVT-QE-LS-M-GA-K--AV-KDDRR-K-LHS---ILDVPSIHRL--QRDPL-NLNTAD-K-Y-ITLPTDE-ALIV-D-SSYGDDHNST-I--RTR-AF--E-LESAP-SDKLHA-ISVL-MFQRGE-ETNKK-S---KLRF-KHLR-MM--MILVIF-DELEPGLRVREPD-ETFEK-E-FKL-RA-HEVIEAPG-DWIGHLLIAWQ--AFLDTETKL-PGRQALKTVPV-PRLQKKEASPGMGLITLFG-TTMSNDYLLINERSSMDTYAARE-FFAL-LTRPYQ-TDGIGP-EAPP-GYTQ--APSRSISQ-PCMFP--YE-GFA-ATVGASVRKE-IYRE-HPYLIIADHKKQYG-P--ETTGEFIVFGMYDTDLFEYNKFDGPMLDFWRRIPWPAIDIYVMSADTNSSVMTSIN-ISKQLKSYKKVCV-AEQNTGACTDLTFITLCLTQA-DLRLTDIREATGVALPQETV-TEVIKALG-ERE-LDNDRV-QRMI-KEQFWEYEKDKHRFQPNDLSERSTY-T-ELLTE-EKKKFQVAIQSKKLEDGTLSGVTIDIRYFAHGYEATRKYLGE-LVGT-LAPPLSVGGVLKQEYDGSKSEDAE-STYWIF-INDDTEDIK-VVFM-IHKIEIKK-QGMRRSRGSRGE-RREDLDPPEMFGKGGAG--SLMGAL-EPDVF-D-GRDDKTK-IKFGRLEEVHQRNN-DV-EYDGGSGARVVQ-IDE-IL-AG-FDAV-FETVPG--HSVFVVG-DVLHPKIDIAYRAEEARHIL-EN-DRED-AIY-LVLT-RIGGLE-MG-QDEKKVTK-DKVG-KGKVRGT-RA-GADLR-K---VNKII-YR-LLTGVLLVLPEVR-NSKRILNDHSW-REV-EVGG-G-ESNYTG-DK-PINAV-VGP-LR-E--I-YTEDR-LPAFVYPQQDEIVEYKGYTA-LATRCTRVVTFLLVSMRHACYMAIDLLKGGHAS-ESESEAPKDDGHGNSGSNTAST-GGTRAAMYSKLENAP-A-VMVAVLAHARQNIGPEEFPDSGRDVDDLSIIRVGIQFQKDEYIGPGGLGIKAETYCPGGIYIAHMAFRWNHLEKDSDVHYKYFYQSQTG-KGERQNTKETEKKLGFAYLFFFRHALDEIQHIR-EATI-AVF-P-FVM-FSKTRISANPPPDG-IVA-RL-GVRKALA-AA-EDAVLEIDFVTVATGFTSDQLDHILLIDVHIGIIFPEQPIIPIVERNK-ERST-STEGTGMSAHHIKFVVAQ--KGPV-AVNQ-PK-NV-FL-IR-R--RRQ--VDFLLGK-DFETLIRRIDERD-DFRLRAGT-V-STKGSVM--LNV-IRS-EIADRHQLDCSKFPYHEQSDFHGHRPLT-GLPAVFVNE--LLEADHK-ARLLLANERYLLERNKGVKLFEHV-TH-DHTCTAQKELIETGQIVRD-IKKDTKVSIALKQAIDDFKGVAESYFRPGNASKRETARMVSIEPWFSMGALRAFMLAG-QVKLEFPEKSIPGALRPVPHNLAPTAKVPDTTNLWPRHLTEDKVVLLLAYFLITSEDVNNRFHRTRIMKSVPVMITQATSPGERPMVIPRLYESRQLALRGQRG-ASAQAVKINVSGAFVTVDDLPQPQQEGPIKQYDINLANQAQYLQLEVQGEYEFL-ASASGLTLMGLSLGQNIYKFVILAGRADRREDPHL-EQLKLLDFAFSQASSPKADLAAKSDQWMRKLMAAMVEYGKVRSTIATKFKGTKIIHGAYAF-FPVVRVPLSILTTQSGLVLNNVNFAVVLITENGPHFLAYAHDLLASEATLGHMVLMDHMLVALNDTEEARLVIKMLLEELLLTTQLLYVAYYIAEGIIDIQQDPSVLALIPDGTLHLNSSSRKEVGLHVEKKEGIRPGYNKEEPETRSAGSNATSTRAALNAEMNSDVYIMARNHQKYYVLLPEKELQIIVLLENDGPAASAMTARKGSGTVPLYIDKKSEFNAAMQGSAVPLLLEAQLLTLAEDEKAADKPNGSPTVLLMRNRL-MK-GFRIYYFADNEEIERVMLKVVVHDQAHYLVRHSMVVKIVLELKVGQQRQILTSVT-FYAHTVTVAELAAMQQ-KLLIFGVSTVDIRGTLRMDPEEDLLPAVAAAINATATKLDVLKPAVGTILTDQLIKREETKPAANRLAQNIASTKSVISALTQL-S-G-DPGDKNNHAGLYGRHVENAAIGKIPLHVLLHYNIEASRTIAEVVVKEVVIPPEGVKSADKTNIG-EINNVVDTSCPAAELAE-IAWEGEETHSSEGDFFQVGPLIQDQTD-YGDVDTVSKQDLQAWLSVYKT-MFGVVRTRGPQKLIRQQIAPLISADEVIASSDGRVSVDIDEIEQAGELLINSRRAANIKAVAVHVFYARNKGDRGIVSLSLKYGEGRSLFMAIDLTLAITS-KVVSLDAVYIQEEGVTGFRANEVYFAGESKEEDGADRIEVLYTVKQAECGEVCGSEFM-QWAEEAIVLYKLDRMVD-GLKYSPFAMSTPNETIFAV-KAALLNTMV-RTAKISTETVNGETKIIQASSGRGGNISGSDK-ASRHDQEAIDALSNPLSESNFTEILQIYS-PRILRVAEVGKFAKFAETLKVESDL-LPIALIFVNRLIIKYIV-SEINPSRDDSETGPTPQVVQKGLLLGLVVAN--VADDDARGG-AAVSEIALTTEG-DNSTDLADTAIGDTFIVATRAQGKVMASTIIFEVQFTALEI-INESFDERVGMAAADGAMDDIQRATKEPYGRD-NMT-NSLVLLEARTDAIST-ETIDVYFAQSKIEVVSIGGKR-ITENGLLH---QDSVGETDGLGLDEVLIMVRDIAKRGN-GAD-AYLWGGVV-ARFEKAFQEELNT-AE--GGL-KMGIAT-IDA-TMTISES-GI-T-ER-WGG-E-LVKNIIVK-VALKTNMHMKAD-V-VKLNRTAA-KAKPR-ILFQVDKG-DADNSISKVGM-AE--E-G-IFGMHESGRNHLGL-DKSDES-YNEAVK-DILHRDEMVTYPEEEQDNRVVVFLAYQ-IMDDTSVPTVIKLVEVESS-MKVEANELRE-IF-SGVIITLRSKKT-LY-IRR-GDDGSMATEDRMDYAVGTEGYSMDNLIL-LMESYE--LDVRPMDSETVLL-PQSKY-EKKYITKELKHA-ERA-RI-EINVNTSSILP-DRKAKRVLKT--RREKK-FEQDQVLGKQLNLDGPLLLSTA-NESKALLIKKV-P-KHE-SQNAKLTHDGHSTAMSDALVV-VAVDKQVTL-K-EV-GNLIAVDNK-FGTIIAALIETG-NDGNMTIINLADVE--LR-AEQA-L-AELDPLQ---QNPSNFEKE-AGDTAR-MS-SEFSDLEVEE--DE-VGQFINSKAFWT-S--PSS-IELPRQ-NMIRNNVGHAITDGLGREIIGHM-VDMQVI-IAT-RARLIL-EDTGIGAR---EEHS-IFHEALGAL-PYGLRGIDEAN-AMPIRLIRC-NGDHLVIDALILIRTMSFVRIAKGGEWCFSQLEKDRRENLII-DNEERNALII-QLFKLNDGDPTCTVLDTVYYVTTLRVSGGRVKPYLVT-AG-QGGQVTDLDTQ-MLDEIGLNPVMNGFTITRP-GE-ANAHVVVAGG-KSRA-WRAKEL-AIINLKMVHLFGVLGRDISTLDEA-GLGVADQTLLNCIIRFILVADESYYTGPKKLLIEIFDRTSVRGATML-CQAL-IDPLV-VDADEKEVEDAGSRASVTEI-DPRYNAHRIFSECDGRG-ILDIRKPKVDTMKVVPESIKQKLNSPAKPDVYSEIGY-LAAVEALYVSFPHGFTV-QRFEHGTAVTAEVRSGHLELVRYGDQ-KSIRDASSGEIGDTSQNDATCLP-ATVLLDVKRESIIYEDGVKIIGHIKPDRRMF-SFPRQEEGVNKALTAYKRSRLVL-IGEGAITVGE-EIDVRRLQDRQKEFNKCENL-TLDQTNEQLIEKSVAFEVLSLKRSERKG-QADLVRVAEEIHMRKFIVQTQHLITDIALFAFV-TDQEDRRGDDHNNILSEETELTKGNKEVKLDAY-TGRALIRFFLRLTAAKSFNQGAGNSVQKVKNDEIDKS-NL-PYNKFLATKTTVINNQDRAKYAEAYIVRFGKDKLRASSAHY-NSD-MTEHLA-EEMTASEATD-NAYYLRVTLALG-GDYVKLIVGLVRGESVSIS--SLAGGY-HIDLEVTRAILEIPVILGNDPFKAVGAINTMGKALRGVAPTVSA-EVNGLTVEMVKQIATFQIDNL-VDAPRVILEFGDGAFTEAAGRGCKPESQRYRDAPLGAAIVILL-LEVNTGWPPVGLKTLDGARIKKGGADVQDGFMAHAWAEPAYDFEVLLESPAARGLGVILKVVIVGGGSGGAIQRSSYAEDSDTDAIFGSPTWLLKEDLGTEGVDSRKLNA-EEVIGRRERDRADQIAQAPQLKWVLAEFTPGTIENDRGAPGSMLSGIQILTLIAVEAIKQAVRSLKKALFGLTVMAVDQELAAIIGLLVMKTQYDSTGLDKRSL-AVVTARED-FLSVLTGVEGGGNRGMLAVEQQRFAGAFLDKQTATVETILL-DTAKGVER-AEYFEV-TMD--EGRFPELL-L-IDARSKGTGPGLVRAEGTRLAPPRYNTI-YTSDDDGLIKARADLDSQEEHITREIGFLA-FIVPSLLDGELIRIASGRNLATNEVA-AQNEDY-ELTILLGEAES-LLLFSALGAR-IGEKLPIALYSISGKTAQSAGVFL-ILSPAN--S--Q-PFDAVT--MR-RV-G--N-V-DHI---DL-E-QEM-K-AN-ANA------D-A-----R-S----S--VF--LL-LAD--L-P-VED-KVEGTVQ--LDS-W--QPA----V-DG-----KVDD--E-R-D--L-----RAEWWLV----KW-A-L----W-GI--A-L-EE--DNVS-N-E-D-HSVAMW-P----P-GFD----LIWFEGDVKY--AKQ-W-F-VE---K----IVKF--E-IF-SK-F---D---EP-HE-DY------FP--S-V--D-L----PA-R------TV------FL---Q---T-DG-----D-K-HVF-MDP----ARI-K--E-R-S-M---GVEK----F-E----L-AEW-T--L-D-----GEEC------NL-VV-VL-E-G-W------N--T-T-K-M-YN---H-T----L-AF-VR---R-LLKG-AD-I-----ARN-K-IWV--R-D-G---GNE-P--AVL-N--PM-GI-SMAPP-R-A-I--P-FA-AGL--PT--T-SN--L-DQP------T---DLY-EF-TV-CGR-L-CQ-VSMLRK-LQ-S-NYI-AF--WIN-KP-E--P--LS---K--I---S-A-V-AVAA---EES---G--FYTV-P--VVLMW-IPE--WII-V-D-R--AALEDS---D--C----I---S----A-Y-PLAAF-AKL-QHV-E-RA-DFTDLD--N-Q----G-V-V-NY--HPK----YTHNV-D-G--NE--D--E-AP-VP--DV---L-GVVGSD-DC-NEKYV-DGEK-P---PTA-R--S--NLMDIGF-GLD-F---T--HN--TL-AKF---T-Y-NFYA-VWWM--ES--R-YERDKFV--T-DGG----L---H--S--QND-Y-GE-Q---S-AI----LMID-KHLAL--D-KVGNLDEDTEGGTYGYAKAVAVGQFGVTDDQPTLSPLRENKVNTPPNAQERAVQNALVRMLPNGFVQLAVRGFRRELSGTAVVVELQKARAHKIGTSIALDGMNTYNRIMGKATPATGVQ-HGKDVN-QQQFEISADHIGDSGVAGDRILALIHPASEYVASERIVIEIVGASGQSVISDAQVEADAYGQKFVKRSLTKTDGMVGDEAVLERGDDESSALPRPGLTEPSKSIPKTAMFVPGVTD--L-E-VLVIIPVKAPDAGHGL-NLEEQYFKPRF-LAKRSRCPEILENGW-STYAE-RGTVSI-QSRWTH--KNKEE-EEDVYIGD-KYQLIENGWVIVQD-I-P-EIEML-IYEKQAYPYYTAINTII-DKY-FAVHIRDFTAL-LLTVQAVEENILRV-Q-L-G-E-STWNSLVFVHVT-DATGNLNKAPMMDAARIT--RELVDSILNRMIG-DHRVLREIDPEKKEHSLQLHEIFTLRTY-DIFQN-IYDQ-SEYADL-TRPEVKIA--RIQE-RITTIS--YVINGRV-NGYP-ELGIGISTDDTL-GNAEREAWTSFDVISK-L-KDLWESAQLDAQ--C-MYTMATNEK-ESPADEPDEW-MLRDSIRELSIAIKYWT-GEAF-MF--FKETKK-LLWAQEN-YL-HHKILEKLESARFV-RMK-NSEEE-LSNTLIDPH-SL-K-RLDLT-PSG-IYDYSKYDIMKETI-ALL-AQP-A-DGGVEPIDT-G-GAMNEFSIALQLKTKDLQPKL-GNVQLLAW-TAAM-AGR-GEFVYS-DFNGRIGRGITA-QEALAPR-TDILAFAHLD-IQLYAETAKYNDAAGARR-R-IAG-LGGHK-N-VKSAGILEKMAKTILVIILS-D-FE-VNLLQYAA-LTKLVGDLASLYVLLG-NQMRLA-QRV-HVHKQSEGLS-YDAVYINIEEMYTP-QAYTGSSEEADGPEQIDPQ-KRGSFEGRIEMTFWNIEADKRSLKQATNIRLPEVLREKFYELHSHIKALSKNLLKIRVGQLKAKEEIQNEKVATQIPISGFITLRGKTIVVAPHRFVQASQDDVPLDRRIDIAADAIQIDISKDNDLSSYKEVVVKILLLNSRPMRIIQGDTSRWSEKNLLKERIVDMNNVATVGDEAIKI-QLKDPAVTTRSITPLQVTEDALNIIKL-EDGPKVAAFNSRSVAAKLQQNS-LEGIGQFDEV-YGDSAFMEWLEAG-K-K-NKR-DQDTLT-EPAVLSKRKKRLPPHGAFLLAKQLENLGGTP-ERVKAGKAYM-EPEKQETVPALKVPKLMAVI-QGIKLDNVMDAGAGMTFVRE-IRVGNDDFPSVMVTLKL---NL-KF-DVQRG-VFPAKHKAGEKNKFAGTGELETIEVADVTAVLFHN-RQKLRAGGEFG-AAVENKQIVAAADAQGGPVQISYILVMT-FTFMTKVPHVSE-G-VEV-REESGAEGLRDFEI-LR-PIDVIRLG-------------------------------------------------------------------------------------------------------------------------------------------------------------------------------------------------------------------------------------------------EEAILDPNLTPKALGTAGKATYTVIGIGMIKDAQNRRGKDREKE-RATEAMGI-GVDRVMFALSEAVVDSGNFDEEERMYWGCFNVKTLNGEAFIKSKAA--NVLG-KHRNTSFVNVGISVTRKLGSFKD-DYANRSRHF-VGRIEIDTHGD--VLGGNRDIVDGAKRKTFLENVEIYQSRKSPSYKRFQ-IRFKDEV-WDASLDIEAT-EGNQRNLFLVDRKTYTLEIYLARENAESLSNGLKPIVQVTPDQ-LGTKEITTSVFEDNGACSGYLDALRQVRKTAEIVL-DGDLDVCKKGVAYEFIDRGAL-FTGFQKLN-YVEPV-RRA-AEDVTSY-EHYD-HTHYPK-P-DAVDTYQP--TIEGRVL-L-KS-YL-AFTYM-GGASMN--DVA-CK---L--I-TDPEP-SDA-WVT--WMNLK-KKTG-Y-VN--HDQTSIYI---LE--LS-VG--MPPA--VNQ--CEA-P-G--A-VYG-TF-Q---TMT-WLWPRKAWFFEYG-AKFSEF-GEDL-MKEGVFLH-R-HK--PYR--DPTY--EDPRHIEP-----L-M-EEFP-V-V-IA-G-CK-DTV-YT-GAVA--E--AADGV-SGLKV-W---E-VAEFAA-REFTS-NW--E-KHVRLH-LD-M-LN-YSTN-E-VL-GEM-HK-I-EV-K-TG-V-N-WD-TRFE-LR-F-Q--TE-GYDY-F-TW-------KADH-N-VE-V-MDVEMV---HRF-YAV-GV-PLWMSLMP--VVQ-M---AL--MV--NEA--T-E-DLV--RT-Q--YDE-REV-V--DKF-K-AKAG----TRI---PGW---FVFDHID--KKFDPRK-WFKVG-DF---FHR---QQDAY----HTLAYG-IEWIPVCA-KE--D--P-LE-A-Y-KK-WTYGN--KL-GVND-VP-QQ--LN-KIVM----YTA--LGTI-HT--AA-KG-ETLGRVVA-EQGAATAYVFELMSV-VLRVSIERIVY-LLSERK-DAFLRLDPIPAAYLRQCAD-FR--SG-MLAIETSAGFAANVATGNGAAPMTLIVADFPLLFKLDDL-ADPAAELGEAQGFLLCIIIVLLHL-AK-VSEDHIS-IAVDETDWEP-GSPNE-LLLQADAGDGGTSGAN-PYISHFRSAQYL-LKLAE-DVIEGRESVAGEGMLAHAIRVANGGANKDA-F-LILR-P--QLGPVRFAFGGLDDA--GTEKVKNAKTA-AEREESDDGEDFGVRKVLEVFAAKDVDGNQLPREVQDSGENAIAPKAPGNGNVIERAALGSKYAMEERDVTRAHKEETVEKARQNSAGETEEALVGVIENIVLQYD-AVNGVRDGIILKVSLNGVAEVPVIIDRGQEAAEVRKDVAGFIKRGRIAVIETQAIAEVERPGVVFLYVVEIEKE-VVLIKVIILM-QLIVRESGLTDSEADLVNKRTTERYEVEALPPFWTLQF-KDL-SEGAWY-FATIQTCSALEVTG-PFLHVVDRPI-LKDQVLLKSYECKGKRPLFHLNPEHFRAKNQLITKGVAGCATILAGFISYTTLNTEISDSMGIGYDFGWKPIVDEERH-ELLSKMV-RFVDRLIREFF-LKTAIS-HWRRDAP-AKEEEDHLEAMQIMTLS-RWHKTFRKLQEAIFDPAAYGLAVIPVG-PMKMPSHAWIDKFKARGCSPEENVRLALPKNNSVYKYQFGGILSANENPER-QGDGQEDDLVIL-VA-VGRKVVESKLTRRMDA-S-KYKGENRVDIGD-IGYQGYGKGQYCS-GFVFEICEQYHLFFPQDYGIANNSAVRDPNRMNELDVFCGDDKWKTIKYRITIAIKAVSITVLLDGLKAFLLHKNGVEGIIDVGRIVEAPIDNTRIVLNNHIALVPLLEMVNMPGYETLMPVILDRQRERIEECLIKIDGERNILIVIMTGRITGPRWGGLVDENNTKPVVFLTELSLSLKRSPYTNGEQTRENSAQHQALSKT-VLAGKFESVVHGIYQ-TTRHSI-FIEFYSHYQKRLERTNFFNDISLRLVLKSLAREFILLEIMTSEGAGSKIFT-GVATIRSSNLV-SVREDLAQ-QS-PQVIRKAA-GTTIGLA-QA--DV-YDFRL--II-VKNLTLIAV-IVLHAPEG-AATK---ANGKE---LTAKVPH-I-RKII-M-V-IEGESQYVG-QKRTA--AGYY-V--VNSESEEG-VTVTA--R-GTFRQDDRG-KM--I-DDEM-DGLIHSPTIMK--MVHLWDLQT-QTLNE---DRLNVFSILGL-A-DI-VNEQI-GA-ENLMVHSP-K-VDAIIRP-GSSVM-DSN-FLEKA--LK-NPGLWTQGVTPLEAKVHTRRRLDLADLESS-WE-L-LGMSPKIKLASKPM-IDD-TLDSLMKNGALARKMIPVF-ERA---ID--GSGEKTAGEVQE-KL-KMALGEKI-QP-TR-QSRIISLTKYEV-R-TAENVQL-KIAKSMAK-IGEGFTTNHANLS-D-VTRK-KTY-MQGLKKAIY--EGSK-RTREK-GLVSRQDHLGPETKRK--QTARE-TAVAFAPE-VGNSLDIKVGVGVY--D-NDV-H-DIWVRGLE-ILAQL-S-E-DRRDK-TDIA-GELE--E--YFNYRAEDLAL--VR-A-EFADRAR--RYDGN-EGDMY-II-GL-KLHEEKNREG-GYKDDRLNGEN-AGIIRG-K-IHYDAD-KREGAK-HQPLS-D--HRP-LPDVPN-A--LELLA-FRPPTVFNIMVSPAQ-ERY--AIY-IVQQEKE-SAFLVDAQ-VIGNL-KDSAVQG-K-DD-M-AQA-A--NQV-KSYK-QGTEVGI-S-TVDLDDVGYDNLG-DEE-TRE-DAR-TFEFGT-Q-TMIRLDK-YDIA--EVTTKNNKKAQ-SA-DNNVRIRFR-EKG-AIN-DVNRELKLREVL-RDRRKSL-GILNG-LVKTDMNRVP-EM--RRMAED-K-NDAYSDTEIL-ETEVR-GIQKFLN-PQLDVEA-EKGG-T---AN-G-VRGFIK--VNIAIMSEAS-EKKEK--PAPFDGTDQDIKE-DTFDEAVDKRGNGNQKLD-ANQFTDLDLAVKANVKFVPSTA-TLPAQGPAEPIHMKGKEIV-VKENLRDPGNRAPGERSEDSKKQMYVSEQDLKE-A-NGVEQLADKVIKTNDSKVPTLQ-G-INQKDNDNAALNDGGLISFVTTAEKYYADLKQV-PANIALIAVYGA-SEERITKDIIKEFEVLDAA-IVLTLYLKEIPGLRVESDVKAAKL-KAGGEE-NIVVSE-PRDKKKEEEVFHKIDASNEIH-LLF-VEKGAGKGIATGSDILPKTNT-DRIMTALENS-REGFTDQQMKAEFET-KAGK-Q-AY-NYV-EYAKVHSG-KLYHTSV-LPVG-PDHATLS-DRDKTIKASFEHG-SREGLRV-NDKAEGEKRKIQKVRIRT-PDDGPVDL-S-DEVANEQT-G-LSFALRHA-TVD-YLMM-ELANSRALSMQGYLVPIDDE-ETQHLEDAVEDDYP-YYG-KPGD-GNVPVK-ATFFTSNYWAIF-VYTGDAIKYFKLLDAVDRA-PI-GDWGTG-GD-LSKSKLKKGKT-LGEEENKII-GKHN-MLDLAPF-V-VEYHAPEES-NSNIFGISGTLRSTKAANRPDRGMKLITHVKFEQ-NDDK-LGKGL--SHRT-TNGSGVQPEE-MDSIEEIKDTIECKD-IVRVNGWG-HTIREYCVITAYVDLKARTEKVLIRNRSRVI-EIGATFTQLLS--HSC-ESIARSANGKAIEF-KMTDGR--SSMPEINEYIEQSSEKTRLT-GCRADYEAKIKLTE-EL-D-SETETF-VAEK-RKCIQDPEKYEIKDQVISDPVLL-PSID--QRKV-ELVR-L-LLDLHNEW-VMNSFPS-KEAIEEGNNSKGRVEGQA-LAFDAG-AKG-E-FMAIDKDDKTVLAK-YLKDE-DRLPN-AAD-LSNLPEA-IRKQKKMK-NIMIPV-DDSMSQEEE-KF-FRLQEFM--GR--KLVLDN-GR-IRDLEP-VID-ERESLKLRV-DPEGQ-D-FSQQASGQIYT-GTYGGFRIEPYPKAQAIRLYLGD-EKVL--DIVESIEVISEVNKAQNT-V--HE-AALIEMLNDDS--LSQSTNELD-GNEFPLSIVTKDLICRTMT---ELKKEAR-ESHRV-A-LEEREADGDKEEMLRSLGKTIYGNY-EA--RVRS-P--R-G-RNNRLE--AQIEGNASLGAIR-KLAPTES-SEVL-VV-QLGL-DAVLV----ALWKNLN-G--LDDQRDPHRYEAQYSDD-NAKMI-QETVKSINPT-NAI-VCMFGVIKGAG--MDYNYLRRTAMQKARLPGYRSTNADIG-VWKAIYDASKIDI-FVKSRDSGY-L-FAEVELIARPKAG-YKTSRRVIMMMQVRDSTFAFGLTGFSDVIGYLEGQAG-QR-V-AGVAFAE--LVVAKLVL-G-RHDGGPGVVATRFGRCGIIISVRKTDAGKSDIAEKKAAGEVAADNGAQGKERTGHEEAVILGELFALKAEAFHYGV-AQRERDAAGDTGMVITNNAQFHAVSQDPDARNNEILKLELEHNADTLETENFASVREESFIN-QEKAAKGLLKVISPLVAASGLPATKIKIQNVVDNVDTVQGE-SSLVEVMELQDQKGKDANLGGPAGDMGTMNPERENKLTQVELKFRMVEVGKVRDTEENGILATEDE-IRSEVGGKMLVYALA-PGMIR-ATDAKLQHLHATDE-LKEIARLVLANREQLMDVMKVEKAHTLGSIPS
>1540872.6
LELKS-AKLIPDKAFSWMPAIQNRCI-IGDHVGMGKINKHEIFMELKDYLPKHVDVILYRNRDGLEFDG-DYDKFYIGVGYNPKGDENYRNLAKVLNNDEVDKAN-QAVATTDQIRNLSADALGIVERLKIVLATVANEDMVGEE-T-NAGPHTLIA-ANDR-KEVK-GDVREGE-LASNIK-CTKFEIESKVMNMLGVEQ-TYKPSLSKRFFETITNKAVNKL-ITNIVSTLGKRGGGTGANVKELNEKKAGEKDLLIIREYEATIEFATVGVRMFKVTEESKPLSQTE-EEVADSIDDTVKSKVVLVEGAIKQGTKIEGSDDGVVGAVGGTSLNP-LAYPVLEILVNRRQSNRT-ENERRIQDGGTYKDLAGRIPENCEIKPLPVLLELENHE-RDPNTQVVAVGGEEGRYIEILKVYPK-FVMEAELGTDFGVRGQIPPMDDNVLTRIAEGKAMRVGT-KHMHFNETINIAGEQVDIFQEIYAGGHGQNKSDDVQLF-VPC-EYYNIMDE--TRNE-GH-PLI-LT-S-FTPYCGD-FPRIEFR--T---VQ--L-SF-NK-Q-DVDDIW--PVL-F-AR-DL---LK-G-LV-ESTE-VLF--V--AETNSI-T--I-DPGP-LGGRTEKMRLSFKLV-QNGGNG--V-R-TKLNEMLQ--HERVMFQFW-R-TGQKYFFQ--TYAIINWVATN--IE-N-NSKP-E-PSTL-DLDK-FDDNDG-F--PQG-R-CVDRQQ--QDD-KR-EKINKGSFQA-GK-Y--FL-GR-KVD-VLFYIPNDYKGDRKKQN-FLMR-TYIRQAFANT-LRPGRNNTTPGKIIVSDKLKRLPYKAKHEGYTGRKITVRPSNMTKEEVPHYRPRLIKAFIGDLFIPHKATSGQGVCHNVG-AGEGNVKGESSGQLVSSSAEDRHGKKRAMGKLSYPMIVEWGIVPFGIDDMK------------------------------------------------------------------------------------------------------------------------------------------------------------------------------------------------------------------------------------------------------------------------------------------------------------------------------------------------------------------------------------------------------------------------------------------------------------------------------------------------------------------------------------------------------------------------------------------------------------------------------------AEEEDNLDKIGGLKELLVKKAQTGMAIRETQVERGRALKYVETKILMHEGVIARSEELKTSGSLRDKAKDIAEHEYDERIKRLFMGMFGIDAILKPEGNLPEIVANDQEENQEALKVAYDHRFAPEQKGALA-ALISKELVKVKE-EKMENKSMREAQIRRKKSRGSDNSAEKEQ-FGSV-TNKEKANGGKTIKILNS-GVELFVTARVLELKIEDPIAISIIIEAIEKAYKAKKAFMEENGKVRALEDRMDRKSNTLGQEKERITQC-LEIDMMNGVFAYQKGTLK-VEAVVKEVENIGMY-SLAYGIDKKGDG-IGGQTEDDK-GFHDQK-KAMEAKNIAVVLLE-EFPMIT-IGDGSGAKCGFI-YGI-N--K--AI-SHF-V-H-GDA--IT-K-D-LV-SA-QTMI-G-K-YP-D-AYL--GY-IFI---EIMIKVVD-----G-LGKTNDN--ETKEY-T-TF-L-YI-KTS-A-SPNNE-DDFSVSFLEA-I-QLM-KFKYTLIQG-KELRLNDP-E-V-F-PGRAET-E-SLNEAFLSFIQWE-GR-EQEIFR-LY-CQ-SFK-G-GM-DI-EKKL-LS---TQNEWHV-PNRQFK---L---S-M-TSSI-TITM-YVNESKKD-VL---YYSTS-S-PFYRT-LLCAS-GGEE--E-G-IL---S-IR-G-ETK--VIPNYIDDK-DQHYLS-KGNVS---HER-----MYDS-Q-SPMF-ASK-GKIKKS--DAKRRD-N--KA--K-WFNLK-FNE-KG-I-K--LPFYGKGFDKEVYPIMALDETGRRARHRKTEVVLSAASFPIEDAVTKELEQAEEALKCSFLQVGLLNL-GGSVILFGGYTQATVPYDGSGPERIEDKALMVIMQSKDAGQPFGTMGGYADGEKLGDERPSRDFDEEALANMITIEQNDIRYVETRKGFDMRGKKVWTKNRIFDKSFSEHAAGSTKHTVKIEEAVGIFSDMKELSA-EEEQQPCTLMIVIGPYDYFAAEEGVTVR-MVADRNNFILIGSLREAVVAQDRDFKNKRFGFYDLPGTMGRSNSATEMVMTFHVPSNAEGLVGEAVMKQDIENRITVGEETREKNGSGKGPPSGEMNLVGKFTAVARDIEGAIVYV-TQMEATYGFTINDLILTANDPNGV-AEIKTDERAYIVHAGVATGVTPLALNGTGPPGDIQEGDKTSIEGMTKESGTIEGEKDHNREIRVIGIGDLGVMVVYAFDVFFGFQTVHELFVKHVETLLKKRIEKGALGVARVIPFAVPGIPRAFAKMIRGMKLPVPNHSIDDIRESMTMFTGRDHPDMNLRVDDAAITDVIDPYRRVVFPSEDKGGASGMG-EDKNGA-KFPIISEENALTKFGMAYRKKSYNQKALIGEDGYIIYGSNFQMVKIFDIGGSLMSRKMFDLEKEEYSKTFMVDKNA-QEQGYDQALGLAKEEMSEGLGLKPFGMLIIALEGYKQLLFDKELLDAPDKMTLNKFMNMSSFIIEHLEKGGFVLKIEEKGLLRDFSTIEEMADFTIYQDDYEDTKNAVNGYFKNFVVIYRDNRQTTLLVLIELGFTAKGYESCEGATN-AQYLEQDNGPSASKMLLNVNELAK--LQNRA-QHSESDKLELC-SDRCGGQRELACST-VEDVINLQKDTGNDPPKLEICFGQ-MM-TPVSIIQRFEADKATKMEIEALNS-MYVFN-ENVERKINLEVFVETFSGTLNSQGEN-TSGTTKYKELKRRVERAK-REIKEQ-TLVMEIRMYKILK--LPH--GASGPFKMNEIQ--SQKLRLCVEG-DELIA-MTIRLIELCIINCIIDMNLINEIKFKN-YEIISIINKGKKGPTKDNLLDGLSEVSEKEEKVNNHPINQ-RK-KKE-KHYNNFLKIVITY--LFQGDKYKLFIAPQG-YEKS-RLKTKFELSVK-DIECEKLRNGSSKAIIDKRSTGEGFERK-EEVYIRLERLTECDANCKE-KKAKDKVLFILGVLEVMDAGLTLNGNDT--LSLG-KDKYAYSLEE-RPFKIDEKSI-APCENYYL-YYLDFET-GKLLQTFITSKTRAMDK-EENLL-GFVGNKNAYILFY-FYG-LPG--GNEFKK-DGK-LSEIEANKIETNKT-ELGIEGTSCNIIRIEIH-FSNKVLSLGPLGYEELFIKYLHMVYEKVEIGIASTKKALGVDI--IEIEKDPLGSTTIDAEGLMKEIAESLK-STK-INGAVHVFNRTVSRSVTTLDEIRCQALSILTSNGEIGAITKSAN-KERYKQVGIQKEEKPTSEP-NEISKKGCIF--LLS-SGKKESCEESSRRT-IKIKLHKIEKLSSKDVGEKTTDFDVGMEMAVDSF-RKKIFINT-DVPKKFSETEDVEFYIGTNKCTFTLNLQVTSNIIVDARAEVT-IE-YKESLEAVMLE-IQKPIETSNNTDRRYLVILHICKNKEGFATRTFEQYTRQYIDAYNYDEIGIDKKDAESPTISIYQLQQASTKNKRLELATSAVQVIVMKNIQRKSKTINRKNSRGLHRGENASIILARTMNNKSYNVVVKQYALYTKN-KETKLFKHYNHSFEVVIDSQNETTSTLVSDVSNAEYFKDGSNGTLNGEMSRGK-GILKK-FKRRDITPKKV-SDNQLFVEGREILTFM-GEVK-LAIGKDESE-EKLHK--ALVDVISIKRL--ERDHLTNLATADVK-YFITLFSSSIVI-I-K-QSYKDDHASTKL-PLTKYAF-DELLKSAP-KDDFNK-ISLI-LFGRLKEKTNKKKA--EKLKIKDHLLEMN---ILVIFIEEIE-GLRVQEPD-E-FEESKDFKLQSSFAEIIEYPG-EKIGHLLVQYSLIELIETQVEL-NNKQAIEVVQV--RLKEKEASPGMLLIDLFS-IVQTNGYLIVNERSSMNLYVKYEYFFALPKKYECEVNEFRGGFSAPPYG-SEA-STLGKVSQ-VCSFPK-TM-GFS-ASIGDELFKQ-IFRENHPYLEVNDHKHGKGEP-AEMKGEFATFG-YDADIFEY-KGPEPVCEFWAKN-WQIMGTVVMGADPHELSFFSITFI-ESLKSFHEVCV-FDNKAGACSALEFEVLCI-QAYELRLTKLREATGLAMPNETVAAKNYRAMNYESQ-TDVGR--TRMYT-SQFVEHEKDMHFFKPAYLGEKSQFS-VKLSKEKLKIKFQIMFQRQHLDRGTFSGVMVELHYLAWNYADTRDYIGE-IIGEEYAKNFKIKGYLKQQYEASKTKKLM-GNYIIV-VWDVPDERKDYNFK-LHENTIGSEQGLRRKRGKRLEFKHEKIDPPYLFGTSGE--FTLENEL-EPSLKEDIGRGDKSKRFMFGKLTPVRKRNNINV-EYFGGSGKELLT-ISE-LL-VGGLKLY-FENVNG--HSII-LG-DVLTKKIDA-HKLPEAVKVL-ED-N-SGGGEF-VVFES-IAGLQKLG-DGNYKVKK-KKI--ADERKGTNRV-GLDLLAT---VPKII-YR-LLDGLLVIL-EIKLNTKNKLDDHGPPRKI-KISG-GNEH-YTGKWK-EIDAF--GK-EMNEG-L-YENDN-LQFLGE-TEDTYWNYVGVVGELAKKRVRVITFLSPEWYFECLKDVEMFKGGQTVK-KPELKPERDNHGEQTNETGSDGGNTRKGMYMDNSTAP-AELLIAKLALGRDNVHYEEEPDINEDADPV-PFRIKIDFQNEEYMGPGGWGVEGKTKCEGMLGLVFQCFETKHLDKEGSMYW-YFFRCQIP-EGRREKTVEDKNYFGFTYIFFVKDDIDEVQYLD-RATI-AII-K-SIINYGPTSIEANSKKDG-IIS-RL-GVRKTMADAA-QNIALELELIKIETNYTDAQLPHFLLLTVHVGRIFEIRPIITIGDERP-WMSL-QTEGTGLTAHEQKLIAMQ--KHPY-IVAQ-DD-NK-FK-NF-R--FRQ--ITFYLGE-TYM-IVRLLNVHNITQRLNAGE-N-TTNGAVM--MEI-IRSDE-----------------------------------------------------------------------------------------------------------------------------------------------------------------------------------------------------------------------------------------------------------------------------------------------------------------------------------------------------------------TLGDFGFGQKVGPKKDLNRNSDMFEETLLDAMLEFGKIRSTIEFVLKGVKII-GAYEI-Y--VKVP-SIFT-KSGVNANTIALAVKLVKENNPNICAF-HALMASEEVLGHMLLLMNMIIALNDTEEA-MVIK-TLDDIDKSGYILYYAYFYERGMIDVEDDKSVLNM-KQGTIHLKE-SAKEVGLHLELKEGIELAYNKDEPESRSSGSKATKIMVGYNANINTNLYIMARNAGKLTILLPEKEVQIIVLKENEGPRAKEMSERKQTGTIDRIISRDSDFKTYLRNNKSPYILTSLIYQLATDNKAADKTLGHDYILSLSSRFIEK-GFRIFAFAIKKEIEKTILRVVVGDTLHHLISKIKVNKIVLIGAVG-QREILTGISIFFAHKISAAEFNILLESLLMLLGTSNVDIREELRMQPKQDLLPEVKNKLVKTADAIDVYKPVVGTPIVDQLQRRTERNCFIDKISAGVPGEASIINALTCM-GLGKSAGQKNNKLKLYSKHTENRAIGEIPLHVQIQMNMKNGRNFSSECVKEALIPPEALRGRGKIGVG-ELNEVIWEDIPYSIIGE-IRLEGEDLHNENKNIFQFGSLCTGQTN-YGNVQHITKGSLVLWPTVYDAIEFSTVKTKGPFQFIRVEIEPLISGEKIVSETDSAKCVEIDVAEQSETDLINERRASDIKAIDVVVFYYKDNNKEGIVSLGLKLVGGVSIYIGIEITFTLKKLKVVNLILIYIGERAGSGFRANNLYFVAESRDKDGEDTLVELTVVDQAGCDEICASEFMKQHAENEKELYKLAKTLDGGLKYSLFSLTVPNETVFSV-KYVLLNILI-KFAKYDSLTRRGDTKMIKSGKGRGDEFSVSEKDSWKHKAVAE---------------------------------------------------------------------------------------------------------------------------------------------------------------------------------------------------------------------------DELFAIRKISQITVGGKT-ITDKGMLA---GDKVSEVEAMGIDDVLIMIRDLTKRGQ-RID-MFLWENIN-AKFEESFPEEIGT-AE--GGVRDM-LAS-IDASTITI-TI-GI-A--K-LGD-DNKTRNVIVE-VPIK-DLGKKVK-VRALLNKVAS-EDS-A-KIYQVDDG-K-DTSVADISM-AE--A---IFG-LECGKNHLGRK-HDDES-DHDAIN-GIIHRDAMITYPPEEQPRRRVILLAYR-LMNESTSPTII-FM-LESS-V-VYA--VRE-IF-SDIVIT-KNVKI-LF-IRR-GSDEGMAVEETFKFMLGTIGYYMSNIIL-LME-YR--IDIRPVENGFILL-TKSKY-D-SYVTGKLKHT--SE-RI-RVNL-SDGLLE-ETNAKRILKV--RRDRK-FDM-QELAKNYDTEGDLLLKTL-NESKALLIKNI-P-KYN-SQ-AKLTHDGKNTAYKLAVIVGI-VDKQVTL-IRET-GKLVALNN--FQFIIV-LVV-G-NGGNMTSIDLATAS-PLMEA-R-VLFAEVDPLG-P-D-PSNFKPK-AGDIAE-MS-GRFVKPETN--KEE-VGAFIEKNSFDT-E--PDD-IELTRSVDMVRNNVGNAITDGLGKDNIGPM-V-VGTIDLYTSKTKLIL---TGIGSR-TKDEVS-LINDALG-L-PTGLKGCEEAS-AMPLTIIKC-NGD-LVIEVLILIRGMAFDRIAKGGTYCFAMFEKGSGKNIII-DDEVN-ILLI-NKFQNNNRD-RCIILDTIFYVETLRVSGGKVKKFVVSSAGTDDGHVTDSGTS-KIEVIGLKPHVNGFQPVYP-GD-VFYEIFLSKK-KKRI-YMNIELKKIINKNY-HLFGIIGEEITRIDEA-GLGDSDETLLNCIVKFVMKANDTYATGHIELLFFIYDRTSLRGNVLY-CEFL-IDGLI-IRKDDKKIIDAGKRASYTAINNIDPKVDNIFSESSAFG-IKLIRLSKIDTLKVKPYVIEETLNKPAKRTQYESIGY-QTGDEELYVKFSHGFGL-NRFET-YNLTAEVISTHVKLKKYGKK-KSIKDASSGSVGGGENEESTCIPFETILLDILNESYIKKDGKIRIGNIFIKRRIE-SYPRAKVGVNREFKTYQPSEIILGIGYGIIHVKE-HIDVRKMQSKPKEFHKCEKL-TLDQTGTLLASKMVAFEKFELKFSTKKG-KLEHVKLA-EIRFINYITDLEKLIVSLPIVNIVQTEVSDKREGESNEILSDES-STEGNINLK-SAYDTGRDLFGFFKRCQAYEGVHKGVNDFVFKTHNGIVDEKFGFYDYDK-EKTKIVVINKAGSSELVEKYIRPTGKDAILLNSKLFLHLDFITEGIEFVIFLCVESESLYKIDTEVGIELDFGKYVEIKNSFIRGSNVEVRTKKLGGGFNFIDWGLKREIILSKIIEGSDNKKEVGAVQQKDKAN-GVNPKIKLKKVS-FNNEITDKLETLIQEESVLKNEKIKLEFGASVYLSSAGYQIKPESSHIDSKEIYESTLDVLKLKIKVGYPEISLETLSGAYVKEGGDHLEDGIMASA-AKGAYDFEALLESPGEYGMLVILKVVLIGGGAG-EIVRGNYSILSDSISFLGSESKLLKEDLGNRGVSARKPNA-ELLI-RHKRD-ATQLIQIPQLREVLVRFDPAMVRNDMGEPSGMLAYIQIQTIIALEVDKKELEQLKGALIGITVKAVDQELAAVIGLLIIKEQYLS-NVNKRGLTPVVVSNEDSFKKVLNGVSGGSDRGELAVPQERFDGKFLFKETACVKSIEMEDASTSKGIQSSYFDIETL---KGRVPNNI-I-IDLIDKKTGTGLPKSEGTKISPYNYGSSKLSAEPD-LIKA-ADLDSQEEKTTQFIGFLKNFIIETILIGELIALGNSRNLSAKDIE-ANEGDV-EYGFLLGTVES-LLVFTVFGSR-IGEILPSSFYSINGQISQTSGIFL-ILEPAN--A--T-EFDNKT--GE-KI-G-DD-IGE-AF-FDV-R-GEVRI-KN-GTA----KDK-E-E---R-S---ML--FF---I-LAT--L-P-VEY-KVNGTIEE-LESKW-IKPA----V-DN-----ECCK--F-RK---Y---D-EPLWWLK----SF-A-PN---F-GI-YA-L-KDN-EEIT-WNK---AEYIFW-P----P-SFE----LLWFEGLEQI--KEN-F-FYVE-N-R----INEH--D-IS-IK-E-------E-PYE-NK------YP----V---SFNA-L---R------TT------VI-K-D---T-KG-----S-E-AVF-IEP---FGKITI--E-RQS-M-K-NIQK----Y-E---ML-DKW-K-NL-A-----NENT------GI-LI-VV-E-N-WLV----N--L---K-P-YN---N-SE---NSKF-ER---K-VLKG-I--VG---IASN-R-IWA-SR-E-G---EGE-P--TVL-N--KL-AI-SLAMK-R-V-V-SY-FQ-G-L--IT--L-TN--L-NDI----V-N---DIT-EE-NV-AGR-Y-K--TTM-R--KE-G-NYL-TFLKINN-KPNC-----M-E--K--V--FS-A-T-YV-A---EES---A--YLEV-PT-VVMMWKLPE--WIILV-DER--IEIEDG---D--E---FV---S----Q-Y-KYTFY-SNV-THILQ-PA-DFRNI---------SDPK-V-KY-DH-K----YY-TS-E-N--EK--D--E-LK-AP-ADN---L-QLLGAN-EC-DDKYV-KDET-P---DTS-RF-S--CVTDIGF-KID-ND--P--HN--AL-IIFQ--DAF-LPFS-VWWI--YS--N-YERLNVA--T-DK-----L--VI--S---ED-YEAE-S---C-AL-E--LF-S-KTFAL--G-KVAYVDEETDGGTFGYPKSVSVGKFGVTAEQATLTPFDENSPGVAPNSQSRVVDT-FVRMLPTGFVQLGTRGFRRRLSGVAIVVKFAKARAHRMGTSIVLGGMNQFNRIMGKATPPTKVQ-HGKDLNRQLDFEIALYNIGDSGVNGERIMAIIFPASDYVFKDRIVIEIVGA-GKGVINK-AVNSDQFGQKFVKRTLTKADGMVEDELVIERGEDESSSLPDPGLTAEKRSIPKTSMFVPGIED--I-K-QIVLLPVFTPQKNYSF-DLEDLYIIPVW-VAFAKKGPQLIDNGYIETYVNLKGKVGL-KKRFDH-IKVEEE-ESMVVHAS-SIKLLVRGQSIFEN-IGP-DIKIL-AYEEQSFPWITNKFKTL-SSF-LFNKLQDLKAL-KMSYYLLKQRRVEI-K-V-IAE-DKWQNFVFVLFK-DGTGNFDYGRLMEVDRIT--FEIVLFILSLMDK-RKKLLYSIDPQISDKTLNLHEHFTMYLF-DIVKKETYDS-ANVAGFKARESYKIK--STLEEREFEIS--YLNEKNF-DGYP-KIGIGTEAEDLNQNDWESTTRAGFNVVEKDI-EKSWKTAQLDKRY-T-MFTVNTSEKIKTPADEPDDYNMSEELDRVINKCTKEWEGEKIFIME--FESADK-YFWCINN-FK-HHKVLKELGNNRFG-RIY-QSDKEGFSETIVEYGERL-K-KLDSR-PVG-FFDEGKFDIIYKQL-NML-AKS-A-DGKFESVDT-G-GRF-EFSIALELANKDLQPNI-GQAK-LHV-EAAI-MGPKAEIIYS-GFNGRVANGVTA-KEGLAPL-KDILALANME--KLYAETLEYKEGAGARY-R-IAG-LGFDK-N-IKSGGLR-KLTKSMLVINLS-T-FE-VNILQYAA-LTT-V-DISPIYALLE-GKMKLA-QKT-HKYQQSEG-S-WEAKYINIK-IFKP-QLYTEPSEEISGPEQITQQ-K--------------------------------------------------------------------------------------------------------------------------------------------------------------------------------AATN-QLKGPAVTNRNVTPL-VTEDAYNIIKH-KDSKKVAAYNYRKLFAKFQGAQI-KGLIQFDER-LDDNAFLEAMDVGKK-KKVEKGKYDVLTFK-SVLSKRKERMT-HKEGDLK-ENEILGGSK-DRFKLGAAFIKEPEKVKTFEILAVPELTAGM-QTVRLNEMFQAGYNMTFLRK-IRKGPFDFFSIMGELTLDVAAIDLLKDLKYG-IFLASHKARLENKLAGTGEADEYEFANVESVLLEDGDGEFGSGEILG-AMLEMKMIKEAAKIESGPVEMSSILVMD--N-GTNVLHYG--GKFSL-IERFLADGIKDFEE-IRKTIKVLTLA-------------------------------------------------------------------------------------------------------------------------------------------------------------------------------------------------------------------------------------------------EE-ILDSNLIE-ALGTAGKQ-YTKVEIGMVKIAQDKRGKDIDK--QVISCFR--GVD-KMFPLSEGVVDSGNFDKEDGMRTGSFRVQTKNG-A-IRSKKA--NVIG-KHYDTSYVNINMSVTKLLGSFID-SYATHERHF-LGRIEIDTHGD--TLGGDRDVVNGAYRWDFLEFVDIEQNRKSPEYDKI--IRIK-EV-WDKGLNIQAK-EG-DRDMYLVTPKTYTLIIYLSRE-AESLGKGVRPIIESTPEQ-LGTIAISTTIFADNK-C-GYIDALKAYRNTIK-IV-KGDLDVIGKGIAYQFFNMGMS-FTGLGRLD-YT-PT-KRA-AEGLDLA-IQYD-HAHYPK-IVNEVEELIP-EVIEGSVG-M-KS-FLLASLYS-NDATMM-EELA-RKR--A--M-EEPEA-GDA-WI-SGWDNLK-K-TG-YKVK--HDTEWLYM---LDS--D-VGT-RISA--IVQ--CESPP-GIVAFVYGFS-PI---THS-WLWPEKCWFLDMG-VDYATLVGYAYEMILGFYLE-EFTI--PYR--N-TY-DINPRHLSP-----L-L-EEYEAVLI-IKSE-AK-ETF-F---NVAE-Y-SKKEGV-VGYKIDW---I-VKKFAA-KEVQN-NE-GE-KSTRVH-LD-M-ME-SSLKLD-GLIGQD-AE-Y-DI-KGTM-A-N-WN-ARFN-FM-YEK--VEHNFNYKFKTKK---DK-KDCH-TLFE-V-MNIYLV---FKH-FTI-GV-KIWLSLLTF-KIS-M-VTQL--MVEINEK-SD-E-SLV--RT-G--YSE-K-V-V-IPKL-K-AHAG---YTN-G--PGW---YLWDHED-E-QYGPKKTWARIK-KF---THRK--NQKEW---ETTLGF--FEYIKPCA-KEM-DE-DPFR-L-N-KKVYEYGE-PEF-GIND-KPDENG-TDEKIVE----FITL-IPTL-KTT-GN-RN-SALYEIVA-DMKEEVKYVIEVKLL-NIKENIDKIDY-LLATEK-ESFLNIDEVEQNFLNDD-NEETM-VGSLIAEDLNN-ITTHSVRGNGAAGMKLLIKGIPMI-MFKDLEMDPALEVSHATAYLMLILILDFCI-LK-ISKHHCDSIA-DSNDV-VLGYPAQLTVEDVDAGKGATGFKLKGQFKIIRSPDVIKIRLIDPS-V-GK-TLALEGMK-HAIRVFNIGIGKDAYI-LVIFSPL-SIGKIKFKFKKEKNAI-GTKKIRNIETNIADK-KSDDGSDFLMRKLMTFVCSLYYDKEK------------------------------------------------------------------------------------------------------------------------------------------------------------------------------------------------L-PFWV-HF--EM-TGGQWY-FTTISTNLTLEMLTNPWLTIVAG-VEKNQGFLLQSYEVAGKEPLFNLGPDHFIT--QVG-EGVG-CEKMVA-RVSYKDLNNDEKDSPTILYDYDAK-ILSKFRTI-LLAKKKAKFVDRLIDEVVEIKKGF-KHWRKDAP-ALESKDFKDAEKVYEMTGRALRT-RELKKTIFEPVGL-ISQVPIG-EIILKPDSWIGSYKTAGESQWLDERIAVPNNK-VQKYCFGGVLMANN-PPR-HGDKQEDDPVIS-VG-SGRVVKEDKVS-RLDS-L-RLENNNAISIGD-IGYQPYGETK-VS-GLLVEECEY-HVKFP-----------------------------------------------------------------------------------------------------------------------------------------------------------------------------------------------------------------------------------------------------------------AGDA-LNKSVGFIKSTNFGFSV-VGIALV-A--MFPRAEA-GVFIGLF-ENDPEV-KDVEIG-VV-LTKFEMIDSEFTLQA-E-PAST--FNGQGHETK-STAKTTH-VFK-IILMKV-VAGKKDYIEN-KKKSIIIQAFKVEYVNGSKQR---TVDE-DRDGK-RQDEMG-LVY-INRGNM-EKKMHSAVEKK--LS-KWSLSLKEALADE--EKL-VVSVV-L--PKLRIKNGIKGADMKLAVEEP-IKENGLYYA-GKMLRKSSN-LLEKK--LK--PGLSTIDIRHLEAVIHVRFRI-LVTFDSS-YI-IAVGL-PKKKAES-PL-RSEKVLDKFMQNGSLS-KMIVVL--KE---YD--E-KLVTVGAAKQLM--LMNMAQKM-QPKLK-NSKMISGKDYEL--PNTEQ-KL--IAKSMGE-IGNGI-T-AAEPT-D-YSEK-KKY-LFGLERAVY-KEES-RRTRKN-GIVNSEDHIGT-IKNE-ETESEEGIVSCEAKQ-IGSAILIKVACGVYT-D-S-V---VQWIQGLASILAIK-A-DKDRADD-TRIA-GNLN--E--YFNYEAEKISLY-RQLD-KLWDM-KM-E-DRNVTADRQEII-AL-KLHEEKNRNG-GIE-SRL-GEN-DGSIRGEH-IHYDGGGK-QA-Q-HQAAT-E--ARPKVS-SPHDE--LELKM-FRTPEIFNMRIGEKE-EQE--VLR-IVKAAKE-DAFVISAY-LKGDL-KDTALNGEK-DD-F-NKE-N-I-QV-I-MN--GAQKGLES-TK-NDDVG-ENLG-KK--TQELKAK--FELGQ-S-TMIRLDI-HEIY--EVI-KKMKKAE-KA-DKNI-IGKKDTKG-IYN--VRRKLKLNDI--QNKDEGI-SYLIG-KLDSDMNRIPDDM-K-KLKEN-HRFDAYEDTLID-ELDVK-DLVKFFP-KELDI-Y-EDGGTNF--NND--LRKFI---I--RIVDEGQ-SEGEKA-AKPFEGTGQDI-E-DTFTETVDKRGNSNQPLD-ANKFDDLSLVCKPNIKFVP-SG-TLPAQGPADVVVNKPKKIV-VKENLREPGARCQGMIREDMSGSFYVPSENL-E-AENGEGQLAELVIKANDSKPPTLQ-G-IKQKTGRPASVNLGGIISLITTATKYVQNLKQT-PASIAIESIYGL-SEERIRKEIIADNEALKSM-LVLTLYEEEIPGFRTAKDVKKAEL-TAGGEE-SMVVDE-PKDNAKEAEMMNKVSASNEVH-ALY-AEQGVGDGIAMGSSIIPKTKS-DRNMTTFENDKREGV-AQKLALEIKTLNGGK-ELEYLQFVEEFAKVHDGFRVYEKQLKEDEG-PSHITLREYRNNTIDG-DEKFLEREGFKYDLS-ADGGDRKVK--DIQEK-PSR-IDI-KES-I-KDFALGLLSFLEAQI-QTDEYLML-EYTAT-NLSKSNFIL-VDGFEETAHLPIIFGDDFE-DNDLPAGS-TNLE-K-EKFFSSEYQVQ-ECYTCIRIKYFKLLDKINNNDPIKGKFGT-KGEFLLKSQLKKGESMMHFQKKETI--KKS-IIALIPF-VQGHSHYPEES-TTLMFYIKGWIIKTKCISR-DEDADLLTTVNYKR-NKEVYRGWGI-NLHQNGINNVGIEIEEDMDSIEDMS-TIEWQN-IVKYSNMKAI-TRKFCVKE-YVDV-YGSRESIISAGS-VIMEIGINANVSMMPKY-CI-GIPLDAIAGIITFTKMLDGKP-H-MIDVKEYEDNA-PENVHTKGVRSDYDEKVEDLD-EL-KLEPKAEFEYSEQ-RVLTEDPEEFEIRDTFLSKPILLKP-Y-EKQRKVEEMIREC-LLPIHKEWAVFDDFSELKKAK-R-DGE-LDIEGPTKLTVKAEAVQDKPKIVAIEKESELKLAK-YRKQD-EQ-K--ATEYLTNLPLAEI-SWSKLQV--ICEM-DDH-SQGEEVQYNYRIEELIS-GE-KKLTINNKEKTVKTFKADKMERQRTSLKINVLKKEPKIY-VSFNE-AVLYSDGIYGGFRIYDIKFRTKYRVYFDDFIKIID-DYIKSVERVSEINPLQNI-I--NIGFMNIEIMNECSYILTQHTNGDENGGELTLEIITKKKIAKNLVD--EL-EEARIDTKLL-I-VSEKKETKNKKYGASNLGNTINSNY-KP-TFVPNSKK-E-G-RNNRKNK-AKLNDSSYVDFIEPSVFN-GK-TRIT-KS-QFQV-MTMLIT--LALYKNMS-I--AFDSLDHSRHKAKYIDEPNDKIV-HQTLESI-PTSNLIGAGMIGPLMEIG-DMDYNFFRRLQSQKKRYSGPRLKKEDIG-VLKEIYE-FNLNK-FNKNSDSAF-L-MQQDEIVQGPNAN-YFTDRFAILLENVIQSQYAFKS-GFEAI-GNIKIKVLKSREE-AGYNFSKSILEQSKLEV-GGVKDIKASVIDTKFKRRGI------------------------------------------------------------------------------------------------------------------------------------------------------------------------------------------------------------------------------------------------------------------------------------------------------------
>1620412.10
LELRS-ANLLPNSAFAWLPAIKNRCV-IGEGVGLGQIAKQPKFLPELDTLPKHIATVPNRKRDGLNPES-EYDKFYIGVGYPPHGDQDFRQLALVLNNAEVDGKE-QATATTDSFRHLESSGLGITAKLDVFLVQVRNKALVGDE-TSAAGASTLVA-GNPHNRLVKMGNVKEGE-ILDNIK-DMKFEL------------------------------------------------------------------------------------------------------------------------------------------------------------------------------------------------------------------------------------------------------------------------------------------------------------------------GPR-AVYNIFAD--TKNN-GH-P--KAI---FTPYVEE-YPRTYFV--C---VS--I-AFTEK-Q-DIDAT---PPL-I-A--DV-G-L--G-IV-ERCS-IVY--S--AETDSI-V--L-K-GP-LGERDEKMRGSF-LA--ESGN---V-R-GR-N-MV--VHKRV-FKLW-R-TGLKYFTK--TYAII-WVATR--EQ-N-QDK--E-PVVL-DL-D-FKDKTG-F--PMG-R-CLDLQQ--IDD-GR-AKNAA-SFKA--K----VLEGR--F--VLEFIPANYAGDRDKEC-WDQR-KRMRAAFKLVKLRPGRGSLRPGTMIVTNKVKKIPYKAKRRGMAGQRLAVRPHNMKTAEVPAHRPKVIKALVRDTYVPHKGSKGNGSAPPVTHAGPANIRGEKGGQRVSIAAKKRGGNARAMGPHQMPGVIALGIPSSSVGDMR------------------------------------------------------------------------------------------------------------------------------------------------------------------------------------------------------------------------------------------------------------------------------------------------------------------------------------------------------------------------------------------------------------------------------------------------------------------------------------------------------------------------------------------------------------------------------------------------------------------------------------------------------------------------------------------------------------------------------------------------------------------------------------------------------------------------VTATEEAPGG-TIEVLNS-GMRLFVTARTLMLKID-PAAISLVIEAIEQSFIAKASWEEEDGIVRALEDRMDRKSNTLNQKRERV-QT-LDLDMMNAVFAYQ-GTLH-IQAVAGDV-NIGMY-SAAVGIDKPGGG-IGGLKEDGK-AFHDQK--TMEADKLAVALID-EFPMVV-IGDTAG--------------------------------------------------------------------------------------------------------------------------------------------------------------------------------------------------------------------------------------------------------------------------------------------------------------------------------------------------------------------------------------------------------------------------------LSLYGR-LDKETTPIMAIDQTGRKGRQRKTEVVLEAADFPIADCV-TELEQCGEALKAVFLQVPL-EL-GGSVVLFGGYFQGTVPVDSSGPEITDERAVMVIVQS-EAGQPGGVFSGYADGEKLGDQKPARDFDEY-ISNMISLKKNDIRFVEERQGFDARGKKVWTIARIFDHKFSEHSAGSTSHEEKIKEQLGQYRKMKEFTIA-EEQNPIYIMVAPAPMDYFAGEDDV-VK-MIANRKAFLLIGHRRKAVVAEDR-F-NKQFGFFDLPGTMGRSVPTTEMALTYHVPS-QEGMIAEAVGRQKVAARVTGGTDFKEMNGTGKGPPTGVLNYVGVFTAIARGIESAIVYVEVQFEGTYAFTINDLVLTAKDPNGLAPEV-TD-REALVHVGIETTVGPLAAKGTGPPGDIQTGDKLVIDGMTKEKGTIENDKEHNRELRIIGIGDLGDMIVYAFD-F-GFQQVHELFVKHVETLLKKRIEKKAMGVARVVPFAIVGIPRVGAKMLRAIKLPAPNHDIDDI-ESMIMFAGRDRPEMALKQKDAPIT-VVDPYRKVIF-----------------------------------------------------------------------------------------------------------------------------------------------------------------------------------------------------------------------YEMARQQY-IAT-TLTFTSKGFANLEAATADERFLRARNGPLRQKLL-NV-LLAV--MQAVA-QKGELDLLELC-D-RAAGQGELDCSTLVGKAINPQKE-QEDPPKLELVLEQ-FVRNPSTVMDAKEGSKVVKDQKAT-NTEMYVIE-TAMERPV-LEVAIEAFQNS-KSHDEN-NSESVKFKALKRRVEKSP-DEAGEK-D-VKQVMTSQITG--LPH--GRTGPFQLQ-MQ--AKDIQLCDAG-DDK-DKVVDRLRGIPTMDVVVRLDLTASTKFSGYLSVVSVLDRGPEDPEKGDLMDKLTQISFELQKVKQHPQQD-LPGRKL-KAGADYEKVVIVYQ-LFGARAYSLVVGPTGFTPPAQRWPLRPDLTLQADYEVKNLKDTASKAMMGKRHTGEDSRKKPAHVLNRLQRLRNCDATCRR-TQIVHQLLFVYGIANAS-AGYALLGN-VA-VGTGRRDLNKHAATGGLVFKVEQDDYAWSCRDFFLAYYTAYGTYGIILETLTQL-TTAMEREHE-KLMG-FQADTAFRGWV-SW-ELLHTMQ-QPKE-QDKPLAQIY-------------------------------------------------------------------------------------------------------------------------------------------------------------------------------------------------------------------------------------------------------------------------------------------------------------------------------------------------------------------------------------------------------------------------------------------------------------------------------------IS-TSKAALFEDGV-DT-SGDMERGKAEILRQ-FKRRRLTEKKIETDENVFAE-GE-LA-M-GE-R--AI-TSDRT-K-LHK---LLDIPSINRL--ERDYL-ALNTAD-Q-Y-LTLIAPE-ALTI-D-ESYHREHNST-K--QTQ-AFA-E-LKSAP-VLKLHVAISMI-LFKRIE-YTNKR-A---KLKI-RHLR-ML--AILVIF-NELEAGLRVREPD-DAFK--R-LKL-RA-ATFIEAPG-ERIGHILVEEA--GLIGTEVNL-GGRQAINVVPV-KRLTAPEASPGMDLIDLFY-TRETNGYLLVNERSSMEQYVQYE-WFAL-LKRAYK-SSGVGP-AAPP-GLTV--KPSRRISQ-ACMFP--FE-GFANATVKT-LKRA-ILRT-HPYLAVADHKKLLGQPG-EHTGEVSHYGDLNGDIFKY-SFPNPCVGFWNIV-WPYFKTTKMTAKPGEIAYYSIAGIKKMLKAFSEVCM-VSGKAGTCEELEFEPICI-QA-EMRLTEIAEASGIALAKDTL-AEADQAIGTKRE-NDSAH--TRQTK-KQFIEYEQNMHSLKPSTLGERSLF---ELLEK-KDKKFTNLFELDYVSEGTFDGFTIKIEYLVFKYEAAIQFLGE-LIGR-GAPPLLVNGTLKTKYEASKLKGAR-AHYWFAKIKDCYTEKKLYSFI-IHKTEVSKEMGLRRGRGKREA-LREELAPP-LFGKGGAG--TVKGEL-EPGLK-D-GFPSSDH-FSFGRLKELRIANN-RV-EF-GGSE-QVMD-IP--LL-AG-L-VL-MLTVPG--HSFL-VG-DVLKPKVLVAKQAELHKAII-QNRDKAK-AQYRFVLH-KIGGLE-MG--DDTRI-HRNKVEIAVFLRGT-RV-GIDLY-K---VFKIL-VR-ILPGELVTL-ELK-VSRQ-FNDHR--VFV-KVGG-G-TS-FSGFDK-PINAY--GR-VR-E--F-TSKTN-FQ-------------------------------------------------------------------------------------------------------------------------------------------------------------------------------------------------------------------------------------------------------------------------------------------------------------------------------------------------------------------------------------------------------------------------------------LKDIAQADCTKIAKSQTDNFHGVAPLSGGAENFFIGS--MRNADHN-DTLLYYSEHFLIDRRAGINLLESY--H--ATTTAQKELFLAGRIVFR-IQRTIAVTLASQKGIEGLKGIQEPFYRPAAAEKRETARTTMIERRAELSELHLIMLRD-NPLLDVPDKDLPGSL-TAPKSLRSSALLTATDNLWPEHVFADQRFLLLVYALHKSRPVVKRFHRTRFYLTASITISLGYQEGMRPMVIAKPLLTSQPSLTRYLEPLSAQAVGTSLSGTGVTLGTLPEPQQDEAIQAFDVELA-A-EALKLEVQGAYTF--YEASSLSIARISTQRVLYQLCLLKGPAERRFATLI-EQL------------------------------------------------------------------------------------------------------------------------------------------------------------------------------------------------------------------------AAMQSSLNSSLYVMARNAGKLKALLPEYSIQIVILNKNSAPRLKDMIERKGRGAVDLIIDYASKFHPFMRDKKVPLLLKGTLIALSIDTKAAEKPAGTSYVL-VRTRL-GK-GFKVYAFATSSEVEK-ILVAVVGDFTHHLDKQAVVEKILL-QAIGTQREILTNIV-FYASAITTAEEKVFL--LVMIIGLTDVDIRGKIRMQPK-ELLPDIAK-ANKTAGRLEVNKPALGTPLIDQLLH-VQTKCYIHVLLAGISGTKAVMAALTEL-NAG-TTGDKNNYLGLYSRHVWNVAIGRIPLHVQFRLNIHNTKSLAERCIKAAKVPPEGIRRENKADVG-EVAALVKDSLPAHEVGE-IRWEGEDHHDE-SAVFQ-GPLPSDYDD-HGRVDHASKETLKGWPSTYKT-TFSVIKTKGPLRLPRENINPLISG-RLVLGNDGGAVVEMEPLAQ-TELLVRERRAS-IRYVDVVVFYYKSLDKEGIVSLSMKYAGGVSLYLHIELSMKLKN-KVVGLVLIYIGTKTATGFRANELYFVGESRAQQGADEFATTFTILQAICGEICTTEFMSQNAEEAKKLRHILRIVL-GLRYNEFAIKVPNETVANL--DVLLNLMT-KLAQWDAETRDGETAIIQDAQGRGNKLDVAKN-AWRHKE-AD---------------------------------------------------------------------------------------------------------------------------------------------------------------------------------------------------------------------------DQVLVAKKIHTTSVGGKKPVTERGLLA---QDKITEAGGLGIEDVFIMV-ELDKRGE-GMD-KYYWEGIV-ARFEKAFVVEIKT-DE--GGT-SVKAAS-IDA-TITIRAV-AV-T--R-LGASD-QTKNIVVL-IALKVKLKRRAD-IKNQINSAAH-EEK-K-IMYQVDSG-E-DNSVSEAQQ-AEAAEGGTIFGMKDSGKNHLGR-NGADER-DHEAIA-KIVHRDAVVVDPANEQDRRSVVMVAYR-VMEHSTIPTII-LA-VECM-AVVEANELRE-IF-SNIVIT-RTRKQ-LF-ARR-GGDDGLATEKTMSYMVGTAGYYLSKVIL-MMETYD--LDVRPMDESYILL-SQAKY-EPLKVKEALKHAL-RE-RI-KVNL-TLSLLANTGKAKRILKI--RKEPR-FDKDQMLAKEMDLDGELLLVSL-NESKALLIKKV-P-KYG-SAFARLTHDGQ-TTMRLAIIVTE-VDYQVTV-I-ET-GVLIAIDN--FC-IVV-LIM-G-NGGRMTAIKLSPKE--IKEA-K-SI-AEVDPLR---R-PSNFRGK-SGDVAP-MS-GEFAK-ENQ---SE-VGMFIEKRAFET-E--PDE-VE-PRQFDMIRNNVGEAITDGLGRDKIGHM-L-IRAIDVYV-RAKLILT--TGIGAK-A-TEQS-VGHDALG-L-SPGLKGCEESD-AMPERLIRC-NGD-LVVDELISIRTMSFQTVAKGGMYCFAQYERDRTADLII-DDEEDNELIL-GLFQLNDGAPTCTVLDTVYIVELLRCAGGKVNKYLVTSSG-DGGHVTDTGTQ-PM-EIGFPPIVNGFAVTKP-GA-SNAQIVVVAG-MQRI-WKAKEL-KIISLKIIHLFGVAGEDVTFLDEA-GLGVADDSLLNCIIRFVLKANETYYSGPGKRLLNIYRRSSVRGKVVL-CPDL-IPPLI-DGSDEAKLEDAGKRASLTDI-NPRSTAHKIFSKSRRLG-ILDIRIPKIETAKLKPRVVRRRLNVPAKPDKYSEIGY-RVGQEQLYVEFPHGFTV-ERFAEGTRLTAELNSGHLKL-SYGDEIKSIKEASSGDIGGAAESQATCLPEETALLDIKHESIIKEEGTRILGSIRPKRRLK-SYPRHKVGVNAAFVTYWQAELVLGIGQGAITVYE-RVDVRKMQSSQREFFTCEKL-TLDQTNEKLIEKSVAAVLLAISRNSRTG-QKDQVRFA-EVRTMKQTAKCARLVSDPPIVVIV-QESSDRKDGKSNEILSEETDAQKGNKRVK-GAY-TGRSLFRFCLRCAAEEGFARGVNDMVKAAKSDQVDAG-HL-VYNK-KTTKTVYINGQDKSTLIKSYIAPYGKDALLQGSGMF-NLK-MT-HPE-TLIIVEEASDMQALRVRVGVVLG-GDYERLLLSIARGKRIAISS-KVAGGF-HIQADVTRAILEVPVISGNKRQGAVGNVITKGNAL-GTNPTIRN-ELK-LVIEETEQVVTLQVDQG-LEDLRIKARSGHEAYIIAVGRDIKPEQKDMTDEPLWQSVPEIL-LKMNAGFPIVGEKTFG----------------------------------------------------------------------------------------------------------------------------------------------------------------------------------------------------------------------------------------------------------------EQE-SPYFGI-SL-SKDGRVPTLL-A-IDVQDRNTNPGLVRSEGTALAPEKFGTT-YTQEDDGLLKATADLHAQEESITRKIGFIT-FTLVSILLGELIAIARGRQISQKGAQ-AEQTDY-EIVLLMGDAELQLLIFDALGAR-LGEKLPTALYAVSGGIAQIAGIFL-VLAPAN--A--Q-DFDATT--AE-KH-G-ED-W-P-A--AD-YT-EGV-RKKN-GEA------A-E--E--R-S-------WF---Q-LEGI-L-P-VES-KFEGVIR--LDT-W--GPS----V-DN-----ECAN--E-F----L-----RAVWWLV----KW-A-P----K-GSH-A-R-KE--KKIS-WAV---H-YWLW-P----P-NTE----LLWK-GVTVF--KKK-A-W-IE---K----VVEFD-DQFI-MR-T-------P--YT-EK------VP----I----L-------R------GK------IF---E---T-T------L-G-HVG-L-A----GLI-A--E-RKT-Y-K-TLEK----F-IW---L--KW-K--L-E--N--GPKT------SI-LF-VV-R-G-WTV----N--K-E-D-P-YI---D-E----L--L-ER---I--LKH-I--M-----ADG-K-VWV--H-D-G---KFD-P--PVL-N--TL-DI-SLSPS-R-L-V--P-FA-G-V--MT--S-IG--L-EE-------L---DVT-HQ-AI-AGR-F-R--ITM-R--WG-R-EYT-TF--VNE-KP-D----KL----K--V---S-A-K-YVVM--LEKS---G--YQAV-PG-ILVMW-IPK--WILVV---Y--ALLEDG---D--D----I---S----A-V-ALAKD-LSL-THI-A-PG-NYTLV----------G-Q-V-AY--H-K----YV-DQ-S-H-KEQ--D--E-LK--V--EV---V-KILGND-DV-SEKYV-QKGP-P---DTL-RP----CITDVGF-GID-YG--V--HN--QL-VQF---DPY-QPFA-VWWI--AS--K-YDRNALS--T-PT-----L---L--A---RP-F-KA-Q---A-AL----LF-N-KTFVV--G-RV---------------------------------------------------------------------------------------------------------------------------------------------------------------------------------------------------------------------------------------------PGVVDM-L-----V-MPVF-PV-THSL-D--DTWFLP-Y-VADS-KCP-L---GK--TYVI--GKIGL-QKRYKH---PQATGETFVFHAP-TI---ERGQG-FRD-K-P--IKILRAWAE-SYPW-TALNKAL-NPF-WFT-L-DL-TI--M-YQDLKE--FAV-A-M--M--NNWQKMVFVC-S-AGTGD-KNAQMMKAD-VT-ACEAT-AIS-IME------LR--EFE-K-AALNEH-HFTL-KF-DIVMGD-YD--TPFAGM-TR--AIVK-FLTLE-RDYKIS--Y-SAK-I-AGYP-K-LIGVAADD-L-KSLKKLT-T-FHVT---L-ET-C-NAQIDNEI-C-I-T-KTP---ARPADK---T-M-K-CDRSME-C-KYWK-DK-F-MF-DM-NTDK-VFRCK-NG-A-HNKILEKLG-DR-L-RM--STQKEAFSET-VTV-VHL-T-KVD-K-PSD-KL-QAKYDIMEKAVGYM-SGTS-A-DGQLKPVDT-G-GGL-EASIAAKM-NKDRNPAL-GEVQ-LHL-QAAY-MGP-AEFVIS-GFNGKTNLGVTA-TEAMTPK-KDILVFANLE-IKVYAETHPYDRGAGAAV-R-MAG-LGGDG-N-VKSGGVR-KMRMTLLVIKLT-P-FK-VNVLQHAC-LSA-VAELSKIYL-LT-TKMKLA-QKS-HPHAQSEG-S-FEASYINVG-I-TS-QVYTAPSSIISGPEKITAQ-A--------------------------------------------------------------------------------------------------------------------------------------------------------------------------------AIRS-QLSDPAVTTKNITPR-VTEDAINVIKL-EDSPKVAAFDTRKVLAKLEQSD--EGISQSDEG-LE--AVWEAGEPG-K-A-ARR-EFDHLT-Q-GVLNKRDKRI--HEDLPLDQQIEELGGSP-NRV-LGKAYF-EPEHKSTVELLAVPQLLASLDVSVRTDELMEAADNMTFIRR-IRKGPTNFPSVMGSLNL---GV-MF-DVQHG-FFFARHKAMEKNKIAGTGELDSVEFATV-PVLYGS-KGKFRAG-EFG-AAVANKSIKKAAHVMSGPVKISSILVMQ-LEVELKVPHVM--G-FSL-IERFLADGL-HFEE-LR-SIAVHHLG-VIVARLDTLSYVRRYKALICAPAKSPPWLILLFPV-QGKMLVLCIG-RSSKMGGETGVPSE-VMRASDITYTPKKDEIINTAAIHIVDGKGYFSMKA-LPSGSAFRMGLLYN-HI-V-DGTEVVALADYY-KRQYIDIGKGEAKATLPDSLDKKFVPSDGVQTAA-DTTSA--FILGLPSEVSISSTAD-AIYIARSDKGKMNALGQTIDFYMEEEPL-DKVSQKSERAFPGCQKDPGKGEEEILEPELTKGALGTAGKNLYTKVGIGMIKKAQDYRGKERAA-PRVQESLQAMGVSPKMFPLSERIVDSGNFDDEKTMHTGSFHVQVRTGDSSIRAKKAE-NVIG-KHAKTKYINIGMSVTKLLGSFKD-SWATTERHFTVKRIEIDTHGDSDTLGGARDIVSGAQRWTLLEDVEVNQARKNPKYKKIT-VRLKPPVQWNLGLNIDAITDGETSDMFLVEPRTYTLEVYLGRD-AESLGQGVKPPIERTPDQGLGNTAITTHMFDPNKAC-GYLDALKSLKTTAAPVLSEGDLDVVAQGIAFLFFDTGASQFTGLSKLHAYPEPVLKRAGAEGLA-AVEQYDKHTYYYK-T-DS-EELIP--LFEGNEM-L-KS-YL-SGAYS-D-ATMK---VA-DY---M--V-EEPEH-MDA-WL---WMNLK-K-TG-Y-VQ--HDKTKLYM---LD---D-AG--RAPA--VIQ--CET-P-D--A-VFG-SR-A---TTS-WLWPQKEWFLSKA-AKYAGF-GKKY-GALGKFMK-E-RI--PYR--E-EY--AKPRHI-P-----L-L-EEFM-V-V-VF-G--K-KTA-----TLA--QG-IDLDV-TGKKV-W---E-VKTFVT--DFNS-NE--P-QTVKMH-ID-MNCE-LSVN-E-VL-GED-NK---EI-R-TG-L-N-WG-ARFE-FH-F-E--IE-DADY-F-TV-------SGCH-K-IE-E-MAVMLV---FKF-FSD-GV-PIWLSLFT--AVQ-M---EL--MS--NKQ----E-ELV--RL-Q--TTA-K-V-A--PKF-K-GLVF----FK----PGW---FIITHME--KKFDARK-WAKTG-KL---FRR---RQKTF-I--TTLAY--QEDINPCG-NS--D--P-LK-W-H-KK-WAYG---DF-GEND-TP-KQ---D-KIVE----FLT--YPTL-HV--GN-RK-ATL---------------------------------------------------------------------------------------------------------------------------------------------------------------------------------------------------------------------------------------------------------------------------------------------------------------------------------------------------------------------------------------------------------------------------------------------------------------------------------------------------------L-PFFAL-FG--L-TGHKF--LGTVAI-VALQLLT-P-FTLVVS-VPIYT-VLFTSYEYKGEEALF-LTPAHFRS--QVD-AGVG-CS-IV-GQVSYKKLNTEVGDVAHIHYDYAKA-VHSETRD--LLIKAK-QFIDRIIPDFNRVKTAV--HERKEAQIVIED-D-LEAFKVMGFI-MK-CS-RTEQTIIFDPADL-LSRL-LG-P-TFAPNTFVNKYRTPG-SRVKDFRAALPVGK-RHKAGFGGLIMVNN-LVRQHGD-QQDNPLMIPVGAG-RRATEADTS-RLDF-TQRQ--EQVINIGD-LGHSPFGKEEAVA-GLLHSICEE-DL-F------------------------------------------------------------------------------------------------------------------------------------------------------------------------------------------------------------------------------------------------------------------AGKE-AH-KFGFLKPANSE-SVKAEIAG--A-YRLPQSKA-TTFIGIF-EA--DVLRDRTLS-IV-VTGFELIAG-RMLQAYE-AAAGS---VNGAE--LASAGPSHKI-R-VI-M-V-IKGSYQMLGGERR-W--FRYLPV--VVDSQDAG--TA-E--R-GVYRT-GRG-AD--I-TDTM-E--LHSPLITA--ACT-WELGL-DTLMG---DKV-VISILAL--REI-TGNRINGA-AGLAVEAPSL-GNSAFRAWGITLR-FAV-ILERSD-AK--PHFSTTDVRPLEAKAHSS-RLGLVDLNASYII-G-LGERPKEVMKA-PYG-YEKVLDFLMREAALELDFIAVLTDGV---VDS-GE-ELVLGLLTE-MI--MVLLVKI-QPRRQ-VPK-ISTTRYEV---EAV-EHLAEIA-AAGK-VGDGALLNHAELS-DNVVAT-KSY-LLGLEKAIYP-EQRK-RTREKSALVPTVDNMGT-INRK-QTQSRT-VAVAVAEE-IGRSIDIDIAHQVYEDD-S-V--SQIWVRGLE-LLAQQ-S-K-DRKDD-TTIA-GDLN-SE-GYFRYQAEPISLF-TT-D-DLATR-R-PH-DNNVKEGQISVI-AL-ILHEEVNREG-GRDETRL-SEN-EGAVKGES-IHYD-N-K-QGGE-FQPFT-E--GRP-LS-PPH-H--LELLW-FRTPMVFEIKAGYRE-EKY--VVM-MVKQEKK-GALILEALVIAGDL-KDTVVQG-N-DDCM--AE-I--HQV-LSKKGQGVRTGL-S-TR-VNDVGEENLG--EF-TEE-EAK-AFEFGREN-TMVRLDE-HEIK-DEVERKNHKKAE-NA-DHNIMISKRGEKG-FTN--VGRGLKLLGTL-QARQAGI-GLLPGRQNKTDMNRIP-EMR--KMEED-K-NDAFKDTELA-SKEVR-QIQKFLS-KQLQMQA-KEGG-S-K-RE-G-IRAFL---L--AIVSEQSFEDGEE-GPAPFENTDQDVQEDTTFAEAVDKRDNGSGKLESSNKFSELSLLMAANIKFVPDTGSTLPAQGPADSVANKSKKIVQVKENLRQPSARAKGTIAEDQKGSMYVQEQDLTEQAGNGSAQIAELVIKTNDSKVPTLTDGSIQTKEGKKAAINIGGLISLITTAEKYWQGLKQVEAANIALEAVWGANSEVKVQQDIIGEADALKALGIVLTLTREEIPSLRAHTSVKRADLDPTSGEEESQVIDESPRDEQKENALMHKIDASNKVHSVLY-ASAGAGKGLAAGSEVIPTTNTESRLLTTFENS-RAGAEDNKLEMEIET--AGQ-E-PY-QFI-RFGKMHQG-SIYQRGV-VPLG-PSHVTLT-DRGKTIGR-NEHA-EQEGTRV-YVIELGANTKIEEIAIR---KDELLET-D-E-T-PQ-A-G-LSYQVAQ--RVD-YLML-ELAFTRTEIMRGYVV-VDDH-ETAHLSPA--DKFP--LG-APTK-GNVPAK-ANFFSSQYWLIT-AYTSDEIKYFKYAD-I-DQ-P--GKFGT--GEEMDKSRLKKGPA-LT-REKEVA--QNT-TLDILPF-V-TGDHIPGEA-NTVIFYVIGLLLATKA-HR-DEPMRMKTHVRFLI-NSDV-DDLGL--PQKV-IDSAGLEGTD-MESLEDV-DTISLQD-IVRN-GLT-A-VRQYCTPETKIDFRARTRTTTIFGG-KAA-EIGATA-NLIV--H-S-TGLVL-SDSKMVEF-KMENGK--AQM-DVKSF-NKE-PRVRIT-GCRADHA-RIDTVQ-EL-E-EPKIHL-QAHK-RKLNSKPTAEEVRD-GIGDPVLL-P-V-H-QRIV-EIVR-L-LLPLHPEW-VLESFTQ-KIAIEE-EDG-LQ-SGPA-LS-GAGDIEE-A-LAAI-KQE-KELALIYMV-T--KTP--AAD-ITLLDHA-IK-RKWFL--TLMPV-DDYVAQGME-RLTFRL-KFT--AD--KLLLDN-KR-IRNLKP--VE-QR-SL-YRV-Q-EAK-Y-V-QADPAHMYS-AVYG-FRID-M-TIARLRVYFPD-QTILD-NTAETKDYVSEVNAIQNS-L--HV-ATEIEVLN-VSP-VTQHTNQEI-GGRL-LELVTEAQIFKGVL---QF-LEVR--SHLL-R-AIQEKASETKHQAAPDLEGTVYDNY-QS--KVDP-D--E-G-RANRQE--AQLTGRAAIALIE-ETS-SQA-ND-L-KS-QLAM-ATIMV----GLYKNLD-Y-TLLD-LDPHRADTRYGDE-NTTLV-IRTFQTIDPTSNVFRACMLGAIADAG-GMDYQYFRRTA-QDGRM-GSRQNARDLS-V-KKIYSGATLGD-YNKDNDSGL-I-LAKFELTANPGAG-YRANRFVILIRNILDSHYAFQRIGFIAARG-LKQW-L-QRAE-AGVQF-K-LLELAK-KYSGHMRDTQPRPLQTRFNQHGI------------------------------------------------------------------------------------------------------------------------------------------------------------------------------------------------------------------------------------------------------------------------------------------------------------
>2080846.3
LELRSPAHLLPDDAFSWLPAIVNRAIRIGGHAGIGSIAKDSSFYPQKDSLPKHAFATVDAKRNSLNPQTVEYPNFYISIGYPPRGDTDFRQLAQVVNNHEVDNRK-DAVATTDAFHRREAEAIGVTSKLQILLLTVRNQALIGEEDT-AAGFDTMVALANEDTKLVEMGRIREGEQLLSNIKTCTKLEL-DKQTTMIGRDD-SLHPVLAARFFGTISASCVSKI-SA-ILSTLAARSEGLGRPIAEFPDRQDGEKHLIKQRETETELEYADTGARLFKNTLTVKPISETERGEQADGITDCLRKHAV-KLAGIHRAEKVEGTDDEIIGTVGGLNFNPPLAYSLLELLINRRLSTLT-PSARKESDGGSAARLAGRIITDYPISSLQVYIEAERHE-RDPHSQIVVIAGTCGRYIEVLGLYPRSYQIDTDLNDIEGVRQNIPSQDEGILTRVAPGESMRNGA-AHMHLNETVTIPGEEMPILEEIKAEGLGQKKATDIQAL-SPE-ELYNIMWP--SRNQ-RH-KM-KLV--EITPYITDTFPRVDYP--T---VI--I-SFADK-Q-DVDEA---PAM-F-A--DL-G-Q--G-IV-EQGR-ILF--S--AFTQSI-V--L-Q-GP-RGAHEEHMRGSFKLV-LLEGG---L-R-TD-N-TLH-VIKREIYKFW-R-VGVKYFRK--TYAILGWVANR--KQ-N-QDKD-EGPVTL-DM-M-FHDGTG-F--PDG-R-CVDRQQ--VPD-GK-ENNAR-AFTA-GK----FLEGR--RE-VLEFVPSYYLGDRDEKS-FQER-KGLRSARKQIKLRPGRKNTQPGEIGSTNAIQRIPYRAAHDAILGLQLALRPKNLKPEEQPANRPKSISAMVDSLMILHKGTAGNGSCTHVA-AGKANFIGRESGKRVSAAARPRGGNLRTGGHRQTPRVIRMGIAHSGVGDLKILGRHH-SSVLSIKIPQLRLYQCPEVDNL-DQAAVDMYDILQI-QFSTVA-QDCSYIPDIAAESIALPS-EVSSALTDPWTGYTAVFSEDPMANLYV-NDDGGDLFWRYQVDVQDGASSMADFNV-AMGWLKANQLKPVDDIML-VTLIFFTRSKIEPTNVVEYMQVERPASIAVLDGLCRSIRTTWALGL-LRDHQ-LDKLHEALAN-EVTRTCGFTSRPFQLIVYNTAT-QLSNILTQERHQ-SLIQIGESDQLMLLKGYTWHFTDDNRFYHDEVH-FTVREHKIINLRYFLPN-QRGDTSAYTILGRV-LK-FIYMAIHRMLIKTTNVRIAFLMCTLSGRPKWATRDEDRLNALTGDRREEDSCNIDFE-YGLRTGSENRFFEGELVVTWVYSGRLNYRGFLRVPSLSPLIRRAERSGQAIATLDKSDMVS-TYDVLYFAKTIEDNKNDGIQLVIATDTPADAPISVVLDGQVDEVAKPDKILYATSGEAWPRVKK-AASSWICSEIEDSTTRLVNVGNPYAAQDYDYSPTSNHAGFGQELIVVHGAEGTVVLKGRGDDAMPAMVPGCVKSTSGVGVLFKFRELGFIRNDANLVIWSASSARIALDEVA------------------------------------------------------------------------------------------------------------------------------------------------------------------------------------KTAQQEAAGGATIDILNS-GMRLFVVARTLSVKLD-PKAISIIVDLIEKAYKAKTAFSEEDGIIRALEDRMDRKSNTLNQKKDRV-QA-LEIDMMNAVFAYQ-GDLT-IQAVAEDVKNLGMFNSHAYGIEKDGDN-IGGIKEDDK-GFHDQQ-KAMDADKLAVILVEKEFPMIVSLGDSSG--------------------------------------------------------------------------------------------------------------------------------------------------------------------------------------------------------------------------------------------------------------------------------------------------------------------------------------------------------------------------------------------------------------------------------LPLYGK-TDQETHPVMEINKTGGQARQRKTEIVLELSKYPIEDVVERQLKHCSDALKAKILQVAL-DLHGGSLILFGGFVQSTVPYSGSGPEIAENNAIIKVVQT-DAGRPGGVLGDYADGEKLGDRHPARDFDEF-INDMISVKRNDIMYVEERKGFDMRGKRAWTHNRIYDHNFTEFAAGSSKHTQKIETGLGKYKDLKEFTQSSEEQKPIIIMVVPCPLEYLAGSSDE-VKLTVLDRKAFILIGDRREAIVTNDRKF-NKKFGLYDLPGTLGRSVPATETAFTYHVPS-AEGMIGKFVGRQDVEQRVTGGDVYREIGGTAKGPPTGYLHWVGQFTATGRKVESPIVYVDTQKQGTNSFTINDLVLTAKDPNGL-PDV-TD-RKAIMHAGIDT-VTPLAINGTGPPGDIQEGDKLSIEGMTKNEGTIENDKDHGREVRVVGIG-LGEMVLYAFDSY-GFQQVHELFVDHVETLLKRRIEEKAMGVARVIPFAVPGIPRALAKMMRELKLPAPNHQVD-IVESFCMFEGRDKPEQALRQQDAPMAAIID-YRQVIF-----------------------------------------------------------------------------------------------------------------------------------------------------------------------------------------------------------------------YKISRQLSLLAVGEVTFAYKGVVLAKGPSTAAQYLEAVNGPGIGAKILNVEELAA--IQARA-QHRDVDRLELSPTDRAGGQREMDSSA-LEDVIKPQKETGEDPPKLEVFLIH-MM-HPASIVHSDEASKVFGVQRAM-ND-YYVIA-D-LMRAVHLEVPIYDFSGT-DANGSN-ATESLKFEAIGKRARQAH-VEAKDE---VRSARQLKFVY--LPH--GATAAYKAQDVQ--GSKVEVTDLG-GRECA-QTATLGE---------------------------------------------------------------------------------------------------------------------------------------------------------------------------------------------------------------------------------------------------------------------------------------------------------------ANIVETEDLAEIGIVGTS-DVSRLEIHHYVNRILGPGAFGYQEAIARRLHVVKQRAPISIKITISASGIADKSLKLNEDPLSSSRVQDTGVMASLAKGVK-TVAGANGCIGVFVSGMLRLVQTI-AVRSTVLALFTDSGQLGAFERSSGATARRKKTAAQVNTRPVNSP-NEVARNGCLNRTAATKIGATDICKEGVRKTALYIKAAIVEKASARTIGDKATVSEVG------------------------------------------------------------------------------------------------------------------------------------------------------------------------------------------------------------------------------------------------------------------------------------------------------------------------------------------------------------------------------------------------------------------------------------------------------------------------------------------------------------------------------------------------------------------------------------------------------------------------------------------------GT-LRRGVIAREDHPYLQ-SDHKKQ-G-P--EGTGEF-KFGMLDTDLFVYHKFEEPMLRFFRRVQWVVFGIYKMHADKKA--FTSIN-LSRQLQAFTDVVVAAEDATGACTDIEFEHICIVQA-ELRITDIREATGDALPNDTV--KVDKALG-DSE-LDKDRA-QRMI-QEQFKEYEKDRHSFSPNTLSERSTY---DML-E-ADKHFQAVMAQQKLEDGTLSGVTVAIRYVAHEYEATRKYLGA-ITGE-FAPPFLIKGVLKQLYDASKLADAETSIYWIY-VTDDV-EEK-YLFVAMHQLEI-E-QGMRRSRGARGE-KREELTPP-MFGKGGAG--SLHKHI-EPEVM-D-GRADETK-VKFGRLDAVHQRNN-QV-EYDGGSGQARIQ-IE--II-AN-F-AI-FQVIEG--HSVF-VG-DVKTPKIEVAFKAEAAVAIL-FD-DKPD-AVH-LIVL-KIGGLD-LG-RGSQKVWR-DKVG-RVHVKGT-RA-GADLR-R---V-KII-QR-VLEGQLLIL-EVK-DSKRVLNEHGW-EAL-EVAG-G-QS-YTG-DK-PIRAY--GP-VR-E--L-ATRPR-LR-----------------------------------------------------------------------------------------------------------------------------------------------------------------------------------------------------------------LNEVQHLR-NATI-SVF-P-FLM-YSKTRISANPEPDN-IIA-KL-SVRKALA-AA-EDAVMEIDFVDVATGFTSDQLDHILLIDVHIGIVFPDQPIIPIVERNP-VRSS-STEGTGMSAHHMKLVIAQ--RGPV-AINQ-AN-NL-FL-IR-R--RRE--IDFILGK-DFEDLIRKIDEKD-DFRLHAGT-V-STQGAVM--LEI-IRS-E-----------------------------------------------------------------------------------------------------------------------------------------------------------------------------------------------------------------------------------------------------------------------------------------------------------------------------------------------------------------QLLDHAFGQAAAPKADLERSSDQWGQKLMDAMLDYGQTRSTVATKLKGIKIIKGAYAF-FPQVAVPMSVLTEQSGLKKNQVAFAVLLMSENWPEIVAWVHRLLASETTDGHQLLLMHLIIALNDTEDA-LVIRTLLDGANLSNQLLVNAYYAEQGMVDIWDDDSVLTLFPDGTLHLNKSSRKQVGLHIELKEGIEPGYNAEEPQTRSAGSTAKQEK----------------------------------------------------------------------------------------------------------------------------------------------------------------------------------------------------------------------------------------------------------------------------------------------------------------------------------------------------------------------------------------------------------------------------------------------------------------------------------------------------------------------------------------------------------------------------------------------------------------------------------------------------------------------------------PKLDAPLE-QNFFELLELYVRPRALRVARVGGWAHSSETLRVETDL-LNVALVFVNPLLIQAVDDLEIERSRDSSRTGPVPSVVHRGRLYQAVVA-GETPDESARGG-AALKEISRQEAG-DNSRDLQDAAFGKSFVRTTMSLGKV-AATVIFRTQIERLEIQINESFDDVVGMAAAVGA-DSLTR-TQQ-YGAD-AWL-NSDVSLEARLDALSQGRTLDTYLADSAVETISIGGKR-VTANGLLT-G-SDGVGEANGLGLEEVLIMVRTISKRGNAGID-LLLWGGLVDASFEAAFTEEIGTQAE-SGGL-KMVIAAPIDA-TMTIKSAAGIDT-AR-WGG-E-SVKNIIVK-IPLKTNMHKKAD-V-VNLNRAAP-KAKGR-ILFQVDRG-GEDNSIGKVSM-AEK-E-GDIMGMLESGRNHYGL-QKTDESVFHEAVQ-DIIHRDEVITYSEEEQDRRTIVLVTYQ-IMNKKAMPTVMSLVHIASS-VKVAADELRD-IF-SAVMITIRTKKTKLY-TRR-GDDATMALEQRMACALGTAGYHMDNLIL-LMNDYE--LDVRPLAKPFIKLQGQAKYPSLKYISKELEHA-EREHRV-KVNLASVSLLP-ETAAKRMLRV--RRDSK-YDREQTLGKQLDVSGGLLLDTL-NDSKALLIKKVPP-KFE-STDAGLTHDGKPTAMVYAIIV-ITVDKQVTLIF-DTDGNLIAVDNSVFGVIIVDLINWGANDGRMTVIRLADRDPALR-AHKT-I-ADLDPLKDE-GRPSNFTSESAGDAARSMSSGIFSASELDAAEDEDVGQFISAKAFYTSAVRPSADIEDPRQ-EMVRNNVGNAITDGIGREVIGNMSVQIEVI-IAT-RARLIL-AGTGIGSVH-QAEASAIFHEALGGLGPYGLRGFDEAKDAMPVLIIRC-NGDHLVVDDLIRIRTMSFQRIAKGGEWCFAMLEKDRRENLII-DQEVRNALVI-GMFQLNDGAPACTVLDTVYYVATLRVSGGKVKQYLIT-AG-GGGQVTDMETR-DYEEIGLKPEMNGFAITRP-GE-VWAHVAVG-G-HSRP-WRAKEL-AIISIKMMHLFGVLGRDVSTLDEA-GLGTADQTLLNCIIRFVLEADNTWYTGPNKLLIDIFDRTSIRGATVL-CTAL-INPLV-VGSDEKTVDDAGTRASVTQI-DPAMSAHQIYSECDRKG-ICDIRLSKIETMKVIPESLKQRINSPAKPDVYKELGY-AVAEEVLYVQFPHGFTV-KRFDTGTAVTAEVRSGHLKLLRYGDQ-RSLRDGSSGEIGDQSEDAATCRP-VTILLDIKHESIIFEDGTQILGHIKPDRRMK-SFPRFEEGVNKTIHAYMRARLVL-IGEGVISVRE-RIDIRCLQSRQREFHKCEDI-TLDQTNVMIIEKAVAFELLKIKRGGQIG-KADTVRQATQIHTRSQHTAL-ELLTDIHVFDMV-TGQDDRRQTDHNNVLSEEAERSTGNRRVR-GAY-TVRPLFRFELRMTAAQGFYRGANMQVVKVKSDYVDDQ-DL-PYNRFLRTKTTIINKLSAEALVSAYVVRYGKDKLRLGARHYLNSEGVT-HVE-APMHVSEAKDMNAYYTEVGVRLG-GPYAHLMQSMVRGDQYVLS--ALAGGYTHIQIQETRDILERPVIAGNGPYRAVGAINVKGKARRGVKPAVRA-EASVFAVEIVDIISTFTIAHL-LEQPRVKLDFGSKAYTKAAGQQCKPESQEFSDEPIGQGIAVILILQINVGWPPVGSKTLT----------------------------------------------------------------------------------------------------------------------------------------------------------------------------------------------------------------------------------------------------------------TKQ-AQYFEV-TMEALQGRFPQALAM-IDADEKGTGPGLRRAEGTRLAPPRYRTI-FTADDDGLMKATADLDAQEEDITREIGFLG-FLIHSLLDGELIRIAGGRNWSSHDVQQAVSEDYPEMALLVGEAESSLLLFTALGAR-IGEKLPIALYSISGTTAQTAGIFL-VLAPAN--S----PFDEVT--MA-RV-G--D-V-DHI---DL-A-QE--R--N-GNA------A--D----RAS----V---F---R-LMD--L-P-V-D-K-D-TVQ--LST-W--Q-A-------G-----KV-D-------S-YE----R-SW-L-----KW-A-P----W-GT--A-V-EE---NIS-N-D---FESLMW-P----P-G-D----LIWYVGGVKY--KK----W-VE---K----IEQFP---IF-AK-K-------A--HT-TLD-----YP-KL-VR-DLL-------R------F-------ML---E---T-GG-----D-T-HVF-MDA---YA-I-A--E-R-S-----G-D-----F-K----L-EP--H--L-------NEE-------NL-V--V----S-W------HY-T-E-----V----H-A----L-K--ER-I--DLL---AD-IW----A---K-IWV--R-E-----SDE----PIL-Q-----GV-SMAPP-RS--V-AP--S-AGL--PM--E-SN--L-LGT------T----YY-HS-TI-CGR-L-QQPVS-LR-TL----AYV-TF----N----E--A--L-------I---S-A-TENIAA--Y--S---G--F-TV-P--LWIMW-IPE----V-V-D-R--AIL-DS---D--R----I-V------G-Y-SLAPY-AGL-QHV-E-RA-D-KQTD--------AG-H---NY--HPKG---YVQDE-K----I--------AP-VP-------L--V-GAD-AC-RE-YV-DGE--P---PTA----A--NLMDVG--GL--F--RT--HN--NL---F---E-Y-AFYA-V--M--E---S--E-EKFV--T-DGR----L---H--S--K-DD--EE-Q-----AI-Q--LMIQ-RTLAL--DDEV---------------------------------------------------------------------------------------------------------------------------------------------------------------------------------------------------------------------------------------------EGITD--M-K-GLVILPVKLPGLGYSL-SLEDQYFKPNF-FADRSSCPDILRDNW-ETYAIEKPKVGV-PRRRTH--KAKKE-EQMIYIGD-SVQLTELGWSILQG-R-P-QVKIL-IYAESRYPYYTADNHAL-QGF-WAVYIKDFDTL-LIGQMDVEEKTLIV-R-V-G-T-RTWNSLVFIHVS-DPTGETTNAPLMEADRIT--MEVAASVPNLQKD-CQKALREVRPE-SAHSLQIHRCFTLCVF-DVFED-RYDK-AEFAGL-TRKLVRIS--DTQEERQCVIS--FIIQSKV-DGYP-EVGIGAETDDEA-DSVEAEDNSEFDVVQK-F-ERVWSRAQLDQR--C-LGTASTKDR-NSPADRPSKWQMLREALRRYAQALKYWS-AKQF-LF--FRETKK-ILWCKQN-YAQHHRILYDLGNARFI-RVE-NSEEE-FSDTLVDVS-QL-H-TIDLA-PSG-IYAYMKYDIMDPT--GII-GTP-A---------------------------------------------------------------------------------------------------------------------------------------------------------------------------------------------------------------------------------------------------------------------------------------------------------------------------------------------------------------------------------------------------------------------------ALKIDQLRNPAVTTKSMQPLPVTEDALNIIKL-EDSPKIAAYNGRSVGAKLQGNSVLEGIGQTDEE-YGDSALAEYVEAG-KNK-QRRPRQDTLT-EPAVLSRREERLPPHGDFSLAGQEDELGGTP-TRLRVGKAYM-EPEKSRNPEALKVPKLMASI-ASVKKDNIMDAATGMTFVRANIRDGPLGFPSVMLTLEL---NINKW-DVQLG-VFQARHKAGVADRNAGTGEIEDVEVADVMSVLIHS-RSELRAGPRLG-AAVENKQIMKAANAQSGPIKESFILVMN-MTIITKVPHVAT-G-VDLPREEMGADGLRDFEE-IRKRIKVPRLG-AIVARLQTKSYARTYK-LQASPADSAPDAVLLLQV-AGKHAYMNPNPQSPRIGGRSGLPPE-VMRSSDLTYTPAKDEIVNTDALIIALGRGIISSAL-IKSGGAFRMGLVYN-MMLVIEGTEMVSEAAYK-EYEYVDIGRGALKRTVPGALDHLFSPQDGFDTVA-ATVSHAVYLLGLPSLRGIAARADVA-YLAESDKGRERALGQVVGLYMKARPLKQRASRDS-RSFIGNIHGPGEGDEAILDPKLRKKALGTAGKASYIVINIGMIKEAQHKRGKDREKE-RAEEGMEI-GVDRKMFPLSENVVDSGNFDEEERMYWGCFRVKTLNGSGFIRSKAP-HNVLG-RHRNTTYANIGISVTRRLGSFMD-DYASSTRHF-LGRVEIDTHGD--VLGGNRDIVNGAYRKTLLEHVPIYISRKSPSYKKVQAIRLKDQV-WDESLNIDAV-EGSVRNAFLVDPKTYTMLIYLARENAESLGKGLQPVVKVTPDQTLGNKEIDTRIFEKNGAC-GYLDALRQTRKTAPIVISDGDLDLSDRGVAYEFTDRGAL-FTGLDKLN-YTPPM-KRS-AEDIDVY-EHYD-HSHYYK-G-KEVEKYTP--LLEGSVL-L-KS-YY-SCTYK-NDATMN--DTA-DY---L--I-EDPEP-GSA-WTV--WCNMK-R-TG-Y-VK--HDATRIYI---LT--LE-KG--LIAA--VVQ--CEA-P-GL-A-LYG-VY-Q---TTS-WLWPSKPWVFDYA-ADFFPF-GEDF-MAEGLLLE-E-NI--PYR--G-TY--SDPRHIEP-----L-L-TDYK-V-I-IH-G-FK-KTA-Y--GVLA--T--DDDGV-VGVKV-W---E-VADFAA-RQFQS-DW--E-KATRLH-LN-M-TN-FSEN-E-VL-GQL-QQ---EI-E-TG-L-N-WQ-ARFS-FR-F-L--VE-NMLY-F-EA-------REDH-T-VS-Q-MDIAMV---EKYRYSI-GV-PIWNSHHT--MIQ-M---DL--MV--NDA--LLY-NLV--RT-Q--YDS-A-V-C--PKM-K-TKAG----FN----PGW---FLFDHKEV-KKFDIRK-WIKVG-PF---FRR---QQRQY-L--TDLAY--LEWIGPCG-EE--D--E-LQ-F-Y-KK-WIYGK-GKL-GVND-RP-ER--LD-RIVR----YTT--YVTL-GR--GN-RQ-ESL---------------------------------------------------------------------------------------------------------------------------------------------------------------------------------------------------------------------------------------------------------------------------------------------------------MPR-VIASGEEAIAP-A--NGNVSE-RAIDS-LTMEAR-ITRAFE--TVDHAKQN--VEDEDAIVGVIDGIVIQYE-AVDAVRDGLIMKV-LNGKAEHSEIIDSGQENKDVRKDTAGF-KRGTITVIESQTIMDVDKSNVVFILVTSTGKQ-AVLRKMIILM-QLIVRETGNTDIEAGLVLKRKT-RYGVEY-PPFWAIRF-AD--VRGAWY-FATIQ-CAALAVTG-PYLFL-DRPV--V-Q--LN--RC-G-Q---E-NP-HFRA-T---TR---GCAK-IAG-VSYKE-ITE--DSP---YDF--KPIT-EE---EL-A----RYVE-LIE-FF-L---VA--W--E-P-A-DQQDHIQ-M--MDLS-RMTRTYRRLR-AIFE----GLAVVPIG-PVEL-P-AWID-Y-ARGC-QAENVRL-LQKNHSKFKFE-GGILGANE-PER-QGDGQ-DD-VIL--A-VGRRVV-SK-T-KMD--S-QYKG-TGVDV---IGYE-Y-KGKFVA-GF--K-CEENHLH-P-----------------------------------------------------------------------------------------------------------------------------------------------------------------------------------------------------------------------------------------------------------------VGSK-LA-EIIFVKSGNVE-SVRKKLAQ-PASAGVVRQAMDLVAVGLMAES--EV-RDKTID-VVDVRDSIMVPG-RLLEASE-PATLAD--SNGAE---QAAKPAH-I-R-IM-M-ITIEGHKQIIGKQKRPP--GGYSKA--VSKTKEVGT-TVVLI-R-GTTAQEINGAWS-TV-NDTMGEG-MHSMMQAELEAQHDWDLQT-RLLEG-REDRV-VISIIHMD--QI-MGVDLGGT-QGLLY-KP-L-VTGAISL-GSGFQ-WSDGFLERP--LKD-PQLLQQGVRPLEARVHTKARFGLADAEIS-KE-V-LGLAPPVEFKS-PF-KAEGIEDVLLRNSRLSTEAISVL-DGAAI-FE--GT-DWSFGSVDE-KE-GVKTAKRI-QP-DRPDSEILSITSFTAAE-AVP-LEP-AFARDKTMGAGDGYVLNHAGLASD-LTQRGKTYEMRGLEKAIY-KEESR-RTRER-GLVDRDDHLGTTTKRRH-QTSRKKIAVAFAADRVGHSLDIKVGVHVY--DSSDVLD-IIWVRGLEEIMAQLVS-L-DRKDQ-TLIASGDLEK-EP-YYDYDAEDLAL-ACR-AGEKGSR-R--RYDGNGDGEIYSLLKGL-KLHEEKNRQGDGCKDDRKNGENPAGKIRG-GIVHYDAP-KRQGAD-FQPLSRDLDHRPALPEAPN-EIKLELLPSFRPPVVFNVQVSRTQVERY--VIAVIVQKSKAAGAFLLDAL-LIGNLTKDSAVQG-KEDD-MAAQA-S--AQVKQVIR-EGVQEGIQSDTPERDDVGYDNLGEQED-TDELSARETFEFGK-QHTMIRLDR-YSIAP-EVSSHNAKKAQKKAIDLNVKIRFR-EAGAVINEDVKRQLKARQVLERERRKGLAGLLSG-RQKTHMNRVP-EM--SRMDED-S-NDAFQDTEILNKAEVR-GIQKFLN-IELHVRAKESGG-T--AQNSASVRGFFPVKLKSAIMSESA-EKNEN--PKPFESTGQDIPV-DTFGEAVDKRKNGNQKLD-KNEFKDLNLACKANIKFVPKTA-TWPAQGPAETIHMKKADIV-VQENMRDPGNRASGERSEDSKGQLYVVEADLGE-A-NGVEQLADLVIKTNDSKVPTLQ-G-INQKDNDKAAINAGGLIKFVVTASKYYADLKQV-AANIAIGAVHGA-AEESISEDIIKEFEVLKAA-LVLTLYVKEIPGMRTEGGVKASKL-PANGEE-SQVVTEDPRDGKSEVEDFHKVAASNEIN-ALF-VESGAGKGIAMGSKIIPKTNT-ERIMTTIENS-REGFQEAKLEAEFET-SAGQQE-QY-NYV-RYAKVHNG-KLYHTKI-TRVGTPDHATLQ-DRDKTIAARFDHG-SREGLRN-KDSQEGENRKILRRAIRS-KDDGPVNFDS-SDIKDEDS-G-LSFPTRHP-TVD-YLMLKELATAREEPMPGYLVPIDDE-ETQHLKAATADDYPKYFS-KPGDPSNLTTK-AEFFSSEYWVIV-VFTGSVIKYFKYLDTIQRN-PI-GEWGTE-GD-LDKNKLKKGAT-LGEEDKVIQ-CKGSPLLDLAPFTT-VEQHVPEEAGNSIIIPVQGIMLPTLAANRXDKGAKLITHVRFDKQNQDV-HGKGLA-PNRC-VNGSGIQPVD-MESIEEVADTIDCSSKIIRMDGVT-HTLRQYCVAEAFIDLRACSRQVLIRNQSAVI-EIGATATQVLS--HSC-TNIAKAANSRAIDF-KMGDSK--SGMKKIDEYEEQNREKTRLT-GCRADYESKIKITQYELSQ-SDTESL-CAEE-RKVIVDPEAYEIKDMVLSDPVLL-PSLD--QRKV-ELVR-LALLDMHDEW-VMGEFPS-SEASREICGGKGKYDGQM-LAGDAG-TQE-P-YAAIAKGEATKLAT-YRGDD-SRMTN-GAD-MSNLPDA-IRQVKKFR-SIMIVITDDGVAQEEE-KFKFRLKKFM-PGHD-KLVLDS-TQ-YRDLEP-YID-ERESLRLNV-EPESQ-DGFVNADAGSIYT-GIYGAFRIAMFVRARATRVYLSD-ARILDMDFVESADVVSEVNKRQNS-V--KQ-AAMTDMLNAESS-LSQHINSLE-GKRSQLRFVTKARICKTIV---EL-QEAR-DSHRL-AGLQERSAGGGKEEVAKELGRTIYGNY-QD--RIPS-P-YE-G-RNSRSQ--ARLDDNASLRVVQ-KVAHRDS-SKAL-VSQQLDMGDAMFV--Y-ALYKNLEWAGALPDSLDPSRYAMRYKDE-NNRMI-LETLSSVRPTGNAISLAMFGAIKGAG-SMDYNYFRRTSAQKGRLPGGRVAQRDLG-VWQEIYSASEINEVRNKSEDSGL-LRFVECELVARPNASDYKANRLVIVVRQVTASEYAFAVLGFRDVVGELLHMCG-SR-EKAGVAFGD--LELAKLIITG-LTDSEPELLTTQFREYGILISIRKSEASHTDLAEKKAAGEVATDTGAQGKSRTGYSYNVVLGELFALKAAAFRWEI-AEGERKAAGDTGVVDNGGAQFTVVSQEPDAQNNDILPLEIQHNANTLDSINVGTVRDETFIN-QEKVMEGLIMVTEPLVASSGLPMSKLKIQQVVSQVGTIQYEGSPLSEIMELNDPKGKDANLARPAGDAGTMAPEREAWLTRVARRFNTIEVAYLRDTEDNGILATPDDAIKNEVGGVRLIYSLAAPGLIR-ATDAVLEHVFATDEGLREIDHLIVASRTGLMDVMEVSKTTTLGADPS
>2080847.3
LE-KS-ANL-PGN-FEWMAAITNRAI-IGNKAGMGAIDKP--FYPNKDSLPKHK-II-GRKRTALD-STIEYDKFYKSVGYPPRGDIQFQELAQVENN-EVDN-KKNVCATTDA-IELNA-AKGVIAKY-I-LMTVRN--LVGEE-TNVAGFDTLVA-PNE--DLVKMGDLKQGE-LMDNIKDNTKLEL-NKATQLIGRFD-SVNPVLADRFFGKISESCITKLLSA-LFSTLAIASEGLGR-VQEFGEKQDGEKHLIRSRENEAILEYAETGKRLAETTVTAKPISPVERGEVADGITSCIKHDAV-KLAGIKKADKVEG-DDLTIGAVGGFNFNPKLDYAVLELLINRRLSTET-PAQRKGQDGGDQRELAGRVIEDYAVDPLEIYVEAERHE-RDPSAQIVAICGVSGRAIEVLDLYPRQYEIDTTLGDLQGVRAKIPAQDEEILHRIAPGETCRNGA-QHMHINETVYIPGEEMPILQQVNAENLGQNKCTDIQFL-IPN-DVYNIMWP--TRNI-RH-EI-KLI---NTPYVTE-FPRIHKP--C---VQ--I-SFADK-Q--VDEA---PAM-F-A--DI-G-A--G-LV-ERCS-ILF--S--AYTKSI-S--L-D-GP-RGDNETKMRGSFELF-QEEGGE--L-R-TN-N-TLH-VIKRETYKFL-R-VGVKYCRK--TYAIIGWVANH--KD-K-DAKD-ETPITL-NM-M-FKDDTG-F--PEG-R-CTDRQQ--VSD-GK-ENNDK-ALIA--R----FLNGR--YE-VLEFHPSYYLGDRKEKC-FQER-KNLRTARKQL-LKPGRQNTTPGNIGTSGRVQNVPYKAGHDAYVGYQLAVRPRNKKEEEKPVNRPRTVALYQENIEILHKASEDNGVCDLVA-AGTAAVIGVEAGPRVSMAIKLRGGNVRTGGHRQMPRFIEMGIPHSNIKDMK----------------------------------------------------------------------------------------------------------------------------------------------------------------------------------------------------------------------------------------------------------------------------------------------------------------------------------------------------------------------------------------------------------------------------------------------------------AKTVQIERNDGIKLVIAIDTPADAPISVVIDTQIDLVAEPDRILHATSGDAWPRVKK-TASEWICSEVEDSTTRLVNASDPYGKGDYRYAPACKAAGFGEDLILTHEDEGTVVLKGRNDEDMPL-VAGIVKSTSGVGVLFKLEEIKYARNEANGVIWMASTVRFTIDEVVAEEEEPQDQVG-TTEIISKANRTGMLLAETNASRNRILKLVEVSVLVHNN-ITRMPELATSSSIREFIRDILKQFYDERAKEARAE-FGLDALLEPEGHIPHVVANDQKEAKHVVNVKLDHGYAAEADGALD-ALQGSDLVRKQD-IDLKDQSLREEYIRRTESRGSDATEA-RQ-IGSI-TAQAEAKGGNTIDIMNA-GMKLFVVARQLTIKLN-AQAISVIIDMIEKAYNAKTAFDEEDGIVRALEERMDRKSNTLNQKKERV-QA-LEIDMMKGIFAYQ-GELK-ITAVVEEVKNLGMF-SYAWGIEKDGDN-IGGMREDGK-GFHDQQ-KAMDADRLAVMLLEVEFPMICALGDSSG--------------------------------------------------------------------------------------------------------------------------------------------------------------------------------------------------------------------------------------------------------------------------------------------------------------------------------------------------------------------------------------------------------------------------------LDFYGK-TDQETHPVMEVNMDGAKARGRKTGIVLNRASFPIESCVERQLKHVEEALKAKILQVPL-DL-GGSLILFGTYIQSTVPFTGSGPEIKETEATIKIVQT-SAGRPSGVLGDYADGEKLGEQKPARDFDEY-LADMIAIKRNDINYIEERTGFDMRGKKCWGHDRIFDHCFSEHAAGSSKKTVKIAEGLGVYADLKEFSQAEEEQNPIKIMIAPAPLEHFAGEKDI-TNLTVLDRKAFIMIGGRREAVVTNDRKF-NEKFGLYDLPGTLGRSTPATEIAMTYHVPG-AEGLIGKFVGKQDVDSRVTGGDPYRELGGTGKGPPTGVLNAVGKFTATGRKVEDAIVTVTVQKVGTYSFTINDLVTTANKDNGD-PDV-TD-REALLHAGIDT-VKPLAIQGTGPPQDIQDGDKLSIEGMTKENGTIENDKDHGREVRVVGIG-LGVLVIYAFDAY-GFQQVHELFVDHVETLLKRRIEKKAMGVARVVPFAIPGIPRALAKMMRNLKLPAPNHQVDNIVESFAMFKDRDHPELALKQDDAPMNAIID-YRQVIF-----------------------------------------------------------------------------------------------------------------------------------------------------------------------------------------------------------------------YDYNRQL-VLAAYELTFSFKGKDYADGPST-AKYLEAINGPKNSKKLLNQKHLAKR-LQAEA-QHRDVDTLELCPSNRSGDQPEMDSST-NEEVICPQKDSDGDPPKLEIFLGW-FM-HPASILQKFETSRLTA-ALLV-N--YYVIK-E-LDRAVGLEVPIYMFSGT-EINGKN-ESETIKFTAIKKRAGAAA-KEAHEE-T-VHEARD-KFVYK-LPH-RGATAVYKAQEVQ--TAEIKLVDLG-SRL-Q-KTVTLGE-KKITVIIHVRLNDSGMF-G-VELIELIIKAKKGPERNHYIDKLTPLTLQENRVVNGPK-E-TQ-RKRKENLEEVEKRIVVYV-DFGG-KFSAVVAPIG-SVPAQRKPLKKEESLR-G-NA--LKRDSSKGLLGKRKTSVEFKTKPEKIL-RMENVDGSACRDSIRDSIDNQLLFVVGVTDVA-AGLTAQGEDL--VAQG-NDLLRHSY-D-AAVEVEEKKL-W-AKDWYLERFSALKAAGSILETIFRS-TKAMEKEREPDL-G-FGQEKAFKTW-LKLGEVPD--EGERKA-GGC-IAKLHANLVETGDLAEIGISGVS-DVCRLEVHKFIDKVLSAGAFGYQEAIAQRLHLIQKRIVISIKITVRAAGISDKGLPLQEDPLSSSRVDNSKVMIGLAKKIKVTAA-ANGCITVFASGMLRLVASV-AVRSVVLELFTDAGQVGAFVRKSG-KTRKKKTAAQKNARPINSPVNEIAKQGCLNRSVATKIGAVDFCHEGARKTEFHVKAAIVEKASARNVGNKATEGEVG--------------------------------------------------------------------------------------------------------------------------------------------------------------------------------------------------------------------------------------------------AS-VSNYQYFEDGH-DT-KGNMMRGS-YILRAKFVRRELTVKKIESDSTTIRS-DE-LA-MSGE-RG-AI-AADRSHR-LHTEL-LLDIPSIHRLSMERDPL-RLNTAD-HPY-LTLPTEE-AIIVMEGESYGDDHNST-IS-ITT-AF--E-LKSAPPRGKLHE-ISILGLYKRGE-TTNKK-ASL-KLKF-DHLM-MIGRMVLIIF-EELDPGLRVREPDPEAFA--R-FKL-DA-AEFVDAPGDQRIGHLLIQYG--EFLETETKLLPSKQAVETVPVAPRLHENEASPGMSLIDIFNSTRMTNGYLLVNERSSMDKYAALE-FFAL-LFREFQ-NEGVGP-EGPG-GLTK-EAPSRSVSQFACMFP-SYEWGYA-ATIES-LRGD-IFRE-HPYLVIEDHKKQ-G-P--ESVGEFI-FG-FDTDLYDYNRFDHPMLKFWRRIPWPAIGIFVMGADTKNN-L-SVE-I-KALHAFEEVCL-AETDAGACTDLTLEKMCLNNA-ELRVMDITEATGVALPLNTI-V-ADKAMG-SSEVIDNDRL-TRMK-SKQMWEYEKDKHRFAPAVLSERSTF-E-DLIDE-EDKKMQVCIAQKKIMDGIFSGVTVEMRYMMWDYEPTRKYMGE-LTGE-FAPPLSINGVLKQDYQASKKKDAM-SLYWIY-VQDVTGDLR-AFFM-IHPIEI-C-QGLRRGRGQKPE-KKIEIEPP-LFGGGGAGG-SLKAALLEPDIS-D-GRNNKTT-IAFGKLTPVRDRNN-SVSDYNGGSGEKTVQSIE-GVLKAG-F-AIRFITLEGRIHSVF-LGDDVLTKKINVAFPAEDAKGITEAD-DRDE-ATY-LITL-TIGGLE-MGSKGTKKVKT-DEIP-IDTKKGT-RADGADLR-RRVGIPKIIASRVILVGVLLLL-EIR-NDKQILDDHAW-RTISEIAGAG-EA-YTG-DIAPINAFG-GPQKR-E-LLPYDEDRKFE-----------------------------------------------------------------------------------------------------------------------------------------------------------------------------------------------------------------LDDVQHLR-EATI-AVF-P-FVMSYSKTRIQANPEADG-IVA-RL-GYRKALA-AA-EDAVFEIDFINVVTGFTSDQLDHIMLINVHIGIIFPEQPVISIVENNQ-ERST-TTEGTAVSAHHTQLVIAQ--RGPV-AINQ-AR-TV-YL-IK-R--KRE--IDFLLGK-DFRDLIRRIDEQDGDFRLNAGT-V-SSRGVAM--LSV-IRSNEISDQAKLDCEKFPHEELKNFHGKEPMV-GVADAFVAE--LLKKDHR-EKLLLYTKSYFLTRDKGVKLFNHV--H-KDTCTAQSALLEVGNIIARSIKRRRTVSLVLKQAVDDFKGIQESFFRPANAAGSATARMTSIEKEFTMGSM-FFLIRGLKRALDFPDKTAPNALKQVPTSLKPGKGLSRTANVWPFHLFDDK-FLLLAYSLTDAMNINGQRHRTRLFTRVGILIANGLTAGEYPMTIP-LYSTNTERLKG-RG-AAAQGIRKDVSGDYLTVENLPEPQ-E-PLKEFDINLAQESRNLKFTIQGEYNFI-K-KSGLRLLRLSIGRNIYKLVIPEEPQERLESKKI-EQLQILDFAFGQATGPERDLWRRSDQWNYKLMDAMVNYGTVRSTISSKIKGVKVINNAYAI-YLKVDVPLAIFTEKSGLLENSVAIVVMKVSENWPVFIAYTHRLIASEATFGHMLLLNRLIVALNKTETARLVIDMFLEDVSLNTKFLYYAYYFERRMIDIQDDESVLALLSDGTLHLKKTSRKDVGLHIELKEGIRPGYNSNEPKTRSAASTAMEKRDSLNAKLNTNVYIMARNYDQYYVLLPEKDLQVIVLLANDGPAAKSMATRKGAGTIDLYVPKKSEFKIVIQSMAVPLLLETCIFELAEDEKAADKPEGAPTVI-IRGRL-GK-GFDIYTYADNQTIER-LLKVVINDEAHYLPNNQKVSKIVLLLNVGGQREILTDVT-LYAEILGVAELAVMQL-KLLIIGASTVDIRGRLRMGPE-DLLPSVAGKINAAADKLEVLKPVVGTPLADQLIRRSERHPVADRLLHNLASTKSVIAALTELPN-G-DPGDKNNHEGLYARHIKNEAIGGIPLHVLLQYNIPSSRTTAELVRQEAVLPPEGIKSSDKLNVG-EINGIVNTWIPAAELAE-IAWEGDQVHSTNGAFFKVRPLAQDETDKYGEVAEISKTDLMAWPSIYKT-EFKVVKTRGPLKLIRQKIAPLISADTIIASSDGRTSVEIDEM-HGSNLLVKERRAADIKVVDVTVFYSKNKDMRGVVSLTLKYGEGRSLFLFIDMMLAIKS-KVVGLDTVIIAESNVTGFRANELYFAGDSEEADGADKIVVTYVTLQAPANELCGEDFL-QFAEEAISLHKLDEMVD-GLRYNDFALSTPNETVEAI-KTVLLNIMVIRSIKIPTATAEGETAVIQSSKGRGDDIYTSDK-EDRHDDLAI---------------------------------------------------------------------------------------------------------------------------------------------------------------------------------------------------------------------------DVYFAENKIETMAIGGKR-VTKNGMLH--KNDSIGEAEGLGLDEVLIMVRDIEKRGN-GVDSSYLWKGIV-AKFEATFTEEIKT-EAR-GGL-KMGIAS-IDA-TMTIRGS-GI-T-NR-WGG-E-PVKNIIVK-IALKGNMHQKAD-V-AKLNRVAA-KAKPK-IVFQVDKG-AADNSISKVGM-AE--E-G-IFGMHEYGKNHLGL-KKTDET-FNDAVKLNILHRMEMVTYAEDEQENRVVVMMTYQAIMEDKAQPTVINLVIIESSDMKVEADELREGIF-SGVVITLKSKKVELF-IRRDGDDAAMAVEDKMAFALGTEGYYMDNIILSLMENYEP-LDVRPMDEETVLL-PQSKY-ERKYIT-ELKHA-DEA-RIDEVNLSTPSILP-DRKAKRVLKD-RRREPK-FEHDQVLGKQLNLQGELLLSTASNESKALLIKNV-P-KYE-SQDAKLTHDGKETALSMAIIV-VLVDEQVTI-L-KT-GNLVAVDND-FGKIVAELI-SG-NDG-MTIISLGDA--PLR-ASQK-L-AELDPLK-P-EGPSEFQ-R-AGDVAR-MS-D-SAE-E-EE-EEE-VGQFIETRAFLT-S--PSG-IELPRQ-DMVRNSVGKAVADGLGREVVGHM-KDIE-V-VSS-RARLIL-AKTGISPR--VDENS-IYHEAKGAL-PYGLPGLEEA--AMPVKLIRCKNGHHIVIPTLIKIRPMSFQRIAKGHEYCFAMIEKDRHENLIIFDSEEYNMLIVSQMFEVNAGEPTCTVLDTVYYVAQLRVSGGKVRAFLVT-AGTGGGNITEMDTKRKMEEIGLSPEMNGFAITNPAGVGVWAHIVVAGG-KNRA-WHAKELAKIINLKMMHLFGVIGRDISTLDEAGGLGVADQTVVNCIIKFVLEADETYYTGPRKLLIRVFDRTSMLGATVLVCTAL-INPLVIVGADEKEITDAGNRGSMTEINDPAQQAHNIYSQCDGRTIILDIRLSKIKTMKVIPESVKQKLNAPAKPDIYSEVGYETVAEEVLYVEFPNGFTVNRRFEVGTLVTAEVRTGHLVLVRYGEE-KSIQNASSGEIGGIQQEAATCLP-ATVLLDVKNESIVEEDGTRNIGHIKPERRMP-SFPREMKGVNSIVSAYLKSRLLL-IGEGVITVAGGKIDVRRLQDRQREFNKCEGL-TLDQTNQLIISKAV------------------------------------------------------------------------------------------------------------------------------------------------------------------------------------------------------------------------------------------------------------------------------------------------------------------------------------------------------------------------------------------------------------------------------------------------------------------------------------------------------------------------------------------------------------------------------------------------------------------------------------VNK-AEYFEV-TMNKKSGRYPELM-LSIDARKKGTGPGFDRGEGTNLAPPHYRTI-HTEDDDGLMKARADLEAQEEPITRDIGLLA-YIIESLLDGELIKIGGGRNYSANEVK-AEGEDY-YMAILLGEAESSLLLFSALGAR-IGSKLTVALYSITGQTVQTAGIFLDVLSPAN--S--Q-PFDQET--CE-RT-G--D-L-DPT--ADL-I-AEM-A-AN-SHA------K-E-----R-S-------VF---I-LMD--T-P-VED-KVDGTVR--LATYW--KPA----V-DG-----KVDD--E-R----Y-----RIEWWIV----KY-A-P----W-GF--A-L-EE--ENLS-N-D---G-LIMW-P-A--P-DFD----LIWF-GDIKY--TKK-W-Y-VE---K----IE-F--V-IF-AK-K-------K--YD-IV------YP--S-V--D-Y---L---R------RL------FLV--D---T-DG-----D-D-DAF-MDG----ARI-E--E-R-S-M---DVIQ----F------L-AEW-T--L-A-----TSEC------NL-IV-VL-E-T-W------KE---E-K-M-YN---H-E----L-TF-GR---REVMKG-AE-V-----AKG-K-INV--Q-E-G---S-E-P--PVL-N--PL-GV-SMAPP-R-V-V--R-FA-AGW--PT--D-SN--L-SE----A--T---DYY-ES-DL-GGR-F-AE-VAM-R-SLE-S-TYV-TF--IIN-KP-S--S--L----K--I---S-A-P-YIVA---EES---G--FYDI-P--INIMW-VPV--WIV-V---R--AILEDS---D--K----I---S----Q---KCLFF-AKL-EH--E-RA-DFTETH---------G-T-V-NYRDH-K----FLANS-R-N--DE--G--E-LP--P--DV----LSYAGAD-NC-AEKFI-EGDKLP---ETA-R-----NLVDVGY-GAD-YV--T--HN---L-AQFL--EGY-ANYS-VWWM--ES--Q-YER-AFV--T-EGA----L---H--N--AKDTY-GE-Q---P-AI----VMIY-KALAM--D-KV---------------------------------------------------------------------------------------------------------------------------------------------------------------------------------------------------------------------------------------------PGVTD-ELVEGKLVIAPVKVPDL-HDLPTLEDQWFHPHFALAPH-KCPEILPNGW-TTYMISKAKTAWRESRKTHANKNEEE-ETTVYIGSAGHQLIELGWRIYQDTI-PDALEAL-IFKEELYPYYTAKNNACPENYRYAVYIKDFSALRILNRRDLAEACIVVVKLVAAVEDNNWNSLVFAHIALDETGNLDQHAMLEADRITD-VEHCAQIRNFPGDADHGEIKEIKPE-KNDSLMMHNLFTLSTYTDIFAN-IYDKVTEYAGF-LRSLEILND-SVHESRETVSSDVYTISGRIRQGYPPALGIGTKRNDIL-ESLERVEGEELDVTSK-LIETLWAKAQLDSE-DCALWTTETEDA-NFPADEPDSWSMLKDIFRVLQLAVSYWK-NKSF-LFE-FSQTDKSLLWCKTN-YA-HHKILNSLDAGRYRVRVERNTEEE-FSDTVVKTAPSLETKTLDVPAPAG-IYLYVTYDIMKQRV-GIL-GSPGADDGGVIMIDT-GFNAMNKYSIALRLKTKNLQPTLVHSVRLLAWESAALTAGAIGEFVYSIGFNGRIGLGITADQEALAPKEKDVLVFTHLDWIKLYAETHPYDKAAGARE-RDVAG-LGGNGANIQDSAGVGEKMDKTILVIKLSDDSFKGTNLLQYSIELTKLVGDLAPPYILLGNDLMKLAKQYEFH-HKDSEGISRFDANYINLADMKKPCQAFTAPSSEVSGPEKVDPK-DKSPLEGRIEM-FWNIPADEGELKAATNAKLA-VLQIKFYQLNKNIKDFSK-LLKIKEGQLKALDEMSGEMIKIALEITGLSILKGVSAVVGPKRFVVADQEDIPLERRIEIVAEAIQIDISKSYEYNAYKSVIVKVLVLSTRP-RIIKGAGKRWNQEILYRENIIGQNNVAVVGKEALRTAQLKGPAVTTRSISPL-VTEDAYNIIKLNGDSPKVAALNIRKINAKLASNS-LEGSGQFDEGYYADSAFSETLDAG-KKK-QRH-KEEKLA-EEAVLSKRDKDMTPHDTFKLAKQIEALGGTKPKRVNLGNAYM-EPEKTKNIPFLAVPHLRALI-TSIKTDSIMDAGASMTFVREEIKEGEQKFPSVMITLGL---NVGKWPDVQEGVVFAATHRAGTSGKSAGTGEIDKIELADVAPVLIPE-KNTLRAAPEFGYAAVENKAIIKAAEALWGPIKVSAILMMNG-AFITKVPHYQI-G-IEVMREESGADGTKEFEIELR-GIKISTLGAAFISRMETKSYVRCFK-YKLDPAKSAPDMILIFGI-RGKHACLN-GKKSEKIGGDSDLPKE-VMRSSDLTYNPEKDEVINTSLVHIALGRGVDA-RK-VRTGSAFRMGTIYS-AILV-DGTRFLAFTEYK-KYSYVDIGFGAARATVPKALDLLFTAEEGY-TVN-STVSYMIFLAGVPSEVL-TAKAD-A-YAA-NDHGDEDALGATANYYMER-PVAEKGTK-S-RLFISAVKIPGEGEEAILDPNLSPDALGTGGKQTYTVINIGMIKDAQDHRGKDKEKD-RAVEALGI-GVDRKMFALSETVVDSGNFDGEEGMYWGCFGVKTLNGEAFIKSKAA--NVLG-KHHKTTFVNIGISVTRKLGSFKD-DYANYKRHF-VGRIEIDTHGD--TLGGNRDIVNGAERKNLLERVDIYISRKTPSYKRFQ-IRLLDQV-WDASLDIEAI-EGSTHNLFLVDRKTYTLDLYLGRDTAESLSDGLQPIVQITPEQNLGTKDITTSIFEENGACSGYLDALRKVRKTKNIIL-DGDLDTSEKGVAYEFINRGTL-FTGFGKLN-YVEPV-KRL-AEDLTIY-EHYN-H-YYYK-G-DYIETYTP--IIEN-VL-L-KS-YA-AGTYK-ESATMN--ETT-QY------F-EDPEP-ASA-WL---WENMK-K-TS-Y--Q--YDETDLYI---LA--VE-QG--LVNA--ICQ--CEA-P-AL-A-VFG-ET-Q---TCS-WLWPEKPWIFDYMKADFIEF--D-F-MVTGELMT-E-NI--PYR--R-TY-D-KPRMI-P-----L-L-EEYG-V-I-IP----R-KTA----GVLA-----DE-GV-LGTKV-W---E-VTEFAA-NEFT--DW--E-KETRIH-LD-M-AN-YSR--E-VL-GIL-KK-L-E--K-TK-L-N-WA-TRFV-FR-F-K--T--GMDM-F-TT-------KEDH-T-VS-T-MNVYMV----KF-FSV--V-PIWNSEYP--LVQ-M---EL--MA--NDD----H-KLV--RT-F--YDL-E-V-C--PGY-K-AKA-----FK----PGW---FLYDHLE--EKFDARK-WIKIG-KF----RR---QQNTY----T-LAY--RE-IPACG-SE--D--P-LK-E-Y-KK-WSYGD--KL-GEND-KP-----TE-K-VT----YPV--YVTL-HE--GN-KK--DLRSVIL-DNEEETKYIFELSKL--RRKSLDRIDA-MFSDEK-EAFLPLNEIPGAYLHSN-D-YN--EGSMVSKETTKGFLSDAALGNGAAPLGLLVFEFPLLLRLQDLIADPAFEIGKAQYYLA-LLIITFFL-PK-ISEDTNP-LA-DEGLL-QLGAPEQ-LVIHADAGDGGSGGEN-SYIASFRSGNYI-VRLDG-KSVDNRKTLVVEGMR-HIIRV-NRGESKKL-APLALR-P--TLGPVEFAFSTVGKA-VGREKVKNLRSS-AKL-ISDDGKAFQLRTLLDVMGELDISAHSMPREVSDSGEKAIAD-AK-GGNLNEKSAIGSKYEMEARDVTRASQEENVDRAEQNSST-EESAIVGVIGTIINQYE-AVDGVRNGVILKISLEGDAEAPEIIDSGQETKGVNLDVAGFVKRGKITVIETQLIMDVERPEVVFLYVA-TEKEVVVLTEVISVMGQLIVREPGNTDYEANLVRKRTKSHFDVEI------------------------------------------------------------------------------------------------------------------------------------------------------------------------------------------------------------------------------------------------------------------------------------------------------------------------------------------------RDYGISQRSGVLDPNRTEELNVFCGNEKWKSVRHRISVAISAIRICLVLDGLNAFLKEEHGVEEILDVGEIVEAPTNNYHIVLRSHIALVLLLEIIKEPGHETLMPVLIDRKRGRIEECALTIRGEREVVIIIMDGKITHSRWGGTIDENNTEPVVFLTNLPMSFERTPYVDAEVTREDHATHKALSSVSVQEGKFESIIHGIYQNTTRDKILFITFYSTYQRRFEITNFFNDISLRIVLTSLARNFIILEIMTPTGVGST-LK-PIALIRKTNVE-SLREGIAY-AAKPQFVRKAA-ATFIGTV-EA-KDV-RDVKI--II-LRDWPLIPS-LVMKAEE-SAAIK---GNGGE---LTA-ATH-M-Y-IIYM-I-INGDVELIGRQRGPG--LGYYKV--AKEE-EKG--TVSV--R-GAIRQEDIG-YR--I-DDEM-SLVTHATMIKG---VHIWDMQF-PALGD---PNL-IIAIIGL--NKK-MKQQIKGA-KGLMVEFP-K-HDGVWRA-GKTTR-SSN-FLDKA--LK--PALWIKNVTPTEARVHLQKRLDLADLSSS-EW-A-AGSRPN-EMPN-PM-VHDAVLDQLMANGALD-KGIQVF-DGA--SID-MGEGENTLGDINE-KL-KMKIAQRIPQPTSK-RSRIISFTKHES-S-TPENMDL--IVKSMAK-IGKGV-TKHAELS-D-TVRR-KTY-LKGLDSAIY--EEKK-RTRER-ALIARTDNLGPESRRE--KMAREKVAVAFAPE-VGSSLDIKVGVGVY--DRNDV-D-VIWVRGIE-IMAQL-STE-DRKDEDTTIA-GNLE--E--YFNYDAESLAL--AR-A-EFADRGR--RYDGN-DGKMYKIL-GLEPLHEEKNREG-GYKDERLNGEN-GGSIRG-R-IHYDAE-TREGAEAHQDLS-D--HRPDLTEAPN-V--LEMLA-FRPPTVFALMVSSKQPERYPWAIY-IVQQEKQAGAFLVDAE-ITGNL-KDSAVQG-K-DD-MPQQAYPK-KQVKLVYK-KGAQIGI-S-TVELSDAGYDNLGGVEDITREADAR-TFKFGQ-Q-TNIRLDEKYQIK--EVSSRNTKKANKRA-DSNVKIVFR-EKG-FIN-DVTRGLKLREVL-QTRRKALSGLLSG-KKKTDMNRVP-DM--RRMHEDNF-NDAYADTEIY-ETEVRSKIPKFINGKQLDGEAVKEGG-T---KN-G-IRGFDS--FNMAISSEQA-SKKEKN-PAPFDSTGQDIKE-DTFDEAVDKRGNGNQPLD-SNQFTDLDLAVKANIKFVP-TA-TLPAQGPAEPIVMKGKEIV-VKENLREPGARAPGERREDS-KQMYVSEQDL-E-A-NGVEQLADLVLKTNDSKVPTLQ-G-INQKDNDAAALNAGGLIKFVTTAEKYYADLKQV-PATIALEAVFGA-SEEKITKDIIKDYKVLDAA-IVITLTVEEIPGLRSNSDVKASKL-KAKGEE-NMIVSEKPKDGKKEEEVFHKISASNEVH-MLF-VEKGAGKGIAGGSALKPKTNS-DRIMTTIENSDREGFPAAKMKAELES-EAGK-E-PY-NYV-EFAEVHRG-KIYKTEV-MPVG-PDHASAA-DRDKTIAA-FDHA-PREGLRV-NVNEDGDNRKINKGKVKR--DWGPVNI-D-TDVNPNRT-G-LSFPKRHK-TID-YLML-ELANKKALKMVGYLVPIDNT-ETQHLTDAKDEDYA-TFG-KPGK-GNVDVRYGTFFDSEYWVIF-VFAASLIFYFKYMDMIDRK-PC-GDWGT--KE-LSKAKLKKGKT-LDLDESRLE--KTD-ILDLMPF-V-VDNHAPEET-NMVIFGISGLLRTTRATERPDPGMHMITHVRFDQ-NEDK-DGKGL--VHRT-ANGSGIPADE-MDAIEELSDTLEKGD-IIRYEGWK-HTIRLYCVVFSYLDLKARSEQPLIRGREHVI-EIGITMPQLLA--HSC-KDILRAANAKVIEF-KMTDSR-DAKMNDVNEYNEQE-QKTRVT-RCRADYELKIKETQ-EL-DASEAEEL-EAQE-RKALVDPGNFEIKDIALGDPVIL-PSIA--QKKV-DLVR-F-LLDHHNEW-VIGRFPK-KEAEKE-RNGKGTKKGAA-LAIDAG-ARV-P-YVALQKRDTIVLAK-YIQEE-STMHTRGGK-LTNLPNA-LRRYKKFK--VMMPI-DDSLGQECE-RFKFRLEKYL--AQ--KLTIDD-GQ-IKDLEPETID-ERESLSLRI-DKESR-D-YTQKGAGKIYT-GTYGYFRIEVFVKSYKRRVYLGD-MKVLNKDLVAS-EVVSEVNLRQNT-VGSE--AAN-DMLNESS--ISQ-TN-LDDG-ET-KSFVTKDEICKTIN-T-RF-KEAR-DSHRLPD-LEEK-AKGTKEKALNNLGNTINANYSQG--RI---P--EL--R-NRMR-VEQT-DLSDLGP-KPAVG-DDNGNKSLSAA-Q-EM-GAMF-AP--ALWKN-A-PY-LPD-LDGSRV-ADYKDENNSEIIHSKTLNTVTVT-NAIYVAM-GVIKGAGT-MDYTHFRRTS-Q-SRMDGRR-E-SDLGNVYKVIY-RAEVPN-YAKRNDSGFEL-LTKFELVSKPKSY-YKTDRN-ILMISVIDSEFAFAQLGFEN-Q-NL-NMLEPRR-V--GLGF-E--LEVAKLAL-G-NTDYGPD-IATMFSQYGITISVRKTDAGEADLVESLAAGEVSGDTGAQNKGRAGHDITVILGELFALKARAFYYYV-ALKERNAAGNTGIITSNNVDFETISQEIDGKDNEILKLALKGDSDMRETANTSTVREENFIN-QELVVAGLLKALAPLVASSGLPTDKIRLQDVISQIGTVQRK-SSIAEIMTLYDNRGRGENLGNPAGDLGMMKPEKVNIVEKVTLGFKEVPISAVRDIENGGILATEDT-INDEVGGEALVYPMA-PGIIK-ATDAPLEHLLATDE-MKTINHLVLAKRELLMDVMTISKSDTLGEQPS
>2080848.5
LE-RS-ADL-PGDKFEWMPAIVQRAI-IGKKAGMGAIEKP--FYPEKDSLPKHV-VI-HKKRAALN-EAAEYDKFYVSVGYPPRGDPDFKELAKVFNN-EVDN-KNEVVATTDA-VTLEA-ARGVVAKY-I-LMTVAN--LIGEE-TNVAGFSTLVA-ANE--DLVKMGDLKEGE-LMANIKPNTKLEL-NKATQLIGKNDTSIAPVLANRFFGKISESCITKL-SA-LLSTLAIASEGMGRTVQEFGDKQDGEKNLIKARDQEAILEYADTGHRLLKTTVTVKPLSPVERGEKADGLTSCIKHDAV-KLAAIKKADKVEG-DDLTIGAVGGYNFNEKLDYAVLELLLNRRLSTETEPAQRKEQDGGDQRDLAGRVIEDYTIDPLKIYVEAERHHPKDPSSQIVAIAGTKGRAIEILELYPKSYEIDTSLGDLQGVRARIPAQDEEILHRIAPGETCRNGAQKHMHINETVYIPGEEMQILQQVNAEKLGQNKATDIQFL-FPV-SVYNIMWP--DRNK-RH-EL-KLV--EITPYVTD-FPRIHKP--C---VI--I-SFEDK-Q-TVDEA---PAM-W-A--DL-G-T--Q-IV-ERCK-ILF--S--AYTESI-S--F-D-GP-RGNAEEHMRGSFDLF-QDEGGI--L-R-TD-N-LLG-VVKRETFKFL-R-VGVKYLRK--TYAIVDWVANV--KE-K-QNKH-EGPVTL-DM-M-FKDNTG-F--PEG-R-CADRQQ--VPD-GK-TNANE-AFTA--K----FLEGR--NE-VLEFFPSYYLGDREEKC-FEAR------------------------------------------------------------------------------------------------------------------------------------------------ELENEK-LRILDIDMPKLRLYAEPEKKNLKPIQPEEMYIVRKV-RFSEIGSS-ELWLPDVGTNSVDFPPKKASQSITD-WQGYIAVFSLDLMIDPIDNHDSGGDFFWHYQVKLQGGAESL-EFNSSAKGWL-ATDLEPTQDSM--IIVVFFTRNEIKVNQEVEFMNVDEEAQISTYDLSLRPIHFDLALGLPDRDAQAADQMFQFIADLENIFTMGYTEKP-EFLTFS-IT-QLNA-LASEKK-TQLTQFMEP-ALM-LKNYEYNFAADIRVYRNSDHPFIVKQRMMLN-QLFL-T-QKTEVKAYEVLGKS-VSNI-Y-SNFT-ILLQTRLI-CFKL-LLSGRPVWAEIIENTLEASRRDQLQENKLYYSFENYSLYRIEQNMFKKQEIVIVWILDDYLNW-QL-KIPQLSKLFQIEDRENRSANTFSKGDM-YRTYFCLLYAKTVKTNANDGIKLVIAIDTSAGAPIKVVLDEQVDLVAPPDEILHATAGEAWPRVKK-TASDWICSEIEDSTT--VN-NNPFETD-YEYKP-SDAARYGEELILTHEN-GSVV-QGRDDEDMPA-VTKIVKSTSGVGVHFKFEEVKYVRNAAN-VRWMA-TVRIAIDKVVPEEEEPRDQVGGETDIITKLNRTGMEISATEADMNRALDLVKVSAIVHNG-ITRMVTLKTSSTIRAFIREIAKRFYDERAKQLRAEMVGIDALLEPEGDLPNVVAKDQKEDESVLMVKNDHSYAEAADGALC-ALSGSEAIRISD-EDLAKQSEKEEYIHRKESRGSDATDNQRQ-IASI---------------------------------------------------------------------------------------------------------------------------------------------------------------------------------------------------------------------------------------------------------------------------------------------------------------------------------------------------------------------------------------------------------------------------------------------------------------------------------------------------------------------------------------------------------------------------------------------------------------------LDFYGK-TDQETYPIMEVNLDGARARQRKTGVVLKRATFPIEDCVQRQLKHASEALKAKILQVPL-DL-GGSLILFGTYVQSTVPFTGSGPEIKETDATIKIVQT-AAGRPSGVLGDYADGEKLGEQKPARDFDEY-LNDMISVKRNDIQYVEQRKGFDMRGKKAWSHYRIYDHCFSEFAAGSSKKIEKIAEGLGNYADLKEFSQANEEQKPVHIMIAPAPLEHFAGESEI-AKLTVLDRKAFILIGGRREAVVTNDRKF-NEKFGLYDLPGTLGRSTPATEIAMTYHVPS-AEGLIGKFVGKQEVEARVTGGDAYRELGGTGKGPPTGVLEAVGKFSATGRKVEDAIVYVTTQKVG--S--------T-K------P-V-----ES--H---DT-----A--G------I---D-L------K---T--------RE-R-------G-L---A-DSY--F---H--------TL-KRRI--K----A---P-AIP-I---LA-----------N-Q----V------K-R-----AL-QD-A-MNA--D-Y----------------------------------------------------------------------------------------------------------------------------------------------------------------------------------------------------------------------------YDFNRQLIVLAVLELTFSFKGRDYADGISKAAKYLEAINGPKMSKLLLNVNRIAKRIFQSEAHQHRDIDKLELSPTDRSGDQKEMDSST-IKEVICPQKDSDGDPPKLEIFLGW-MM-HPASYMQKQEKTKLTAEERLE-NK-YYVID-E-LDRAVNLEVPVYQFSGT-AVNGHN-ECETIKFKAIKTRARRAL-NEAREE-K-VHESRT-KFLYE-LPH-KGATAIYKAQEVQ-GVAQVKLVDLG-NRL-K-QTATLGE---------------------------------------------------------------------------------------------------------------------------------------------------------------------------------------------------------------------------------------------------------------------------------------------------------------ANLVETGDLAEIGIKGNS-DVARLEVHNFLDSVLSSGAFGYQEAIAQRLHLITQRVVINIKITLAAPGISDTAIPLKDDPLSSSQVDNSGVMIALAKDIKTTCA-ANGCIEIFESGLMRLVSTI-EVRSAVLRLFTDAGQVGAFTRKPGGKQRKKKTAAQINARPITSPSNEIAKQGCLNRSVAAKLGNAGFCHEGARKTSFHVKVAIVERASARNIGNKATESEVGLKMSTQ---E-GIVVNPA-I-TKFAKGNAPDFMISTNKRTFTIDVQLSVSIIATDKIPFLQIKIFVKSCQAI-LA-LKMPDDESN-DDKDYLIVMYTIQNNEGVASRLFEQ-ARELEDAFKFP-MGGNVPDKDLETVFLFSFQA-NGISRELELTSPTVEEILKRN-VRKQQPLNRKNARNMHRSKTVVLIYATKIKQSGFNIVIMIHLTHTEN-KEDK-YDDYSDVFTVVETS-NNSSGTRAS-VSSYQLFEDGH-DT-KGDMDRGH-AILRY-FVRRRLTDKKIESDTTVLKS-DE-LA-MLKD-RS-AI-ALDRSHA-LHTE--LLDIPSIVRLSLQRDPL-HLNTAD-HPY-LTLPTEE-ALIVID-VSYNDDHNST-I--ITT-AF--E-LQSAPTADKLHE-ISILNLFKRGE-ITNKK-AT--KLEF-NHLK-ME-RMVLVIF-EELEPGLRVREPDQEIFN--E-FKL-EA-AEFIDAPG-ERIGHLLIQYG--EFLEVETKIVPGKQAVKTVPVMKRLHENEASPGMELIDIFSSTRMTNGYLLINERSSMDKYAALE-FFAL-LNREFA-NEGIGP-EAPP-SFTM-AAPSRSISQQACMFP-GYEWGFA-ATIGS-VRGD-IFRN-HPYLEIADNKKQ-G-P--EAEGEFV-FGFYDTDLFEYNRFDDPMLEFWRRIPWPVVSIYKMDADTGSK-F-SVN-IEKQLKAFDEVCA-AEGKTGACTDLTFEKLCLDQA-KLRVTDIREATGVALPLRTV-I-VKKALG-KTE-IDNSRLNTRMRGKEQFWEYEKDRHSFAPDELSERTSF-V-ELLDQ-DEKKMQVCVTATKLEEGTLSGVTVSIRYFAHRYEETRKYLGEEVTGV-FAPPLSVAGVLKQIYKASKTEDAT-SLYWIF-VLEDAQDLK-VNFM-IHPVVI-K-QGLRRGRGGRGE-RYEELV-----------------------------------------------------------------------------------------------------------------------------------------------------------------------------------------------------------------------------------------------------------------------ELVHMEQDHIHD--GYTA-LGDKRAKVVTYLFTEDRPNC-RALQLVRGGRGS-RALSGRPYDDDDKESGEDTGDG-GRTRDGLHSKLEYAPYA-EMIAVLSLARQNESKEEYPDH-KDTGDL-KIRIGIRIQNPEYMGLGGLGIGAATPCPGKIGIAKSIFGWNDQEKDSDIHY-EKYRSQTG-DGERSNTKEDDRFLTFKYIFFLRSVLDEIQHIRADATISAVFAPGFIMNYSKTRISANPEADNQIVAQRLAGVRKRLA-AATEDSVFEIDFVRVSTGFTSDQLDHLMLITVHIGIIFPEQPIVSMVEKNPSSKSTASTEGTAVSAHETIFVVAQPQRGPILAVTQPQRASVPYLVVKPRMNKREQSIDFLLGKTDFEELIRRINERDTDFRLGAGTKVQSTRGAAMPTLSIVIRSQEIKDQAQLDCQKFPYKEEKNYHGKNPMV-GIPQEFVSESPFLLTDHRLNKLLLADEEYLLERDKGIRLFDHV--HGQDTCTAQDQLLENGQLVYKSIKRETQVSIALKQAVEEFRGIETNFQRPAKIAAQVTARMTTIEEEFSMGELKLFLIRGTKRDLDYPDKQVPHALKTVPTQLEPNKGASETANLWPTHLFQDFPFLIAVYQLTQAIQVKNHAHRTRLYLKLGVLIANGLTNGEYPMTIEYLYDTQTTYLNGLKG-ASAQGLRLDLRGDKQTVDNLPEPQSE-AFKEFNINLAQNVTYLKIHVQGEYQFIVK-RTGLILINLSLGKNIYKLTIQQAPQDRSEEKKFQMQL------------------------------------------------------------------------------------------------------------------------------------------------------------------------------------------------------------------------DSMGAKLNTSVYIMARNYEKYFVLLPKLDLQVIILITNDGPAKKSMNTRKGSGQIELYVAKKSEFKIVIQSINVPLLLDSVLIELAEDNKAADKPKGAPHVI-LRSRL-GK-GFDIFTYADNDDIER-LLKVVVNDEAHYVPARQKIEKIVLLLSVGGNREILTSIT-LYASILQVAEMAVMQF-KLLIIGMSTVDIRGSLRMKPENDLLPSVAAMVNAAADIIEVLKPTVGTILADQLIKRKEAHPVANLLIHNIASTKSTIGALTQLVD-G-DPGDKNNKAGLYCRHIENIAIGLIPLHVLIQYNIKSNRTVAETVKQDAVIPPEGIKSGDKSNVG-EINDIIETWIPASELAE-IAWEGEQIHSG-GAFFQPKPLALDETDKYGEVDDISKIPLMAWPTIYRT-AFKVVKTRGPLELIRQQIALLISANEIIASSDGRTSVNIDELENLTELLVNERRAADIKAVSVTVFYSKNKDERGIVSLSIKYGEGRSLFLYIDMTLAIKA-KVVGLDTVVIAEANATGFRANEVYFAGDSKEEDGADRIVNLYTTDQAEAGELCGSDFL-QWAEAAITLYRLDEMIH-GLRYNNFALSTPNETIFAI-ETVLINIMIIRTDKIPSETRQGETNVIQSAKGRGDNIYTSDMDEDRHDQ-AI---------------------------------------------------------------------------------------------------------------------------------------------------------------------------------------------------------------------------DVYFAKNKIETMSIGGKK-ITKNGLLHD-RNDAIGEAKGLGLDDVLIMVRDIDKRGNGGVDDTYLWEGIV-ARFEAAFTEEIKTDEAAVGGL-KMGIASNIDA-TMTILSS-GV-T-RRPWGD-E-SVKNVIVKGIALKTNMHQKTDDV-SKLNRVAAKKEKDRTIVFQVDRGEEIDSSISKVDMTAE--E-G-IFGMMESGRNHYGL-KKTDETVFHEAVELTILHRDEMVTYAEEEQENRVVVLMAYQDIMADSAQPTVINLVAIESSEMKVEANELRPTIFESGVVITMKSKKVLLFEARREGDDAAMATEDKMSYALGTAGYSMDNIILKLMDNYEEVLDVRPMDEDTVMLDPQSKY-EEKYITDELKHA-SAAGRIEKVNVNTTSILP-ERQAKRVLKTAKRREPKAFEHEQVLGKQLNLEGDLLLATAGNESKALLIKNV-P-KHETSQGAKLTHDGKETALSLAIIV-VAVDKQVTI-L-DT-GNLVAVDNE-FGTIIVSLIQKG-NDG-MTIISLGDRI--LK-ASQG-L-AELDPLK--RRGPSNFAPQ-AGDVAD-MS-DESSRAETQT--EE-VGQFIETQAFKT-SL-PSG-IEEPRQ-DMVRNSVGEAEADGMGREIIGHM-KDIEQI-VSS-RAKLIL-QNTGIAPR---DERSRIYHEAQGTL-PYGLPGLEEAS-AMP------------------------------------------------------------------------------------------------------------------------------------------------------------------------------------------------------------------------------------------------------------------------------------------------------------------------------------------------------------------------------------------------------------------------------------------------------------------------------------------------------------------------------------------------------------------------------------------------------------------------------------------------------------------------------------------------------------------------------------------------------------------------------------------------------------------------------------------------------------------------------------------------------------------------------------------------------------------------------------------------------------------------------------------------------------------------------------------------------------------------------------------------SNV-AEYFEV-TMDKSPGRYPELL-LAIDAREKGTGPGTERGEGTRLAPPRYRTI-HTQDDDGLMKAIADLEAQEEPITRAIGFLA-YTVVSLLDGELIKIAGGRNLSTNEVQ-AQAEDY-DMAILLGEAESTLLIFSALGAR-IGTKLSVALYSITGETVQVAGIFLDILRPAN------------------------------------------------------------------------------------------------------------------------------------------------------------------------------------------------------------------------------------------------------------------------------------------------------------------------------------------------------------------------------------------------------------------------------------------------------------------------------------------------------------------------------------------------------------------------------------------------------------------------------------------------------------------------------------------------------------------------------------------------------------------------------------------------------------------------------------------------------------------------------------------------------------------------------------------------------------------------------------------------------------------------------------------------------------------------------------------------------------------------------------------------------------------------------------------------------------------------------------------------------------------------------------------------------------------------------------------------------------------------------------------------------------------------------------------------------------------------------------------------------------------------------------------------------------------------------------------------------------------------------------------------------------------------------------------------------------------------------------------QDGLVFMIDTFGFGAMNEYSIALKLKTLNLQPKLWHSVRLLSWEAAALSAGAIGEFVYSIGFNGRIGHGVTADHEALAPKETDVLVFAHLDWIQLYAETHPYDEAAGARDLREVAGILGGHKSNLQDSAGTGEKMSKTILVIVLSQDTFESVNLLQYAVKLTKLVGNLAPPYILLGKKTMNLADQYEVH-HEQSSGISEFDANYINIKEMQKPCQIFTAKSKEVNGPEQIDPIEL--------------------------------------------------------------------------------------------------------------------------------------------------------------------------------SLRIQQLKDPAVTYRSASPL-VTEDAYNIIKLNGDSPKVAALNIRTILAKLEQNP-LEGAGQFDESRYTDSAFGETIEAG-KSE-KRH-EEEKLA-EDAVLSKRNKDIGPHGEFMLKIQLEALGGTKEKRVKVGNAYL-EPEKSADFPLLAVPHLRATI-SGLRLNAILDAGASMTYVRENIKAGDQKFPSVMITLNL---NITKRLDVQLGKAFPATHRAGTKGKSAGTGEIDQIELADVSPILIPN-KKEFGAAPEFGYAAVENKIIIKAAEALTGPIRVSNILMMNG-TFITKVPHYHS-G-IEVARERSGAEGTNEFETDLR-HIRISTLGATFYSKLETASYVRCFK-YKLNPAKSAPSMILLFKVVRGKQVCLNPPEQSEKIGGETDLPEEEIMRSSDITYSPEKDEILNTPLLKIAKGRKIRA-SQFIFSGSAFRMGVVYNATILV-HGTKFLSYAEYKTKYSYVDIGFGAARVSVPGALDHFFSPEQGYLTVAISSVSHMIFLLGVPSEHL-TAKAD-A-YCA-NDKGEKNALGETANYFMDE-PMAEKSTEES-RLFISAVKSPGEGEEAILDPHLCPEALGTAGKATYTVIGIGMVKEAQDKRGKDKEKD-RATEALGI-GVDRKMFALSEGVVDSGNFDEEEGMYWGCFRVKTLNGAAFIKSKSA--NVLG-KHHKTTFVNIGISVTRKLGSFKD-DYANYQRHF-VHRIEIDTHGD--TLGGNRDVVNGAERKTYLERVDIYISRKSPSYRRFQ-IRLVDEV-WNTSLNLEAV-EGEIRDLFLVDRKTYTLLLYLGRDNAESLSKGLRPIVQINPDQ-LGTKEITTQIFDQNGACSGYLDALRKVRKTKAIVI-DGDLDSATKKVAYEFINRGTS-FTGFEKLN-YVPPV-KRA-AEDVAIY-EHYD-HQYYYK-G-QN-EDYS---I-E-T---L-KS-YA--G-YK--TAT----ETT-QY---L--F-EDPEP-ISA-WI---WENMK-R-TA-Y-VQ--HDE-P-YI---L----E--G--L--A--ICQ--CEA-P--A-A---G-NQ-Q---TCS-WLWP-KPWVFH-M-ADFIEF-GDKF-M--GQL---E-NI--PYR--N-TY-D-K-RHIPP-----L-LNE-Y--V---ID-D-FR-ETV-F--GVLA--I--KALGI-LG-K--W-----VNEF-A-LEFTS-SW----K-TKIH-LS-M-AN-ISRN-E-VL-GTL-KR-A-EV---TK-L-N-W---RF--FR-F-K--VE-NM-Y-F-DT--------EDH-T-V--E-MDITMV----KY-FSV-NV-P-WNSQ-T---VQ-M---E---LA--NDN----A-TL---RT-I--FDK---V-C--P-F----KAA----FK----PG----F----VE--EKFDARK-WIKIG-KF---YRR---NQQAY----THLSY--TEDIPACG--N--D--P-L----Y--K-W-YG---K--GE-D-RP-E---TN--LV-----YAA--YVTL-H---GN-KQ-GDL---------------------------------------------------------------------------------------------------------------------------------------------------------------------------------------------------------------------------------------------------------------------------------------------------------MPREVSDSGDDSIAE-SK-GGNLIERSALGQKYEMESRDVTRAHAEDNVDKAKQNSSK-EESAIVGVIDTLL-QIL-AVDGVRNGIILKVSLENEAEAPEIVESGQETGNVH-DVAGFAKRGRITVVETQLIMEVERPEVVFLLIA-NEKELIVLL-IIAVMGQLIVREPGNTDYEPGLVVKKTKERYEVESLPPFWTVQF-AIL-TRGAWY-FGTIQTSAALNITG-PFLFIVLREV-RKEQLLLNSYACKGKQPLFYLGPDHFRA-DQIMTEGVDGCATVLAGRISFMELITEHKDSPGILYDSDWRVINLEEQS-ALLAKLS-HFADRLIKELFRLKKAIA-HWRKEAP-AVEEAQQNKALMIMTLS-LKKRTIRSLQKAIFDEAQYFLAIVPIG-PVLLEPHSAISAYKLRGGSKDEPVRLAVPHNLSTKKFEFGGILGANE-DER-QGDGQYDSPVIL-VA-AGRKVLEHQTT-RLDQ-S-KYRADPSIDAHF-IGYDPYGKGQFLDDGFLFSMCEPYHIEFV-----------------------------------------------------------------------------------------------------------------------------------------------------------------------------------------------------------------------------------------------------------------VGKNAFK-PVALVRKTNLEMSVREGVAF-QARPQVFRKSA-ATAIGTI-EA-REV-RDAKI--II-LRAPILIAG-FLMNADENTAALA---GNGDE---LTARPTH-M-Y-IIYM-I-ITGDPELIGRQRGPS--LGYYKV--AKESRDAG-ETIEA--R-GAIRMSDIG-WR--I-DDPM-SLATHATVIKG--AVHIWDIAG-ESFND---PRLNVISIIGL-A-KK-TGNQI-GA-KGLMVHAP---SNGVWTA-GR-VR-QSN-FLDKG--LK-DPGLWIKNVTPLEARVHAQKRLDLPDIESS-DW-A-IGERPVVAMEN-PM-VHDPILDPLMENGALQSKGIQVF-EGA--SID-MGE-EWNLGDMNE-KL-ALKLAQRIPQP-SK-NSQIISLTKHET-K-AVANLDL-YIVKSMVK-IGEGVGTNHAEVS-D-SIRRSKNY-LIGLDKAVY-QTEEH-RTRQR-GLIAYTDNIAPESRRRK-KTARENVAVAFASE-VGSSLDIKVGVGVY--DKNDVLD-IIWVRGMEPILAQL-STS-DRRDQ-TVIA-GDLE--E--YFNYTAEPLAL-SCH-A-EFADR-R--RYDGN-DGEMYTIL-GL-KLHEERNRES-EYKDERMNGEN-GGSIRG-K-IHYDAA-KRKGSALHQNLS-D--HRPLLAEAPN-E--LEMLA-FRPPAVFNLMVSSKQAERYP-IIH-IVQHNKVAGAFLTDAL-VNGNLQKDSAVQG-S-DD-LPAQAKNK-NQVKLVYA-QGSEIGISS-TVILSDVGYDNLGAKEVLTKELDAR-TFEFGQ-E-TNIRLDTKYDIG--EVSTKNNKRADKLA-DSNVQIQFR-EKG-VIN-DVDRELKLREVL-LRQREALQGLLNG-KLKTDMNRVP-EM--QKMAEDAS-NDAF-DTDIF-NTEVRSRIPKFLNGKQLHGEAKNTGG-T---KNHG-VRGFKP--INKAIMSEQS-EEKEKK-PAPFSSTGQDIKE-DTFSESVDKRGNGNQKLD-ANQFEDLELAVKANVKFVP-TA-TLPAQGPAEPIVMKGKEIV-VKDNLREPGARAPGERSEDS-KQMYVAEQDLGE-A-NGVEQLADLVIKTNDSKVPTLQ-G-INHKANDAAALNAGGLIKFVTTADKYYAELKQV-PATIALGAVFGA-SEEKITKDIIKEFKVLDSA-IVITLTVEEIPGMRATTGVKASKL-KAKGEE-QMIVSEGPRDNKKETEVMHKISASNEIH-LLF-VEKGAGKGIAAGSTLLPRTNS-NRIMTELENSDREGFAASRMKAELES----KS---Y-N-V-QFA-VH-G--L-KV-I--P-EEP-H-S---DRDK----E--H-----G-R--DT--QG-N-KIE--R-R--N---PVN-E---K-QPN---G--S-P-NH----D-YLM-DEL---R--T---YLVPID-D-ETQH-P-A--D-YPT-Y---P--RGN-D------F-S-YWVI---FTG--IYY--Y-D--ERD--C--DW--L-KE-LYKAKL-K----LDE-E--L--F--SY-L-LAPFNI----H-PEE--NA-I-T--G-L--TKAAERPD-GSYL-T-VRF--Q--D--DG--V----GS-AN--GLE-ED-ME--EEL-D--E----I-R--G---RT-R-Y-V-----D--ART--P-IRGRSHV--EISVTM-VLLA--HS----I-K---A--ID---M-ESK--AS--DIN----R-PQ-T-IT-RCR-DYE--I-I---E-SD-S--E-L-VA-L--K-L--PE-F-IK-L--SDP--L-PS-----K-----VR---LLDI---W-V----P---Q---KC-H-D----GA------AG-AVD-P---AI---E-I-L---Y--EE-SQ-KP---E-L--LP-A-L--FK--R-CV---I-DDS--QE-E--F-FRL------AYS---TID-----I--T-P---D-E-ESL------K-SK-DVY-----G-IYT--IY--FRI---IRT------------------------------------------------------------------------------------------------------------------------------------------------------------------------------------------------------------------------------------------------------------------------------------------------------------------------------------------------------------------------------------------------------------------------NVSIRKKDAGEDDIAEVLAAGEVSGDTGAQGKDRAGHDVSVVLGELFALKAKAFYYQV-AMKEHNGAGNTGVITSNNVDFEVISQEIDGKDNEILKLALKGDQEMRESANVATVREETFIN-QEKVMIGLLKVLAPLVASSGLPTVKIRLDDVINQIGTVQRK-SSIEEIMTLLDNRGRGQNLGNPAGDLGRMKPERVNYIEKVSFGFKEVPISAVRDVEQGGILATEDE-IKDDVGGEAFVYPLA-PGLIK-ATDAAIEHLFATDE-MKTINHLVIAKRELLMDVMEIAKTDTLGSQPS
>2080849.3
LTNRS-ANLIPESAFEWLPIIVNRAV-IGDKSGIGSIAKHDEFYPNRDSLPKHVLIIPNAKHNGLDIQS-EYPKFYISVGYPPRGDDNYKKLAKIINNEEVDNIE-KAVATTDAIRGYEASAIGVTQSLEINLAEIRNL-LIGDE-TSVAGFATLVA-ANDS-KIVKMGNIKEGE-MINNIK-CTKMEL-DKATQLIGKLE-SLAPILAARFFGKISMSCTKKL-SA-IISTLAIRSEGLGRRVEEFADRHDGEKNLIKARELEAEMEYADTGTRMLGTTVTAKPISEKERGEEADGITDVLKKDAV-NLASIRRSEEVEGLDNESIGTVGGFNFNTSLEYTVLELLINRRLSTTT-PAARKEGDGGNQRNLAGRIIEDYQIDPLKVYIEAERHR-RDPNSQIVAIAGTHGRYIEILGLYPKSYEMDTDLGDIYGVRTRIPAQDDEVLERVASGESKRNGA-SHMHLNETVYIPGEEMEIMEQVEAEGLGQNKSLDLQML-FPT-VYYNIMWP--NRNK-RH-DL-KLV--NITPYVTV-FPRVNKP--T---VQ--I-SFEDK-Q-DQDDA---PAM-W-A--DL-G-E--G-IV-ERGR-ILF--S--AFTESI-S--L-E-GP-RGNNEEGMRGSFALI-KSEGG---L-R-TD-N-AIG-VITRTLYKFL-V-VGVKYFVK--SYAIVGWVRKK--KE-K-QDKE-ENPVTL-DM-S-FKDDDG-Y--PEG-R-AVDRQQ--VND-GK-DNDNQ-AFIA-GR----FLKGR--NA-VLEFIPSYYLGDRSEKS-FQAR------------------------------------------------------------------------------------------------------------------------------------------------VIRNEE-AEVLSISVPRIRLYKKYEEDNY-NFQAGDMYDVIEINKFSRVG-NEKVWVPDI-ASTVNIPNKNANSAVTVPWNGFVAVFPEDKMADKYQ-NASGSDFFWRYQVKVSDGAEVLLSINI-SKGWLETDSIKPVENIMIIMALIFWTRAEEEPTSKVEYMSVEAESTIPVLGHDRRSINVTWALGLNKKDDQILNKMFQYLAE-EHLRAVGFKNIPALITDFSGITKIITSKLANEKNQ-KLSKINNAEKTMVLEDFNWKFNDDHRLYIDADHGFKVNEEEIFQENYFLSNDSKLGVKAYKLPERR-LNNLVY-AAYRFLSMEINLALERLMSELAGRSKWASINEDELEALTKDRREESTIRYSID-YHLKRVEENRFEEQEMYPVWIASKELNYLEISKVKTLTNILKLDERGERAAMIKNQHDMKY-EYYVLYFAKTIEEEKNDGIKLVIATDTSTGAILDVVLDLQIDLVSPPDKILYATSGEAWPRVKK-TAAQWICAEVEFSTFRLVNVSNPFETGDYEYKPTCDAAGFGQELILVHENEGSVVLKGRDDEDMPAMLTGIVKSTSGVGVLFKFEELKYIRNAANNVKWSASTVRKAIDDVVPEEEENADKVGSQTETITKFNRTGMNINATESKLNRNLNLVNVSVLVHKG-ITRMNRLETSTAIKAFIRELLKIFYDERVKELRLEIFGLDALLKPEGTLPEIVANDQAENEEAASVKLDHSYAEDADGELLKALTSKDYVKKKDPEQLENQSEKENYIRREESRGSDASQADIQMVASIETNQAEASGGMTIDILNS-GMKLFVVARTLIIKLN-AKAISVIIDMIERAYKAKTAFDEEDGIIRALEERMDRKSNTLNQKKERV-QA-LEIDMMNAVFAYQ-GNLK-ITAVAQDVTNLGMFASNAYGIQKGGDN-IGGVKEDDK-GFHDQQ-KAMDADKLAVILLEKEFPMIC-LGDSSG--------------------------------------------------------------------------------------------------------------------------------------------------------------------------------------------------------------------------------------------------------------------------------------------------------------------------------------------------------------------------------------------------------------------------------LPFYGK-TDQETHPVMEVNLEGGNARQRKTDVVLHRTSFPIEDCVERQLQHCSAALKAKILKVPL-DL-GGSVILFGGFIQTTVPFAGSGPEITEDKAIIKIVQT-DAGRPAGVIGDYADGEKLGDEKPARDFDEY-LNDMISVKRNDMMYVEERKGFDMRGKRVWSHARIFDHNFSEHAAGASKRTIKIEEGLGNYANMKEFTQSEEEQKPVTIMIAGAPLEHFAGEENI-NNLTVLDRKNFILIGGRREAVVTNDRKF-NNKFGLYDLPGTMGRATPATETAMTYHVPS-AEGLIGDFVGKQEVEQRVTGGDPYRELGGTGKGPPTGELDAVGKFTSIGRKVESPIVYVSVQKVGTNSFTINDLVLTVNEPNGL-PDV-TE-RPALLHAGIDT-VKPMAINGSGPPGDIQDGDALTIEGMTKDSGTIENDKDHGREVRVVGIG-LGEMVVYAFDPY-GFQQVHELFVDHVETLLKRRIESKAMGVARIIPFAVPGIPRALAKMMRYLKLPAPNHQVDNIVESFAMFKDRDKPEMALRQDDAEMTAIID-YRQVIFPREKQGGLTGIGTEEKIGKLAIPMI-EKKALTKINLALSKWSYNEKA-IGEDG--IFSSISGIKIVLSEVGSWIGRKIFTLEDDEYSATYMIDKNAEQNQGI-KGIPKASATLGEKMSS-SKGLFSIVLSE-NSILWDKSLIDSPWSLAL-KTITVDSL--SRLHKGTIQIKLEIKELLKDVETVQNVIRISILQQKFNSSNNAMGNYFRNNVTVYRESRQLNILAPIALTFSFKGLAEAEGMSTNAKYLEAVNGPKLDRKILNIDSLAKAIFQGNALQHRQIDRTEAAESMRFGGQKEMDSSAPVKQVIAPLKDLGEDPPKLEIFLGHGLM-HPASFLRKEEKSKVVELERMM-NI-FYVIL-DNLQRSANLEVAVYKFSQT-QANGEN-ATESIKIFAIKYRAKQANLVENQDEEP-IREARDLKFIYQGLPHEKGRTAVYKAQLVQ-EAKKVELSDMGDERE-T-QTEILEQIILINVILKIILNSA-IFKG-IELIRLVQKGDKGPDKGQVLDQLTTLTTKEERVYKTPKLDESI-RQRKEGVEELQKRVILYIELFGSDQFSYPIAPQG-DKAAYRRQLKSELELD-RIEVRNLKKNRSKGLLGKRKTSIEFVSKPSQILNRIERITESECIDGK-E-IGDTLLFVLGAVDAAEAGFSIQSNKIDEKAKG-NDLLRHAFTG-KAIKVKMIKLIWHSDKWFLELFSEIKSVGIILSTDNRT-TKAMEIKAEATL-G-FNGQKAYKSWYTLFNDAEDN-NKADKSRG-L-VAKLLANIIETGTLCEVGLSNDS-DVSRLEVHQYLNKALGPGAFGYQEQISKRLHLVKKRIIINIAITIKATGISDKSLQINNDPLSSTNVDNSGVMSSLSKYIKGTVA-ANGCITVFLSSMLRMVKSV-EIRSVVLNLFNDGGQLGVFYRQSDAKQRKKKTAAQRNARPVGSP-NEVAGKGCLNRTVATKVGQAEFCHEGARKTAFKVKVAKVEKASARNIGDKATISEVGMNCNKD---K-DINLQKL-V-SRFEENESSDFMLGNNKSIFTLDMQVETSVIVDDKSPVV-TD-YMKSQKSI-FF-FKVPEDDCN-MK-SYLVIMFHVKNDEHSSSRNFEQ-VRQKETAYSFT--GMTPPDEELDSIDIMDLQA-NGITYELEISRYQTDLITNKN-ERKLRTLNRKNNMNLHRHNSSSLIVASYLGKSGYSIVIMAYDINTKNERLKK-FEYYQNLFEVIIKE-NEKTSERAS-VTNYQLFKDGS-DT-KGDMARGK-KIYKH-FKRRKLTPKKIQSDSKTLVT-KE-LA-M-GE-R--AI-KDDRR-K-LHS---ILDIPSIHRL--QRDPL-NLNVAD-D-Y-LTLPTSD-ALIV-D-ESYNEDHNST-I--ITK-AF--E-LMSAP-KEKLHD-ISVL-IFERGE-TTNAV-S---KLKF-KHLR-ML--PILVIF-EELEPALRVRQPD-ENFV--K-FKL-QA-AEIIDAPG-YRIGHLLIEFS--SYLGTETKL-PGKQAIKTVPV-QRLREKEASPGMNVITLFG-TRMTNEYLLINERSSMNSYVAYE-FFAL-LNRKYN-NEHLGP-EAPP-GWTQ--SPSRSVSQ-ECMFP--YE-GFA-ATINT-VRKV-IYRT-HPYLSVNDHKKQEG-P--ETTGEFIDFGKYDTDLFKYNKFDEPMLQFWRRIPWPAIGIYKMYSDPNADSFTSIN-INRQLKKYSKVCVFADDETGACSDLVFEKLCINQA-ELRLTNIREATGIALPNKTV-IEVNKAMG-SKE-LDNDRI-QRMI-KQQFWEYEKDKHTFKPKELSERSTY-V-DLLAE-EQKKFQVAIASSKLEDGTLSGVTISIRYFAHEYEDSRNYLGE-LQGT-FAVPLKVEGVFKQIYEASKSNDANISIYWIY-INDDTNDIK-VNFM-IHKLEISK-QGMRRSRGKRGE-NREELDPP-LFGKGGAG--SLNNKL-EPEIF-D-GRNNKDK-VKFGRLNAVRSRNN-NV-EYSGGSGERLVK-IE--IL-AG-F-AI-FEIIKG--HSVF-LG-DVLKQKIEVGYQAEELQQIL-HN-DRKE-ARY-LILQ-RIGGLE-MG-ADEKKVYK-DKIN-RDIVRGT-RA-GADLR-N---VPKII-YR-ILDGVLLLL-EVR-NNKRKLNDHSW-RNI-EIEG-G-SS-YVG-DL-PINAF--GP-KR-E--L-YDEDR-LRAFGFSTQDQIHEMEAYTA-LAHRNTKVVTFTFADQYHLCLTNMKLIKGGRTSQSGQQEKPDDDGIGNMAEDTGSSNGKTREAIFTKLSTAP-AAQKIAILSLARENTHYKEHPDTNKDVGDIHTIRIALTMQNDEQIGPGGLGIKSQTYCPGSVGLAIMLFDWNHIEKAAATHRKYFFRCQTATKGCRKNTKEEENFLTFAYLYFFKALMDEVQHLR-EATI-SVF-P-FVM-YSKTRISANPEPDG-IIA-RL-GVRKALA-GA-EDAVLEIDFVVIATGFTSDQLDHILLINVHIGIIFPEQPLIAIVETNK-ARST-NTEGTGMSAHHIKFVVAQ--RGPI-AVNQ-PR-NV-FL-IR-R--KRQ--VDFLLGK-DFEDLIRRIDERD-DFRLNAGT-V-STKGAVM--LNV-IRS-EILDMNKMDCSKIPKEEKKNFHGIWPFV-GLNVE-IGD--MLDEDLN-NSLLLANEKYMLERNKGIRLFNSVF-H-DSMVTAQSLILEIGIIVYKSLKENTLITVVISKSVLPFKGLNESFYRPAKVQKEVTGRMTPIEEIPSMGKMEILVLRG-KVELEFPDERFPKKFRNIAFSLKSNEKSTNTNNLWPEHFFADKIILILAVMLIQTLKLENKYHRTRVYPKISIIISNATSDGEREMIIDRLLDSKTKILKEERNKTAAQAIKLNVSNDNVTVDLLPEPQKEGNIEEFDINLANQNEYLEFEQQGEYEFV-DGSNGLSLVGLSLARNIYKLIFLEGKYDRLKSSDL-EQLELKDVAFGQFSGPKRDLDSKSDQWEEQLMDAMVNYGEVRSTVATKFKGVKVIKNAYEI-YPKVKVPLAIMTTLSGLKQNGVAILVILMKENWPDIVAWAHKLMGSETTYGHMLLLEKLIVALNDTEDAILVIEPLLDDTGLDAKLLYYAYYYEKGMIDIQNDDSVLALLPDGTLHLNKTSKKEVGLHIELKEGIKPGYNANEPETRSSASSAIESK-ALNAKMNSNVYIMARNHAAYNVLLPDRELQIIVLFEN-GPAEKQMSIR-GS-TVELYISKKSEFTAVNQQESVPLLLNAKIVKLAEDVKGADKP-GTPDVL-MRSRL-MKGGFNIYLYADHEEIER-ILKVV-ADAAHHLTRRAKVVKIILKLGVGSQRQILTSII-LAANNVSVAELEVMQ--KFLIFG-STVDIRGKLRM-PTEDLLPKVKA-INA-AEK-DVLKP-VGT-LADQLIKREE-MPVVSRL-QN-ISSKSAVDALTEI-K-G-DPGDKNNKS-LYGRHT-NAAIGDIPQHVLLRYNINANRSVAE-VKQEAIIPPEGIKAADKKNVGGEINNIVDKRCPAAELSMSIAWEGEETHNE-GNFFQLGPLVQDQSD-YGDV-VLSKQELMAWQSAYKT-MF-PVRTRGPLALLRQQIAPLISGNEVIATNDGHTSVDIDEITQSTELLINERRAA-IK-VSVVVFYAKIKAT-GIVSLTM-YGEGRSLFMTINLTLSITN-KVIGLDTVYVAEEGITGFRANEIYFAGESHDADGADRIT-TFVVHQSVANEVCGSEFM-QYAEEAVLVYKLDYMI--GLKYSDFAI-SPNNTV-AISKYVLVHKMI-RTESITSMTKEGKTAVIQAAKGRGGSIDTSDK-VSRHIQ-AIEELSKPLNSSNFNEIVYLHS-PRILRVAQVGKSAYEGNTLQVETKIKIQVSFIFVNKLVLSGVQ-SEMTPSSDKAETDPAPSMFNKGIVIEMIVEDP-VKDDNARGGKSALKEIIWEMKG-DNSKDFKDYALGDTFVVITMNEGKLAAVTVLFVFKFTNLRIFINEKYDEEVGMFAADGA-DNFPR-TKD-YGGDKGILLNTLVAINDRVNSLST-SVIDIYLAESAIEVIAIGGKR-VTENGMLG---QDTVGETQGLGLDEVLIMIRVIEKRGQ-GAD-SYLW-GLV-AKFEGAFPIELNT-SA--GGL-KMHMAT-IDA-TMTIRES-GI-T-QR-LGD-D-LSKNIIVK-VALKSNMHRKAD-V-VKLNRVAP-KAKGK-NIFQVDRG-SSDNSISKVPR-AEK-A-GTIFGMLDSGRNHLGL-NNTDEN-WHDAVK-DILHRDAIITYGEDDQDRRTVVLMAYQ-IMEETALPTVIKLAHVEST-MKVIANELRE-IF-SGVVITIRSKKT-LY-SRR-GPDDSMATEERMDYALGTKGYMLDNLIL-LMGDYE--LDVRPMDSPFILL-GQAKY-QFSTITQELKHA-EKE-RI-EVNV-SVSLLP-DTRAKRVLRT--RREPK-FEQDQVLGKQLSLEGKLLLTSL-NESKALLIKNV-P-KHE-STNAKLTHDGRNTALKSALIV-IGVDKQVLL-K-EVLGNLVAVDND-FGVIIASLIETG-NDGNMTIINLADTE--LK-ANEE-L-AELDPLK--KENPSNFAEE-AGDIAS-MS-TDFAKLEAEE--DE-VGQFILNKSFWT-RS-PAG-IE-PRQ-DMVRNNIGRAITDGLGREIIGHM-VAMENI-IST-RARMIL-EETNVGAK---EEASIINHEAMGTL-PYGLRGIDEAS-AMPIQIIRC-NGDHIVIDTLIKIRTMSFVRIAKGHEHCFAQLEKDRKNNLII-DADEKNALVV-GMFKVNEGEPECTVLDTIYFVSTLRVSGGQVKKFLIT-AG-QGGNVTDMKTK-IIEEIGLSAIMNGFAITKP-GI-VRAHVAVSGG-IKRP-WKAKEL-KIINIKIMHMFGVIGREISALDES-GLGTADETLTNCIIRFLLKADETYYTGPIKLLIDVFDRTSIKGATML-CESL-IDPKI-VGADEKDITDAGNRASFTEI-EPKTKAHKIFSETADLS-ILDIRIAKVKTMKVIPETVKQKLNAPAKPDLYQEIGY-KAAEEILYVEFPHGFTV-QRFEEGTIVTAEVRSGHLELIRYGDE-KSINDSSSGEIGGTKQEEATCLP-VTILLNVKQESIIIEDGVKTPGNIKPERRME-SFPRQDTSVNKALVAYIRNELVL-IGEGLISVES-SIDIRRLQDSQREFNKCEKL-TLDQTNESVIEKSVAFEILNLKRTERLGFEADLVRLASKVHNRKSIVDAKRLFTDYKIFDFVQTDQEDRFASNNNNIISEETEQSFGNKYVKKNAY-TGRTLFRFILRLTASSSIQRGANNEVKKAKNDTIDYK-SL-PYNKYFETKTSVINKRDKAAYADSHIVRAGKDSLEAQSKEY-NKE-IT-YLK-EPMVVSQAED-NNYFIIVGIDLG-GKYAALNQSRVSGEKVEID-ENLGGGY-FIQIEYTREVLE-KVISGNNPYEEVGAINT-GQANNGIMPAINANEVD-ITVEVVKKVSTFELEEE-IKSERVVIDFGEGVFTSAIGQSCKPESKRFDDEPIGETIIFLL-LKLNIGWPVVSLAALG----------------------------------------------------------------------------------------------------------------------------------------------------------------------------------------------------------------------------------------------------------------EGE-SEYFLV-TMDWDSGRFPEML-I-IDANDKGTGPGIRRAEGTKLAPSKYRTI-YTEDDDGIVKAEADLESQEEAVTRKIGFLA-FIIPSLLEGELIKIAGGRNIASNEIQ-AASEDY-ELVVLIGEAESELLLFSALGAREMGDKLCVALYSVSGGTAQEAGIFL-ILKPAN--S--T-DFDKTT--GE-RV-G--N-I-DHA---DL-T-AEM-L-KN-GNA------E-L-----RLS-------VF---E-LAD--L-P-VED-KVQGTVK--LQS-W--VPA----V-DS-----KVDP--A-R----M-----RKKWWVV----KW-A-P----W-GH--F-V-EE--DNMS-N-E---N-EYMW-P----P-GFD----LLWF-GEIKY--KKK-W-F-VE---K----IEQY--E-IF-SK-L-------K--HQ-EL------YP--D-V--D-L-------R------IV------FL---E---T-DA-----D-N-HVF-MEG----ARV-N--E-R-S-M---DVEQ----F-E----L-EEW-K--L-D-----GEEC------NL-VV-VLDE-G-W-P----K--N-N-K-M-YN---H-S----I-DF-GR---K-LMKG-AE-I-----ARG-K-IWV--R-E-G---SSE-P--GIL-Q--PL-GI-SMAPP-R-A-V--E-FQ-A-L--PT--N-SN--L-EQ-------T---DVY-DH-KV-AGR-L-LK-IAMLR--FK-S-NYI-TF--VIN-WP-D--P--L----K--I---S-A-P-AIQA---EES---G--FYTI-P--LWLMW-IPK--WIL-V-E-R--AKFEDS---D--Y----I---S----N-Y-DFVVW-SKL-HHL-E-RG-DFTQLD--N------G-N-V-NY--HPK----YV-FE-P-N--RE--D--E-AP--P--DV---I-DVLGAS-EC-ADKFI-KGDK-P---STK-R-----NLMEIGF-GVE-F---T--HN--KL-AKF---A-F-MFFS-VWWM--ES--E-YERGQFV--T-EG-----L---H-ES---DD-Y-GE-Q---S-GI----LM-D-KLLAM--D-KV---------------------------------------------------------------------------------------------------------------------------------------------------------------------------------------------------------------------------------------------EGITD--L-R-QLVLLPVKLPNGGYGL-ELEDQYFKPLF-LATE-NDPEILPNSW-KTYMI-RGKAGV-FQRWAH--HLEKE-EQMLYIGD-EVDFLDLGWKLVED-L-P-ETEAL-IYNKGQYPYYTAPNNVV-NEF-YPVYLRDLIKI-LVNVQDILEDTLNI-K-V-N-G-NSWNKLVFLFIE-SGTGNLEQAPMLDADRIT--CERTASIKNLPYS-DESNLREIYPE-KNSSLQPHIIFTLNVY-DIFSD-MYDK-EEYAGF-NRELEKIA-YYTQE-RETLIG--YIVDKAI-DGYP-EIGLGVENDDIA-EAAQRVDRNDFNVIGK-L-TQIWKKAQLDVE--S-IWTSETDES-KNKVDKPNIW-MFRECIRTLSEAIKYWR-NEQF-LF--FAATKK-ILFAKKN-YV-HHKMLLVLNETRYK-RTQ-NSRKE-FSETLVVPH-NL-K-SVDVT-PSGQIYEYGKYDLMEERV-GIL-GTS-A-DGYVEPIDT-G-NAMNEFSIALKLKTKDLQPRL-KNVILLSW-RAAL-SGMDGEFVYS-GFNGRIGKGYTA-KEALAPK-KNILAFAHLD-IKLYADTADYEQGAGARY-R-IAG-LGGHT-N-VNSGGLLEKMKKTILVIQAS-D-FE-VNMLQYSA-LSAIVGPLAPIYILIG-SLMKLA-QKQ-H-HEQSEGIS-YDVVYINIGEMYTP-QAYTSPSDELDGPEQIDPK-KNDKLEGRIEAEFWNIDANKNELKSSTNFRLKEVLKIKFYELQENIKAVAKSLLKIQKGQLKVLEGVKGEKINIKLEIAGLIILTGKTIVVAPKRFVLARHEDVPVYRRTEILVDETQIDASKDQQLDEYNEVVVELLILKTRPTRINQGAKKRWLDKLLYKERVITQNNVDIVGEEAVGM-QLKDPAVTSKSITPL-VSEDAMNIIKL-DDSPKVAAYNNREVSAKLEGNS-LEGIGQFDET-YGSSAFIEWLDAG-N-E-NKR-ELETIT-EEAVLSKRKVRL-PHDAFLLKKQKDELGGTP-KRVKVGEAYM-EPEKQAEAPILTVPRLMAVI-YSIKKDNIMDAGVGMTFVRE-IRVGHKKFPSVMSTLNL---NL-KF-DVQNG-LFPAKHRSGDKNKNAGTGELEKIEVADVAPVLVHN-KKELRAGIEFG-AAVENKQIIKAANAQSGPVSISAILVMK-FSFMTKVPHVQE-G-TDI-REESGADGLKEFEI-LR-SIAISHLG-AFVAKLETASFARTYK-YLVQPSKSAPGMILIFRV-MGKHICLN-NEKAPKIGGKGDLPSE-ICRSSDITYTPSNDEIVNTESLIIAMGKGLMSMDY-IISGGAFRMGIIFN-MMLVIKGMKLLSLAEYD-KFAYVDIGKGALKATVPGALDKLFSPEEGYKSVA-STVSHDIFLLGIPSENMIAAKVDRA-YMAFSEKGKETALGQTVDFFMSEKPLLEKASNNS-RLFIGAITKPGTGDEAILQPNLSPKALGTSGKNTYTVITIGMIKEAQNKRGKDREKE-RAREGMLI-GVDIVMFALSEGVVDSGNFDEEERMYWGCFNVKTRNGEAIIRSKKV--NLLG-KHRKTTYINVGISVTRKLGSFQD-SYANVTRHF-VGQLEIDTHGD--TLGGNRDIVDGAKRKSLLEHVDIYISRKNPSYKNIQ-IRLKTEV-WDASLDIDAV-EGDTRKLFLVDPKTYTLIIYLGRE-AESLGNGLQPPVQVTPDQYLGNKTITTDIFEENGGC-GYLDALKQIRKTATIVL-DGDLDMSEQGVAYEFTDTGSL-FTGLNKLN-YVPPV-KRS-AEDIK-Y-EHYD-H-YYYK-A-NDVEKYTP--IFEGDVL-L-KS-YF-AGLYK-ESASMN--DTA-QY---L--I-KDPEP-GDA-WAV--FANMK-K-TG-Y-VK--HDETLMYI---LL--LG-KG--LIPA--IVQ--CES-P-N--V-TFG-KF-Q---TTS-WLWPEKPWVFNLM-VDYIKF-GDEF-MVLGTLLN-E-NI--PYR--R-TY--KNPRHIEP-----L-L-KEFE-T-I-IK-G-YK-ETA-Y--GVTA--I--NATGV-IGSKV-W---E-VADLAA-KDFTS-NW--D-KGTKIH-LD-M-CN-YSQN-E-VL-GEL-KK-D-EI-K-TG-I-N-WE-ARFE-FR-F-T--VD-GMEY-F-EE-------KEDH-T-IS-E-MDIEMI---DHF-YSL-GV-ELWNSLMP--LTQ-M---EL--MS--NDE--E-H-NLI--RT-N--YDE-K-V-V--DKI-K-AKAG----FQ----PGW---FIYDHLE--RKFNSRK-WLTIG-KF---FNR---NQSTY----TSLSY--KEWINACA-SE--D--E-LI-F-Y-KK-WHYGA--KL-GVND-SP-EK--VN-KVVE----YIA--LATL-KQ--GN-RA-EDLRQIVA-DQNDDVKYIFELKGI-AIRITIDMINY-LLPEHK-DAFLNLNEIPAKYLFNN-D-YK-KAGKMVATNQSN-IKPDVAEGNGAGPMKLLVMNFPLLLRVDDLSYSPEANLGKAQNFLLDILIKFLNI-IK-ISKEQVSSVK-DNSNLDPKGTPNK-LVINADAGDGGTSGAN-GFIEAFRSANYL-LKFTD-KEVEKGNSVVLNGMLEHAIRVNNNGKNKET-F-VILY-P--TLGPVEFNFANIEKA--GTELVKNVESE-AKL-ISDDGKEFITRIYLKVFALQDVSDHIMPRNVSDSGENAIAH-AP-NGNVVERSALGRKFEMEARDVTRSFAEETVEKAEQDNDSNEESAMVGVIDNIIKQYD-AVNGVKNGIILKIDLEGEAEQPEVIDQGQDEAGVRRDIAGFINRGKIMVIDTQLIAEVSRPEVVFLLII-SEKKEVILTKIIVLMEQLIVKEAGNTDFEADIVEKRTTERYEVERLPPFWTILF-SAL-VKGAWY-FSTIQTSKALAFTG-PFLFIVNA-V-LHEKVLLTSYACKGIEKMFNLGPDHFRAKKQIQSKGVGGCKTMIAGVISYMNLMTEIKDSPLINYDYGQKLILKDERH-ALMAKLS-RFVDRLITEFFQLKKAIA-HWRKEAP-AIDKKDHIEAMMVMDLS-IKHRTYRKIKDTIFDDAELGLAVVPIG-PVVLLPNSQIKTYKARGSSKDENTRLAVPNNNTTQKFEFGGMFGANG-KER-QGDGQYDDPEIL-VA-VGRSVVEKKFTVRLDV-S-KYKGDRSIDIKG-IGYQGYGKGIFCSNGFIFEECEEYHIEFPQDYGISENNAIKDPNSTLELDVFCGDNIWKTLKFVLSIAINAINISLLYEGLKAFIIIKNGMEVIIDVGKIVEAPLGNPRIVLENHIALVVLLEMVSSPGHETIMPLIVDRKKVRLEECAIKTQGERNILVVIMDKKITGPRWGGLVDTNNTNEVVFLTNLNMSFKRSPYTNAETSREDSAEHRALSKT-TLAGDFESVIHGIYQNTTRAKI-FLEFYSHYQKRLERTNFFNDISLRIVLATLKRQFILLEVMTPEKAGSKNFK-PVCLIRSSNIN-SVKESLAV-IA-KKVLRKAA-GCIIGLI-EA-FEV-FDI-L--VI-VREFILIPI-LVLKANEENAAIS---GNGKE---LTAKGNH-I-REII-M-V-INGEKRYAGGQKKKI--LGYYKV--VSGENEEG-LTVKA--R-GSARQNGQGVVAS-I-IDKM-NTLMHTPLTKS--FVNVWDLSL-EALNG---SHMPVISVLGL-S-DI-VSEQI-GS-ENLMV-TP-I-SDAIFRQ-GT-VR-SSN-FLEKA--SK-EPGLLTQSVRSIEAKVHEEERLKLADFNSS-GE-V-LGLAPKIKLESKPY-LHEKILDSIMKNGALSGKMIPVI-EGA---LD--GTGENNLGDLEE-K--NMNFSQKI-QP-HM-ETRLISLTKYEV-K-ILENITL-YIAKEMCK-IGTGFSVNHASLS-D-TVRK-KTV-MKGLEKAIY--DEKK-RTREK-ALVTREDHIGSATRRK--AQARDEFAIAFAED-VGRSLDIKVGVKVY--D-NDV-S-DIWVRGLE-ILAQL-SNE-DRKDE-TTIA-GELN--E--YFNYRAEELSL--AR-A-EFAEH-R--RYDGN-DSEMYGIV-GL-PLHEEKNREG-GHK-ERLNGEN-AGAIRG-Q-IHYDAN-SNEGSEKHQPLS-E--HRPRLPEAPN-K--LELLS-FRPPTVFRIMVSPKQ-ERYK-AIY-IAQNNKE-GAFLVEAQ-IVGNL-KDSAVQG-A-DD-M-SQA-SK-GQV-TEIE-QGTQDGI-S-TVDRDDVGHENLG-KEE-TDEEDAR-TFEFGQ-Q-FMFRLDQKYDIA--EVKTRNHTKADKEA-DSNVRISFR-EKG-FIN-DVQRELKLREVL-RDRRLSL-GLLNG-LIKTDMNRVP-DM--RRMKED-T-NDAFEDTEIL-ETEVR-KIKKFVN-PEFNVDA-AAGG-T---QN-G-VRGFAP--VNMAIMSEAS-SKKEK--PAPFTGTDQDINE-DTFTEAVDKRNNANQPLD-ANQFSDLDLAVKANVKFVPTTA-TLPAQGPAEPIHTKGKEIV-VKENLREPGTRAPGERREDS-NQMYVQDQDLKE-A-NGVEQIADQVIKTNDSKVPTLQ-G-INQKDNNSYAINAGGLISFVTTADKYYADLKQV-PANIALTAVHGA-NEKKITKDVIKEFDVLDEA-IVLTLYVEEIPGLRTSKDVKASKL-KAKGEE-NMVVSEGPRDNKKDEEVMHKIAASNEIH-MLF-VERGAGKGIAAGSNILPKTTS-DRIATAIENS-REGFETAEMKAEFET-TAGK-Q-PY-NYI-TFAKVHSG-KIYKTQI-LPVG-PDHASLS-DREQTISAVHDHG-PREGLKT-EDKSDGMKRKIKKTAIRR-FNDGPVNL-T-NKIEDNQA-G-LSFLVRHN-TID-YLML-ELANSRGAPMINYLVPIDDI-ETQHLESAHADDYP-KFG-KPGQ-GNIDVK-NDFFSSEYWVIF-VFTSTVITYFKHADQIEDK-PI-GDWGTK-GD-LAKSKLKKGTT-LDEEENRLM--KHS-KLDLAPF-V-VNTHAPRDT-NTVIFGVAGLLRPTRAVWRPDEGMHLITEVAFAQ-NDDA-DHMGL--AHKK-TNGSGVDPDQ-MESIEEIEDTIECED-IVRVKGVK-RNKRKYCVIVVYVDLRARTEQVLIRAKSRVI-EIGATMTPLLA--HCC-ENIAKTANAKSIEF-KMTESK--STMVDISGYKEQETQKTRIS-GVRADYEEKIKITE-ELSD-RETEDL-EAEA-RKCMEDPEKFEIKDKVLGDPILL-PSIE--QKKV-DLVR-F-LLPLHNEW-VVHKFPK-QEAEKE-SGREGSKEGQI-LGQDAG-AEE-P-FAAFKKDDNTKLAK-YIVKD-SKMPP-AAE-LLNLPEA-IKTEKKFK-EIMILV-DDSIGQELE-KEAFRLSEFA--GK--KLVIGN-HQ-IKDLEP-NIE-ERQSLLLNV-DSESQ-D-FKQELKGVIYT-GIYGNFRIEVYIITKKRRIYLED-NRFL--DVVKSLEVVSEVNAAQNS-V--KKEASSTEMLNTNS-VLSQSTNNMPNGKKYQKSLITKSEICREIV---EL-YEAR-TSHRL-A-LEEKEAKTYKEEAAAGLTETINSIY-QS-TKIRN-PD-N-G-RNNRVSD-AKEDNGANLGNVTEKVSSMDT-IEAM-VV-QLSL-GSMMI----ALWKNLT-S--LPDNLDPHRYEANYSDK-NSDLI-IKTLQSINPV-NAILVCMFGAIKNAG--MDYLHFRRTIDQKQRFYGNRISQSDLG-VYKAIYDTSKIDS-FAKLEDSGY-L-FTEFELISRPKAW-YFTDRIVILMLNVRSSKYAFEILGFEDMKGELMSLLSEKR-G-AGVNFHS--LEAAKLVI-G-ITDREPNIIDTRFSKYGIIISIKRKDASESDIAEKKAAGESATDTGAQGKERGGNETSVVLGEIFALKASAFRYNTDAQKERDAAGDTSVVRTNNAQFDTVSQEPDAKNNDILKLELERNSGTLQQESVATVREESFINEQEKVVKGVITVTSPLVASSGLPTQKIKIDNVVENVGTVQVE-SPLSEIMILQDQKGKDSNLGSPAGDKGKMSPTKDNWLTQVNLKFKMVPIKKVRDTEEQGILATDDG-IRTDVGGHVLVYNIA-AGFIRIATDASLQHLKATDE-LREIKRLVLANRESLMDVMKVEKARTLGEIAS
>2093818.4
LTARA-ARLIPTGAFDWLPIITNRAV-IGDHSGLGPIAKHETFYPAADSLPKHVIVIPDANRNGLNDQA-EYPTFYVSVGYPPRGDNDYQQLAKIINNSEVDNRE-EAVATTDAQRHAEAEAIGITASLEIRLVSVRNV-LVGDE-TSVAGFESLVA-ANEA-KLVKMGDIREGE-MMRNIK-CTKVEL-DKATQLIGKKD-SANPVLAARFFGVISHSSVAKI-SA-ILSTLAKRSEGLGRTVMEFRDRHDGEKNLIKARETEAELEYADTGRRLFGTTVAVKPISEVERGEVADGLTSCLKKQAV-ELAAIKKAEEVEGPDDEAIGTVGGFNFNPPLDYAVLELLINRRLSTTT-PVARKEGDGGDQKELSGRVVEDYPIPPLNVYVEAERHQ-RDPSAQIVAIAGTHGRYIEALSLYPRAYEMDTDLGDIYGVRQRIPGQDAAVLTRVAAGESKRNGA-SHMHLNETVYIPGEEMEILEQVHTEGLGQNKTTDIQML-FPT-EYYNIMWP--RRNK-RH-EM-KAI--DITPYVTD-FPRIDHP--N---VT--L-SFEQK-Q-DVDDS---PAM-F-A--DI-G-L--G-IV-E-GK-ILY--N--AHTKSI-S--L-E-GP-RGEHEEHMRGSFALF-AAEGG---L-R-TN-N-TLG-VIKRGMFKFL-R-VGVKYFTK--TYAIVGWVSNE--KE-N-QEKD-EGPVTL-DM-N-FADNTG-Y--PDG-R-CVDRQQ--VSD-GR-DNEEK-AFRA-GR----FLGGR--RE-VLEFVPSYYLGDREEKS-FQQR-RGLRVARKQVRIRPGRRNTSPGEIGSSGNIKRVPYRAAHSAYVGYQLAVRPRNMREEEKPVRRPRSVSLYNEHLEIPHKASPGNGVCDRVA-AGTAAFWGLESGPHVSMAAKMRGGNLRAGGHRQMPRVIAMGIPTKGIQDLKSLKELDRAEILSINMPLLRLYGRPEESNW-ETQH-SMFDVMAIVRFSQIG-ASKLWVPDI-GATISLPSLLAMGSVTAPWNGFVAIFTVEMMADHHA-NDRGGDFFWRYQVDAADGAEVLIRINT-AKGWLDADELRPLRDIMLRITLIFWTRGEVEPTDAVEYMAVNNSGTIATLDDSARKLASRWALGLPARDDQ-LTALFQYLGQ-QQLRAAGFANTPGQVLPWSGLT-VITNALATDRND-ELSELNKARALMVLDEYRWHFGANHRYYLNGNH-FVVREKEIFNSSYFLAN-ERLDVRAYTLPGRR-LG-FLYTPGYRLLIITTNIGVCRILASLCGRPAWAGL-EDTLEASRDEQRAESSALLPVD-YSLRRVGENQFAVDEMYPTWVVSALWNELRVTDLPNITRLLRMDNRSERAADQKDQHDMTY-TYEALYF--------------------------------------------------------------------------------------------------------------------------------------------------------------------------------------------------------------------------------------------------------------------------------------------------------------------------------------------------------------ATQQAEATGGTTIDILNA-GMRLFVVARTLPMKLN-PKAISVIVDLIEKAYLAKTAWEEEDGIIRALEERMDRKSNTLNQKKDRV-QATLEIDMMHAVFAYQ-GDLK-IVAVAVEVKNIGMFESYAYGIKKEGDN-IGGVKEDDK-GFHDQQ-KAMDADKLAVMLLEKEFPMICALGDSSGRPCSFIDATLDNTIKAPHFESHARVSTDGDNTPLALKADPEILIAALPTEFKEPSW-QDRNSMWLGYTLFLKKPKVMYNLT-KKLIIPTLINWN-EIIKKTQFVADLHQKLLLKTSAIAYIY-DDTRS-TVSSQYKALTQLIAEMKHTFV-G-TEMQ--SAKETMI-SPEKNSNTNPSNSKDTMQAFRAELGFFTQVLASSLLRCRATS-TGQMTDEIQEERLLMDFKRTIDTWPIMPNELYTVLLMEDLSYAIFAVLKT-Q-KRNAADKNDLV-FNSYIKTQRIVSEYHSNIAARIYGG-KRQSLLDLVKLAGLRAAARETDMNSIPNHLNEKAAMNYINKKQDTALDVESRERF-LLYSSQMRDPT-NAVKNAKVPVSRRDARRKDA-FSLAGATRFQNAALGHSATGGGFSASLPLYGK-ADQETHPVMEINLDGGQARHRKTDVVLNRTDFPIEDCVEKQLKHCAAALKAKVLQIAL-DL-GGSVILFGGYVQSTVPFNGSGPEINENTAIIKIVQT-KAGRPKGVLGDYADGEKIGDQKPARDFDEY-INDMISVKRNDMMYIEERSGFDMRGKRVWSHARIFDHCFSEHAAGASKKTKKIEEGLGNYMNMKEFTQSDESQNPIVIMIVPAPLEHFAGEKDI-TNLTVIDRQAFILIGGRREAVVTNDRKF-NNKFGLYDLPGTMGRSTPATETAMTYHVPS-AEGLIGKFVGHQEIEQRVTGGETYRELGGTGKGPPTGGLNAVGKFAAVGRKVEDPIVYVATQKEGTNSFTINDLVTTVKKENGQ-PDV-TE-REALIHAGIAT-VKPLAIQGTGPPGDIQEGDKLSIEGMTKETGTIENDSDHGREVRVVGIG-LGLLVVYAFDAY-GFQQVHELFVDHVETLLKRRIENKAMGVARVIPFAVPGIPRALAKMMRALKLPAPNHDVDNIRESFAMFKDRDKPELALKQDDAPMNDIID-YRQVIFPRLARGGLSGLAMEARGGNIAVPFI-DDNALTEFGLAFQRHAYNEKR-IGEDG--IFGSLVGAINVLGTAGSVVGRNIFSLAQQDYSRTMMIDKDA-QGQGP-TAIPRARCDLGITLNN-TQGIFALCYEN-RALLWDGEMVDGPWSLGL-KVITAESW--EQLGEGTVTEKIDEKAILRDIETSQSAARRTLFQALFETCDNAMGNYFVNYTIVYHYSRQLVTLAPITITFSYKGLAYAEGMSKLAQYVASVNGPKVSRKILNIDFLADAVLQNDALQHREIDRLEIAPTSRFGGQQEMDHSAEADQVIKPQKDLDEDPPKLEIFLLYRMM-HPASFLRAEEASKVTALDRLI-NK-FYVMD-DDLERAANLEVVVYQFSGT-EANSAN-ATESVKIKAIKSRARQANVDEGKDE-T-VREAHDLKFTYGALPH-KGATAMYKAQIVQ-GAAAITMADMG-ARE-A-QTDTLVERAVIQVIIPINLNDDEMFRG-LELTRAMQKGDAGPDRSEICDDLTALTAQEHRVQETPNCD-SK-KQKAANARDLAKRIVVYRKLFGGDKFKLVIAPMG-NVVAERLQRE-ELALG-GLEVDLLKHDPSKGLVGKRKTSADFRTKPEDVLARMERTTQSECRDGQ-E-VRDQVLFVVGIQEAAAAGLTMQGNHLDSEAKG-KDLNRHAFAQ-KAVTIPEDALAWHSRSWYLARFTSIGAYGWILATVHRS-TKAMADELEAEL-G-FNAEAAYEEWHVAFPDVPGV-GAAEKQRGDM-IARIYANLIETGDLSEIGLSGSS-DVSRLEVHKYLGSILGPGAFGYQEAIAKRLHLISNRAVISIKVTVSAPGISDRSLSLAADPLSSSRVKNSGVMKELAKAVKATVAVANGAISIFASGMLRLVATV-AVRSVVLRLFSDAGQMGAFQRTSGVHQRKKKTAAQINARPINSP-NEVASEGCLNRSVATKIGAADICAEGARKTAFQVKASRVEKASARNIGDKATVSEVGLKMHTG-A-A-DVILQS--V-EKFGDTHTVKFMLGGNKRIFTLDIQMLAKVITDERIPI--TPTFDRSCQVL-MTPIKVPTEEAN-TRKSYLAAIHVVDNDEGTASRHFEQ-ARQHATAYKFS--GMSEPDQELEVIDMWNLQA-NKATRALELTKAETDVIAVKN-VRRKRSLNRRAERQLHRYNKASLILAKSLNHSSF-VVIRLHDTHTDN-REEK-YENYVETFEIVEQEMKQPTGERAS-VSQFQIFQDGD-DT-KGDMSRGQ-NIVKQ-FVRRRLTEKDIERDDGVMTT-QE-LA-M-GS-R--AI-REDRR-R-LHS---ILDVPSIRRL--QRDPL-MLNTAD-H-Y-LTIPTED-ALIV-D-DSYKDDHNST-I--HTR-AF--E-LESAP-ADKVHA-ISVL-MFRRGE-ETNAK-S---KLIF-KHLR-MM--MILVIF-DELEPGLRVRQPD-ESFDP-R-FKL-KA-AQVIQAPG-DRLGHLLIAWG--EYLDTETKL-PGKQAIKTVPV-ARLRAKEASPGVGLITLFS-TRLSNNYLLINERSSMDTYVARE-FFAL-LTREYD-TDGIGP-EASP-GYTQ--APSRSISQ-PCMFP--YE-GFS-ATIGPKVRRQ-IYRE-HPYLDIADHKKQEG-P--ETTGEFIIFGMYDTDLFEYNRFDEPMLEFWRRVPWPAIGVYRMSVETDARAMTSIN-ISKQLKAFYEVCV-ASEDTGACTDLTFLKLCIMQA-ELRLTDIREATGVALPNQTV-IDVTKALG-DRE-LDNDRI-QRMI-KQQFWEYEKDRHEFQPNKLSERSTY-V-DMLTE-AEKKFQVAIAKKKLEDGTLSGVTIAIRYFAHSYEATRKYLGE-LTGE-FANPLAVAGIFKQVYDGSKQEDAE-STYWIF-VNDDTEDIK-VNFM-IHKEEIAK-QGMRRSRGTRGD-RREELAPPGMFGKGGAG--SL-NAL-EPEVT-D-GRADKAQ-MKFGRLAEVHQRNN-AV-EYDGGSSQKLVE-IEE-IL-AG-FGAI-FGAVKG--HSVFEVG-DVLQEKIDVAYRAEEQTHIL-EN-DRQP-AVY-LILR-RIGGLE-MG-DDDKKVTK-DKVG-REVAKGT-RA-GADLR-K---VNKII-YR-VLKGVLLVLEEVR-NSRRILNDGSW-REI-EIGG-G-ESNFVG-DI-PIDAV--GP-VR-E--I-YAEDR-LEGFGFAEQDQIHEMKGYTA-LATRNAKAVTYTFVNQRHLCLTNMQMIKGGRTSANGEDARPDAAGLGNIAQETGSTGGTTRKAIYTDLATAP-APQRVAALALGRENTGLAENPDRNKDVGDLHTIRIGLRMQRKETIGPGGLGVKARTYCPGAVGLVHMLFDWNHIESASAYHHTYFYRCQTGVAGRRECTKDEERLLGFAYIFFFSARLDEVQHIR-EATI-AVF-P-FVM-FSKTRISANPAPDG-IVA-RL-GVRKALA-GA-EDAVLEIDFVTVSTGFTSDQLDHILLIDVHIGMIFPEQPVIPIVERNK-ERST-STEGTGMSAHHIKFVVAQ--KGPV-AVNQ-PK-NV-FL-IM-R--KRQ--IDFLLGK-DFEELIRRIDEQD-DFRLRAGT-V-STKGSVM--LNV-IRS-EIKDRSQIDCTRFPYREGHNFHGRAPLT-GVPRAFVGE--LLQEDHN-PTLLLANGRYLLPRNKGIKLFSHV-SH-ANTCTAQADLIQTGVIVRK-IKQDTRVSLALSKSVRPFNGVVYPYYRPARAQERETGRMASIEKYFSMGQFQLFMLRG-NVKLEFPEKRVPKVLRAVPTRLRPTRHISDTKNLWPSHLFADAVVLLLAYVLTQATNVQGRYHRTRIFKQVKVLITNATSDGERPMVIPHLFDSRQLALKRERT-ASAQAIRLNVNGDAITVENLPDPQAEGTLREFDINLAQRSEYLDLEVQGEYDFI-S-ASGLALMGISLGRNLYKFVILVGGAERRERKHI-EQLTLMDLSFGQEAGPKADLATTSDQWREQLMDAMVEYGETRSTIATKFKGKKIIRDAYAV-WPSVKVPLAILTSSSGLSTNEVAFAVQLISENFPEIVAWAHRLLASETTYGHMLVLDRMLVALNDTEDAILVIQPLLDGVALTCTLLLFAYFFAHGMVDIQQDDSVLALLTDGTLHLNKTSRKEVGLHIELKEGIKPGYNSNEPSTRSSASKASNSKDALNAGMNSDVYIMARNHQKYYVLLPEASLQIIVLIANDSPPARSMNIRQGAGAVSLYIDKKSDFVAAIQGPSVPLLLEARLLKLAEDEKGADKPRGSPTVLAIRNRL-MK-GFRIFMYADNDEIERSMLKVVLADQAHYLVRRAKVVKIVLLLKAGSQRQILTSVT-FYASHVVVAELAAMQV-KLLIFGLSTVDLRGQLRMEPEEDLLPAVAAAINATADKLDVVKPATGTPLVDQLIKRDEEKPVAKRLTEGIASTKSVISALTEL-A-G-DPGDKNNRAGLYGRHTENVAIGEIPLHVLLHYNIAASRTTAEVVKKEAIIPPEGIKASNKDNVG-EINQVVDTYCPAGELAE-IAWEGEETHDTAGAFFQIGPLAQDETD-YGNVDNVSKQSLQAWPSVYKT-EFAVVRTRGPLKLIRQQIAPLISADEVVATYDGRVSVEIDEVAQAVELLINARRAADIKAVAVHVFYSRNKGERGIVSLNLKYGEGRSLFMTIDLTLRITG-KVVGLNTVYIHEDGVSGFRANELYFAGDSRQEDGADRIEVTYTVKQADAGDVCGEEFM-QWAEDKTRIYKLDRMLG-GLKYSSFALETPNETVFAV-KYVLLNVMV-RTESIATETIEGETEIIQASAGRGGDIGASDK-ASRHDQEAISRLD-PLDEKNFREVLRVYT-PRALRVARFGKSARMADTLSIETNL-VDIALVFVNRLILAGVQQAEVTPSNDTAETGPAPRMRQRGLVIGVVITDAGVADDHARGG-AGVAELSITMSGADNCQDLKEVAIGDTFIVSTRSSGKVEATTCFFAIRFQHLEIFINEAYDEAVGMAAADGANDDVTRKTSLPYGRS-STL-NSAVQLAERTDALST-STIDVYLAESAIEVIAIGGKR-VTENGMLS---QDSVGETKGMGLDEVYIMIREVEKRGM-GAD-SYLWGALV-ARFEAVFPEEINT-AA--GGLTNMTIAT-IDA-TMTIRAT-GV-TPHR-IGD-E-LVKNIIVK-VALKTNMTKKAD-V-TKLTRCAP-KKKGK-IVFQVDRA-SADNSISKVAI-AEK-E-GTIFGMRENGRNHFGL-SSSDED-WHEAVE-DILHRDAVITYPEEEQDRRVVVLIAYQ-IMNEVAAPTVIHLVHVESS-MKVAADELRD-IF-SGVVITLGSKKTQLY-ARR-GEDETMATEERMDYALGTKGYMMDNIIL-LMEDYV--LDVRPMDSPTIKLEAQSKY-EISQVTKELHHA-EQE-RI-EINIATSSLLP-EAAAKRLLRT--RRDPK-FEQEQVLSKQVSLDGGLVLTTLTNESKALLIKNV-PNKYE-STDAKMTHDGHETALSDALVV-IGVDRQVTL-K-DC-GNLVAVDNQ-FGLIIAALIEQG-NDGNMTIIVLADQS--LR-ADQM-L-ADLDPLK---QHPSNFSDE-AGDTAK-MS-TTFAALEVEE--DE-VGQFIRSKAFWT-S--PSS-IELPRQ-DMIRNNVGQAITDGLGREVIGHM-VNMEDI-IAT-RARLIL-ASTGIGAI---DEQSVIFHEALGAL-PYGLRGIEEAD-AMPVILIRC-NGEHIVVPTLISIRTMSFNRIAKGGEHCFAQLEKDRKEHLIV-DQEEQNALII-SLFKVNNGAPACTVLDTVYYVATLRLSGGRVKPFLVT-AG-QGGQVTDMDTK-QMEEIGLAAEMNGFAITRP-GE-VYAHVAVVGG-RSRA-FRAKEL-AIISMKLMHIFGVIGREITTLDEA-GLGVADQTLLNCIIRFILTADESYYTGPAKLLINIFDRTAMAGATVL-CQAL-IDPLV-VGADEKDMEDAGKRASSTDI-DPRTSAHNIYSQCAGKA-ILDIRKPKIKTMKVVPETVRQKLNSPAKPDVYSEIGY-AAAEEVLYVEFPNGFTM-QRFEYGTQVTVEVRSGHLDLLRYGDQ-KSIRDASSGEIGGIAQDAATCLP-VTILLSVKQESIIYEDGVIIIGNIKPDRRMP-SFPRQEEAVNAVLQAYLRSKLIL-IGEGCITVDE-DIDIRKFQDRQREFNKCEKL-TLDQTNQMVIEKNVAFELLMVKRSERRE-QADLVRVAENVHLRQYIVLAQHLLTDLALFGFV-TDQDDRRGDDHNNILSDEAAATVGNKEVKLNAY-TGRTLIRFFLRLTAAQSFNQGAGNSVIKVKDDVIDTQ-NL-PYNKYLATKTTVINNRDKAAYVDAYVVRYGKDKLRAQSAHY-NAD-MTSHLE-EEMTVSEATD-NAYYLQVTLSLG-GDYARLLVSLVRGERVKIS--ALAGGY-HILLAVTRTILE-PVISGNDPFAAVGAINT-GEALRGVAPVVEA-EVNGLAVEMVRKIATFQIQNL-INAERVIRDFGDGAFTPAAGKGCKPESKRYTDQPLGASIVVLL-LVVSIGWPPVGLKTLDGARIKQGGEDIQDGVMAHSWASPAYDFEVLLESPAAKGLGVILKVVIVGGGSGGAIQRSSYAQASDTDATFGSPTWLLKEDLSEEGVRSRKPNS-DNVIDRRERERADQISQTPQLKWVIAEFAPGTIESDRGDPGRMLSLIQILTLIVVEVNKQAVRSLKKALFGLTVMAVDQELAAIVGLLVMKAQYGSIGLQKRSLEPVVFAQEDKFASALAGVAGGGERGMLVVEQDRFAKEFLDEQTATVESILLIDTAKGMAQ-AEYFAV-TMD--AGRFPKLL-L-IDAKAKGTGPGLPRAEGTRLAPPRYNTI-YTDDDDGLMRA-ADLDSQEEKITRQIGFLA-FIVPSLLDGELIRIAGGRNLASQEVA-AQEEDY-DLAILIGEAES-LLLFTALGAR-IGEKLPVALYSISGNTAQSAGVFL-VLQPAN--S--E-EFDKRT--AD-RV-G--N-V-EHA---DL-E-QEM-E-KN-ATA------E-E-----R-S-----S-VF---E-LAT--L-P-IED-KVRGTVE--LES-W--TPA----V-DA-----KVDG--E-R----F--Q--RALWWLV----KW-A-L----W-GH--A-L-EE--DNLS-N-D---H-IYMW-P----P-GFD-G--LLWF-GELEY--KKR-W-H-VE---K---QVTTY--N-IF-SK-T-------E--HE-EY-D----FP--N-V--D-L-------R------TV------YL---D---T-D------D-E-HVF-M-P----ARI-K--D-R-S-M---EVEK----F-K----L-MTW-K--L-D-----G-EC------SL-VV-VL-E-G-W------N--N-K-K-M-YV---Y-N----I-TF-GR---K-LLKG-AD-V---K-ARG-K-IWV--H-E-G---GGE-P--SVL-D--PL-GIESMAPP-R-A-V--N-FA-E-L--PT--I-SN--L-GF-------T---DVY-TR-EV-AGR-L-LE-VSMLR--FK-SGNYV-VF--WIN-QP-S--P--L----K--I---S-A-P-TVTA---EES---G--FYTV-P--LYLMW-IPE--WIL-V-P-R--VVLEDS---D--R----I---S----A-Y-SFAVD-AKL-THI-E-RA-DYIDVD---------G-E-T-NY--HTK----YA-NA-P-N--DE--D--E-AP--P--DV---I-DVVGSD-EG-ANRYV-DGEK-PR--PTG-R-----CLMEVGF-NLE-F---T--HN--NL-AKF---D-F-NFFA-VWWM--ES--Q-YERRKFV--T-EG-----L---H--S---ND-Y-GE-Q---S-GI----LM-DAKALAT--D-KVVNLDEDTDGGTFGYPKAVAVGQFGMT-DQPTLSPLAENKVRTPPNAQERAVQN-LVRMLPNGF-QLAVRGFR-KLSGTAVVVEL-RARAHKIGTSI-LDVMNQYNRIMGKATPATGSQIHGKDVN-QQKFEISTDTIGDSGVSGDRILALIHPASRYVASERIVIEIVGASGQDVIQD-AVGADAFGQKFVKRSLTKTDGMTGEEQVLERGDDETSALPNPGLT-K-ESIPKTAMFVKGVTD--N-R-QLVILPVKVPKAGYAL-DLEEQYFKPRF-MADNAACPEILKDSW-TTYMV-RGSVNV-FARYTH--REKRE-EEGVYIGD-DTQLVVLGWAIVQH-I-P-EAEAL-VYTTQAYPYYTAQNAVL-DRF-YVVHIRDLSII-LYNQQAIEENMLIV-K-V-T-D-NAWNKLIFVHVK-DATGDLTRAPMMDADRIT--REQIASVTNRRVM-DHRKLRAIYPESKQHSLQLHKIFTIGVY-DIFAD-IYDN-TEYAGL-TRDAVRIS--QVQE-RTVTIS--YVIQGRV-NGYP-ELGIGVERRDTL-ANSESVEYEAFDVVSK-L-HDLWGAAQLDQR--C-LWTADTETT-EEPADAPDNW-MLRDIIRELGLALKYWT-GEAF-LF--FAETKK-ILWAQEN-YD-HHKILEELESARYV-RMQ-NTDQE-FSNTLVDVK-NL-K-KIDVK-PSG-IYEYATYDIMKETV-ALL-GAM-A-DGGVAPIDT-G-DAMNPFSVALRLKTKDRQPKL-HSAKLLSW-RAAL-AGM-GEFVYS-GFNGRIGRGITA-REALAPQ-NDILAFANLD-IQLYAETAEYDEAAGARA-R-IAG-LGKHT-N-VDSAGMLAQMSKTILVIKLS-K-FE-VNLLQHAA-LTKLVGSLAPLYLLLG-KLMMLA-QHA-HPHANSEGIS-WDATYINIAAMHTP-QAYTSKSDENDGPEQVDPR-AKGKLEGRIENVFWNIKADKHELKQGTTARLPDVLKLKFYTLHEKIKALARTLLKIRSGQLKAQEGINDEGIRIKIDISGLIVLRGSTVVVSPRRFVVAEQETVPIIRRVVIIAETIQIDIAKQQSSN-YKEVVIKILLLRTRPMRIIRGADSRWTDKTLNRETVLDQNNVGTVGKEALRF-QLKDPAVTNKSITPLTVTEDALNIIKL-EDGPKVAAYNQREIAAKLKQNG-LEGIGQFDEH-YGDSAFMEWLDAG-K-K-PKR-DQDTLT-EAAVLSKRTKRIPPHKDFLLAKQEENLGGTP-ERVTIGKAYM-EPEKRETIPALKVPSLMATI-ESIKKDNIMDAGAGMTFVRE-IRLGSKGFPSVMITLNL---NI-KF-DVQRG-VFPAKHKAGEPDKLAGTGEIEALEAADVAPILMHN-RQEMRAGPELG-AAVQNKQIVASADAQ-GPVKGSWILVMD-FSLMTKIPHDGETG-VEG-REESGADGLKDFEI-IR-PIKISRLG-VFVARMETLSFARTYQ-YKVEPAKSAPATMLIFRV-TGKHVYLNPYDKAPKVGGAMDLPEE-VCRSSDLTYTPAADEVVNTAILVIALGRGLMSMEY-IASGGAFRMGLVYN-SMLVLGGTELLARVEYG-RFAYVDIGIGALKATVPGSLDHLFSPENGFVTVA-STVSHQIFLLGVPSTNTISAKADVA-YMAASDKGDETALGQTVTFYMAAEPLADRATNRS-RLFIDAVKNPGEGEEAILEPSLRPKALGTAGKRSYSLINIGMIKEAQNRRGKDRDKESRAREGMKI-GVDLKMFALSEGVVDSGNFDDEERMYWGCFNVKTLNGEAVIRSKKA--NVLGWKHRDTTYVNVGISVTRKLGSFKDNNYANADRHF-VGRLEIDTHGD--VLGGNRDVVDGAQRKTYLENVNIYISRKNPSYKHVQ-IRLKEPV-WDASLDMDAV-EGSVRNAFLVDPKTYTLDIYLARE-AESLGSGFQPIVQVTPDQTLGTKEITTRIFEPNGEC-GYLDALKQVRKTEAIVL-DGDLDSSARGVAYEFTDTGSL-FTGLGKLN-YVPPA-RRS-AEDIQ-Y-EHYD-HKHYLKNA-EEIETLSP--LIEGRVLTL-KS-YL-ADVFK-DDATMNR-KTA-DR---LA-MEVDPEP-GDA-WAA--WANMK-K-TGLY-VKN-HDETRMYLK--LT-DLG-TG-PVPAAH-VVQK-CEA-PRG--A-VYG-KY-Q---TTS-WLWPRKPWVFVKA-ADHVPF-GHEF-AMKGDLLH-D-NIE-PYRD-R-TYK-KNPRHIKP--V--L-LADEFE-V-IGVA-G-CK-ETAKY--GVTA--I--GADDVTIGVKV-WN-DEKVADFAAPSAFTS-NW--D-KDTRIHPLSVM-TN-MSTN-D-VL-GEL-RVG--DIDK-TG-L-N-WG-ARFE-FR-F-RM-TE-GYDY-F-TT-K----AAEDHVD-IAAE-MDILMV--QDHF-YSVEGV-ELWQSLYS--LVN-MV--AVN-LQ--NKA--A-Y-DLV-DRTPQD-YNN-E-V-L--PKALK-AKSG----FH--SLPGW---FIYDHLE--KKFGSRK-WIKIG-PFDN-FYR--YLQEEY----VHLAY--PEWIEVCGFQE-GD--A-VQKF-Y-KK-WAYGVG-ELYGQSD-RP-QE--LN-RVVV-A-FIRT--LFTM-HTTEGNARA-ERLGRVVA-PNGEATAYVFELITV-EQRITIERITY-LLPERQ-AAFLRLRPIPAAYLSICAD-FR--AG-MLSVDTDSEFAANVATGNGAAPMTLIIANFPLLFKIDDLRADPAAELGRAQPFLLCIIIVILHL-AK-VSADYIA-IASDESKWQPLGSPNQ-LLLNADAGDGGTSGAN-PYIAHFRSAQYL-LKLAD-DTIEGRQSVAAEGMLVHAIRIANGGETKDA-F-FILR-P--QLGSVRFSFGHADDA--GTEKVKNAKTA-AERETSDDGENFGVRVVLEVFAEKNVQGNQMPREVQDSGENAIAQPAPAAGNVVERDALGSKYTLEERDVVRAHAENTVDKAEQNAESKEEDALVGVIHNIIIQYD-AVNGVRNGVILKVGLNGKAEVPTLIDQGQEAEDVRRDVAGFIKRGSIAVVESQTIAEVERPTVVFLFVVETEKA-VILIKVIAIM-QLIVRESGNTDSEADLVRKRTK-RYEVEALPPFWTLEF-AAL-TVGAWY-FATIQTCAALEITG-PFLHLVDTEI-LKSEVLLNSYECKGKRPLFHLNPSHFRAKDQLETKGVAGCVTILAGFISFTHLNTEIHDSPGIGYDFGWKEVVDEERH-ELLAKMK-RFVERLIKAFF-LKIAVH-HWRREAP-AKDDEDHLEAMQIMQLS-RWRKTFRQVKAAIFDPAAYGLAMISIG-PMAMSPHTWIDSYKARGCSPLINTRLALPKNRGVFKFEFGGILSANENPVR-QGDGQKDNPIIL-VA-VGRKVVETKLTRRFDA-S-QYRGEPRVDIGS-IGYKGYGKGQFCS-GFVYEICEEFHL-FLQDYGIAENYAVADPNSTTELDVFCADNQWDTLKYVISIAIKAVNISILTEGLRAFLMVKNGVEIIVDVGRIVEAPWGNARCVLENHIALVPLLDMIKSPGHETLMPVILDRRRERLEECLITLSGEREIVVVIMQGKNTGPRWGGLVDSNGTDPVVYLTSLSLSIERHPYTKGEHTREISAEHRALTKT-VLAGDFESVIHGIYQ-TTRNSI-FIEFYSPYQKRLERTNFFNDISLRLVMESLARGFIILEIMTPDGAGSSIVR-PVAFIRSSNIN-SVREGLAG-EAAPQVIRKSA-GTVIGLL-EA-EEV-YDDML--II-VK-L-LIAV-QVLQAVEG-AAMA---ANGFE---ITARPAH-I-KKFI-M-V-VQGEKQKVGAQKREP--LRYYKV--VSSEEE-G-VTVAA--R-GALRQTDQG-KS--I-DDEM-DSLIHSPMIHK--MVHLWDLAL-KTLNE---DKMNVISIIGL-Q-DI-T-QQIKGA-ENLMVV-P-L-ADAVSRP-GKSTI-DSN-ILERV-VLK-APGLWTQGVRPFEAKVHTKTRADLADVESS-WESA-TGMQPKI-LESKPL-MQD-ILDALMQDGALARKMMPVL-DRA---VD--GEGEDVAGDVTE-KG-PMKMNQKI-QP-SK-QSRFISITKYEV-K-NSENVSL-KIARSMTK-MGEGFQTNHAGLS-E-VTRK-KTY-LKGLKKAIY--EEA--RTREK-GLVSRDDYLGPETKRK--ETARK-IAVAIAPE-VGHSLTIKVGVGVY--D-NDV-N-KIWVRGME-IMAQV-S-Q-DNKDD-TLIA-GDLE--E--YFNYRAEPLAL--CH-A-EFADR-R--RYDGN-DGEMYKVI-GL-PLHEEKNREG-GYRDERLNGEN-AGAIRG-Q-IHYDAD-KREGGA-HQPLS-D--HRP-LPESPN-K--LELLA-FRPATVFNIMVSPRQ-ERY--AVY-IVQQNKE-GAFLVDAM-IIGNL-KDSAVQG-K-DD-M-SQA-A--RQV-ESYK-QGAQTGI-S-TIDLDDVGHDNLG-KEE-SGE-RAR-TFEFGQ-Q-TMIRLDE-YGIA--EVTTKNNRKAE-IA-DSNVKVHFR-EKG-AIN-DVNRELKLRDVL-RERRKSL-GILNG-LEKTDMNRVP-EL--KKKAED-K-NDAYNDTEIL-ETEVR-RIQKFLN-PQLDVDA-DKGG-T---QN-G-VRGFAR--LNVAIMSEAK-EKKEK--PAPFDGTGQDIKE-DTFDEAVDKRSNGNQKLD-ANQFSDLDLAVKANVKFVPSTA-TLPAQGPAEPIYMKGKEIV-VKENLRDPGNRAPGERSEDSKKQMYVAEQDLKE-A-NGVEQLADKVIKTNDSKVPTLQ-G-INQKDNDNAALNDGGLISFVTTADKYYADLKQV-AANIALGAVYGA-SEERITKDVIKEYDVLDAA-IVLTLYVKEIPGLRTNSDVKASEL-KAGGEE-NMVVSE-PRDKKKEEEVFHKIDASNEIH-LLFSVEKGAGKGIAAGSEILPKTNS-DRIMTLLENS-REGFAEQKMKAEFET-MAGK-Q-PY-NYV-EYAKVHRG-KLYHTKI-LPVG-PDHATLS-DRDKTIAAQFEHG-PREGLRV-SDKAEGSKRKIRQVRIRA-ANDGPVNL-A-EDISGE-T-G-MSFVKRHL-TID-YLMM-ELANSRAHTMQGYLVPIDDE-ETQHLERAVLDDYP-KYA-KPGE-GNVPVK-DTFFHSEYWAIF-VYTGDVIKYFKLLD-VDRA-PI-GDWGTT-GD-LAKSKLKKGTH-LAEEERTIS-GKHS-QLDLAPF-V-VEIHAPEEA-NSIIFGVSGILKDTAAVNRPDRGMKLITHVKFEQ-NDDK-HDKGL--ANRH-TNGSGVEPDQ-MDSIEEV-DTMECDD-IVRLAGWG-HTMRKYCVIQAFVDLRARTEKVLIRNRARVI-EIGATF-QLLS--HSC-ASIAKNANGKAIEF-KMVDGR--ASMTNINEYAEQEAEKTRLT-GCRADYE-KIELTQ-EL-D-SETESF-VAQE-RKCIMDPEKYEIKDILLSDPILL-PSLD--QRKV-ELVR-F-LLDLHNEW-VLAQFPD-KEASKESEKKKGSAEGQA-LA-DAG-AVA-P-YVAI-KDDSTVLAG-YMVPE-TRLPN-AAA-LSNLPGA-IRGRKSLK-TVMLPV-DDSIAQEEE-KFAFRLAEYM--GN--KLVLDQ-GQ-IRDLEP-AID-ERESLVLRV-DAEGQ-D-F-QGLRGKIYT-GIYGPFRIE-YVKA------------------------------------------------------------------------------------------------------------------------------------------------------------------------------------------------------------------------------------------------------------------------------------------------------------------------------------------------------------------------------------------------------------------------LISVRRTDCSRMDIAEKRAAGEMAGDTGAQGKSRAGYDAAVVLGELFALKASAFRYQV-ALRERDAAGDTGVVPSQSAQFQSVSQEVDARNNEILKLELQRNQDARESETFDTVREENFVN-QAKVVTGPITVASPLVAASGLPSQKIKIENVVDMVHTIQIE-SPLNEVMTLQDQKGKDSNLGNPAGDTGTMLPVRENKLTQVDLKFKMVPVGKVRDTEEQGILATEDE-IKNEIGGRMIVYTLA-PGLIR-ATDAALQHLRATDE-LREIKRMVLAGREELMDVMHIEKAHTLGSVPS
>2093822.4
LTARS-AHLIPSSAFEWLPIIVNRAI-IGDHVGLGAIAKHKTFYPKQDSLPKHVIVIPNAKRKGLDQQT-EYPHFYISVGYPPRGDPNYKQLAQIINNEEVDNVK-QAVATTDAIRDLEHSAIGITESLEIYLTGVRNL-LIGDE-TSVAGFNSLVA-ANEN-KLVKMGDIREGE-LLANIK-CTKLEL-GKATQFIGKHE-SLAPLLAARFFGKISASCIAKL-SA-ILSTLAARSEGLGRHVLEFKDRHDGEKRLIKAREVEAELEYAETGRRMFGTTIEVRPISETERGEVADGITSCLKKDAV-EIAAIHRAEEVEGPDDETIGTVGGFNFNPALEYSVLELLINRRLSTTT-PAARKEGDGGDQRELAGRIIEDYQIDPLSVYVEAERHR-RDPSSQIVAIAGTHGRYIEVLGLYPRSYEMDTDLGDIYEVRQRIPSQDAAVLTRVAAGESKRSGA-SHMHLNETIFIPGEEIEILEQVHTEGLGQNKSTDIQIL-FPT-EYYNIMWP--HRNK-RH-EM-KAI--DITPYVTD-FPRVDYP--N---VQ--I-SFEQK-Q-DVDDS---PAM-F-A--DI-G-L--G-IV-EAGK-ILY--N--ARTESI-A--L-E-GP-RGEHEEHMRGSFVLF-VAEGG---L-R-TN-N-TLG-VIKRAMYKFL-R-VGVKYFTK--TYAIVGWVSNA--KE-N-NEKD-EGPVTL-NM-Q-FADNTG-Y--PDG-R-CVDRQQ--VKD-GR-DNAEK-AFRA-GR----FLEGR--RE-VLEFVPSYYLGDREEKS-FQQR-KNLRTARRQTRLRPGRNNTTPGEIGSSGNIQRIPYKAAHSAYVGYQLAVRPRNKKEEEKPVNRPRTVSLYTDYLTILHKAAPGNGVADRIP-AGTAAVIGLESGPRVSMAAKLRGGNLRTGNHRQMPRIISLGIAHKGVSDLKLLQKIS-ADVLNINVPRLRLFVKPEATTL-PSRAGDMFDIITI-RFSKIG-PTNIWIPDI-SATISLPRLHALASVTS-WDGFIAVFTTDPMAPDYC-NETGGDFFWRYQVNSAEGAAIIDDANV-AKGWLDANVLRPLRDLMLAATLAYWTRGEVKPTNNVEFMDVLPEGSIAVLSYVAREIATTWALGLPGEDEQALDKMFQFLGD-THLRAVPFESKPFELLPFSITT-ALNNDLTKETHS-QLSEPLDALQLMFIDPYTWHFGDNHRFYADGDHDFTVSEVEIFARNYFLRN-HQGNVKAYMLPGKR-LEGFVYMPAYVLLRMTTDMGKERLLASLSGRGKWADE-EDTLEATKEEQRSESTVRVSIE-YNFKRVAENRFAVQELYIVWVSSGRLNEARTTALPNVERILKIDNRLERAAESQPQHDMTF-TYFVLYFAKTVEKEGNDGLALVIATDTSAGAPIDVVLDDQIDLVAPPDKILHATQGQAWPRVKRQTGASWISSEIEGSTTRLVSLENPFDKGDYEYAAVGDAANFGQELIVTHEKEGSVVLKGRDDEDMPAAITGVTRSTSSVGIMFTFEDLGYLRNDANYVIWIASTVRVAIDPMVPEEEENADKVGEATDTLTKFNRTGMNVSATETQRNRNLNYVSVSVLVHKG-ITRMGGLDTSSSIKAFLRDLLKIFYDERVKELRLEIFGLDSLLTPEGRLPEVVAAGQRENEEVAGVKLEHAWASDADGELLKALAGKDRVKKKDTEDLEDQSEREQYIRRVESRGSDATQESIQMIASVGTKQAEAKGGATIDILNSTGMKLFVTARTLKMKLN-PKAISIIIDLIELAYLAKTAFDEEDGIVRALEERMDRKSNTLNQKKDRV-QADLDIDMMHAIFAYQ-GDLKSIIAVTEEVTNLGMFNSHAYGIKKEGDNAIGGVKEDGKQGFHDQQDKAMDADKLAVILLETEFPMITKLGDSSGCPCSFIDATLDNTAKAPRFESHAQVDTDGDNKPLALKGDPEIALAGLSTEFKEPKW-QDRESIWVGFTLFLKKPNVMYNLT-VKLVIPSLIKWN-VIIKKQQFVAQLHKDLLLKTSAKAYVY-DDTES-TVLSQYKALVQLIEEMNHTYV-G-TEMQ--SAKENMV-PPAKNSNPDPSNSKNAMQAFRKELGYFEQVIASSLLECRATA-TGQMTDEIKQKRLLMDFNRTVDTWPIIPNEMYTKLLMEDISYVIFAVLKT-Q-KLTTADKNDLI-FNKYVKSQRIRSEYNSNIALRVYGG-KDVSMLDLVALAGLSKAAKETDMKSIPNHLNEKSDTTYINEKSDTALAVASRQKFALIYASQMRDPT-HAVTNAKVPVSRRDARRKEA-FNLAGASRFVNARLGHQATGGGFSKSLPLYGK-ADQETHPVMEINLTGGQARQRKTDVVLNRTDFPIEDCVQKQLKHCAEALKAKILQIAL-DL-GGSVILFGGFIQSTVPFNGSGPEITENAAIIKIVQS-KAGRPAGVLGDYADGEKIGDMKPARDFDEW-IEDMISVKRNDMMYIEERSGFDMRGKRVWSHARIFDHNFSEHAAGSSKKRIKIEEGLGNYMNMKEFTQADEKQTPIVIMIVPAPLEHFAGEQDI-VNLTVLDRKAFILIGGRREAVVTNDRKF-NNKFGLYDLPGTMGRSTPATETAMTYHVPS-AEGLIGDFVGKQEIEQRVTGGDAYRELGGTAKGPPTGSLNAVGKFTAIGRKVEDPIVYVATQKVGTNSFTINDLVLTANDPNGLAPEV-TE-RPAVLHAGIDT-VKPMALTGTGPPGDIQSGDKLSIEGMTKEAGTIENDKDHGREVRVVGIG-LGEMVVYAFDPY-GFQQVHELFVDHVETLLKRRIEKKAMGVARIIPFAVPGIPRALQKMMRYLKLPAPNHQVD-IIESFAMFKDRNKPEMALRQDDAAMTAIID-YRQVIFPKVEGGGLTGTGAENKTGTLAVPFI-EENALTNLGLAFAAHSYNEKR-IGEDG--IFGSIIGAANVLNVVGSWVGRNLFDLAWDDYSHTYMLDKDA-QGQGV-KGIPAARVDLGDNLSS-SKGIFAIVFDE-SSLLWDNELADAVWSLAL-KTLTYDSW--DHLGVGRVERKLDEKNLLRDLETAVEVAKRSILQDGFHSVDNVMGGYFRGFTILYEHSRQLKTLAPITVTFSYKGLAYAEGMSKLVQYLESVNGPDTARKILNIDSLAKLVLQGTALQHREIDRLEIAPTERFGGQQEMDHSAEVGEVIKPQKDMDEDPPKLEIFLLHTMM-HPASFLRDEEVSRITAYERLM-NK-FYVMD-DDLERAANLEVVVYDFSQT-EANREN-ETESVKIKAIERRAKQARVEEGKDE-T-VKSSRDLKFIYQTLPH-QGATAVYKAQIVQ-GGRAVSMADLG-SRE-T-QTEVLLERAIIEVIIKINLNAALLFGG-LEVARIIKRGDSGPERRDLLDLLTELTIQEARVQITPRTE-SA-RRRKTGDRDEQKRVIVYT-LFGGQDFSAVVAPSG-NLPARREQRKSELLLA-RLEVRTLKKDQSKGLVDKRKTSTDAIEKPLQILVRMERITQSENRDGK-DDIRDQLLFVVGIAEAAEAGLAMQGNDLEPQSKG-RDLLRHAFAG-KAVAVAPSKLAWDSVEWYLARFSAVRAVGWILETLHRS-TKAMEEKSEGRV-G-FRMEKAFDEWSPRLHEAPGA-SGASKKAGPR-IARVYANLVETGELAEVGLSGHS-DVSRLEVHQYLNRILGPGAFGYQEAIAARLHLVPKRVPISIKITLKAWGISDKSLALSQDPLSSSRVNNSGVMHELAKDVKGTVAVANGAITTFASGMLRLVATV-AIRSVVLQLFSDAGQLGAFLRQSGAGQRKKKTAAQANSRPIASP-NEIAKAGCLNRSVAARIGKSDICQEGVRRSALYVKVSRVEKASARNIGEKATISEVGLNMRTD---A-DVVIQV--VATKFGDNYTSKFMLGSNKRTFTLDMQVNAKPIVDDRVPI--TS-FDKSCRGLVMA-LKEPDEDAN-TRKSYLIVIHQVSDSENPASR-YEQ-TRQNV-AYRFS--GMSRPDTELDIIQVWNLQN-NNKARGLELTSAQTDIIAMKN-IRKKRTINRKSARGLHRYSRASLILAKSLGKPSYTISISLHDTHT-N-REEK-FEYYNEEFEIIEQENKHTTGDRSS-VSEFQLFQDGT-DT-KGDMERGE-TILKL-FTRRAITIKNIEQDDGVLVT-QE-LS-M-GT-K--AV-KDDRR-Q-LHS---ILDVPSIHRL--QRDPL-NLNTAD-K-Y-ITLPTDE-ALIV-D-SSYGDDHNST-I--RTR-AF--E-LESAP-SDKLHA-ISVL-MFQRGE-ETNKK-S---KLNF-KHLR-MM--MILVIF-DELEPGLRVREPD-ETFEK-E-LKL-RA-YEVIEAPG-DRIGHLLVAWQ--AFLDTETKL-PGRQALKTVPV-PRLQKKEASPGMGLITLFG-TTMSNDYLLINERSSMDTYAARE-FFAL-LNRPYQ-TDGIGP-EAPP-GYTQ--APSRSISQ-PCMFP--YE-GFA-ATVGPKVRRQ-IYRE-HPYLSIADHKKQEG-P--ETTGEFIIFGMYDTDLFEYNRFDGPMLDFWRRIPWPAIGIYCMAVDTKASAMTSIN-ISKQLKAFYQVCV-AIDDTGACTDLTFLKLCVMQA-ELRLTSIREATGVALPNKTV-VEVSKALG-ERE-LDNDRI-QRMI-KEQFWEYEKDKHTFQPNKLSERSTY-T-DLLSD-EKKKFQVAIAGQKLEDGTLSGVTIEIRYFAHEYEATRKYLGE-LKGE-FANPLVVNGVFKQEYDGSKTEDAE-STYWIF-INDDTEDIK-IVFM-IHKEEIAR-QGMRRSRGTRGE-QCEELVPPHMFGKGGAG--SLMGAL-EPEVL-D-GRDDKTR-MKFGRLEEVHQRNN-KV-EYDGGSGARVVQ-IDE-IL-AG-FDAV-FETVAG--HSVFVVG-DVLRPKIDIAHRAEEARHIL-EN-DREE-AIY-LVLA-RIGGLE-MG-QDDKKVTK-DKVG-KGKVRGT-RA-GADLR-N---VNKII-YR-VLTGVLLVLPEVR-NSKRILNDHSW-REV-EVGG-G-ESNYTG-DK-PINAL-VGP-LR-E--V-YTEDR-LPAFVYPQQDEIVEY-GYTA-LATRCTRVVTFLLVSMRHACYTAIELLKGGHAS-EREDEAPKDDGHGDSGENTAST-GGTRAAMYSRLENAP-A-VMVAVLAHARQNIGPEEFPDSGRDVDDLSVIRAGIQFQTDEYISPGGLGIKAETYCPGGIYIAHMAFRWNHLEKDSDVHYKYFYQSQTG-KGERQNTKETAKKLGFAYLFFFRHALDEIQHIR-EATI-AVF-P-FVM-FSKTRISANPAPDG-IVA-RL-GVRKALA-AA-EDAVLEIDFVAVTTGFTSDQLDHIMLIDVHIGIIFPEQPIIPIVERNK-ERST-TTEGTGISAHHIKFVVAQ--KGPV-AVNQ-PK-NV-FL-IR-R--KRQ--IDFLLGK-DFETLIRRIDERD-DFRLRAGT-V-STKGSVM--LSV-IRS-EIADRHQLDCSKFPYHEQSDFHGRRPLT-GLPAAFVNA--LLEADHK-ARLLLANQRYLLERNKGVKLFEHV-TH-DHTCTAQRELIETGQIVRD-IKKDTKVSIALKQAIDNFKGVTENYFRPGNASKRETARMVSIEPWFSMGALHAFMLAG-QVKLEFPEKSIPGALRPVPHNLTPTAKVPDTMNLWPRHLAEDSVVLLLAYFLTTSEDVNNRFHRTRIVKSVPVMITQATSLGERPMVIPRLYESRQLALRGQRG-ASAQAVKINVSGASVTVDDLPQPQQEGPIKQYDINLANQAQYLQLEVQGEYEFL-ASASGLTLMGLSLGQNIYKFVILAGRADRREDPHL-EQLKLLDFAFGQESSPKADLQHESDQWMRKLMAAMVEHGKVRSTIATKFKGVKVIRGAYRFGYPQVRVPLSILTTQSGLMKNVVDFAVILITENGPRIRAFVHELMASEATLGHMVLMNHMLVALNNTEAAQLVIEMLLEDVLLTTHLLYYAYYITEGIIDIQQDLSVLALLPDGTLHLNESSRKGVGLHVERKEGIKPGYNMEEPMTRSSGSAATQARAALNAEMNSDVYIMARNHQQYYVLLPEKELQIIVLMENDGPAARAMTARKGAGTVPLYIDKKSEFVAALQGSAVPLLLNAQLLTLAEDEKAADKPKGSPTVLLMRNRL-MK-GFRIYYFADNEEIERAMLKVVVHDQAHHLVRRSMVVKIVLELKAGQQRQILTSVT-FYAHTVTVAELAAMQQ-KLLIFGMSTVDIRGSLRMGPEEDLLPAVAATINSTATKLDVLKPAVGTILADQLIKRDETKPAAKRLAQNIASTKSVITALTQL-S-G-DPGDKNNHAGLYGRHVENAAIGKIPLHVLLHYNIEAARTIAEVVVKEAVIPPEGVKSADKTNIG-EINKVVDTYCPAGELAE-IAWEGEETHSSEGDFFQIGPLIQDETD-YGDVDTVSKQDLQAWLSVYKT-LFGVVRTRGPQKLIRQQIAPLISADEVIATSDGRVSVDIDEIEQATELLINERRAANIKAVAVHVFYARNKGERGIVSLSLKYGEGRSLFMAIDLTLAITN-KVVSLDAVYIQEEGVTGFRANEVYFAGESKDEDGADRIEVLYTVKQAECGEVCGSEFM-QWAEEAIVLYKLDRMLD-GLKYSSFALSTPNETIFAV-KAALLNTMV-RTDKISTETVEGETKIIQASAGRGGNISASDK-ASRHDQEAIGRLSPPLGEGNFNELLHIYS-PRQLRVAEVGKFAKVADTLEVETDL-IEIALIFVNRLVIQTIA-AEIPPSRDDSKAKPAPQVAQEGLLFGLVVAG--VDDDKARGG-AAATELRMTTSG-DNSTDLHDTAIGDTFIVATRSHGKVVASTIIFKVHVTALAI-VNEHYDEAVGMAAADGAMDDIARSTRDPHGRD-DIM-NSLVLLQTRTDALST-ETIDIYLADNAIEVVAIGGKR-VTENGLLA---QDSVGETKGLGLDEVYIMIREITKRGN-GAD-AYLWDGVV-ARFEASFPQELNT-AE--GGL-KMGIATTIDA-TMTIREA-GIPT-TR-NGG-E-LIKNIIVK-VAFKRNMHRKAD-V-IHLNRAAS-KAKAK-ILFQVDRT-DADNSISKVAR-SEK-A-GTIFGMLENGKNHLGL-DKSDED-YHDAVQ-QLVHRDAIITYPEEEQDRRVVVLLAYQ-IMNENALPTVIHLVTIESS-MKVEAQELRE-IF-SGVIITDRSKKT-LY-ARR-GDDESMATEERMDYALGTKGYHLDNLIL-LMEHYE--LDVRPMDCPFILLDTQAKY-ERGQVTKELHHA-EKE-RI-EVNLKTSSLLP-ETRAKRILK---RREKK-FEQDQILAKQLSLEGPLLLGTL-NESRALLIKKV-P-KHE-STNAKLTHDGHSTALSDALVV-VSVDRQVTV-K-EV-GNLIAVDND-FGHIIAGLIEQG-NDGNMTIIALADVD--LR-ASQA-L-AELDPLT---DNPSNFQEE-AGDTAR-MS-EEFAELEVEE--DE-VGQFINSKAFWT-S--PSS-IELPRQ-DMIRNNVGHAVTDGLGREIIGHM-VDMQVI-IAT-RARLIL-QSTGIGAR---EEHS-IYHEAMGTL-PYGLRGIEEAG-AMPITLIRC-NGDHLVVDVLILIRTMSFVRIAKGHEWCFAQLEKDRKEQLII-DNEERNALII-QLFTLNDGNPDCTVLDTVYYVLTLRVSGGRVAPYLVT-AG-QGGQVTEIDTQ-DLEEIGLNPEMNGFAITKP-GQ-VYAHVVVAGGTRTRAPFRAKEL-AIINVKLMHIFGVLGREISTLDEA-GLGTADQTLINCIIRFVLVADETYYTGPTKLLIDIFDRTSIRGATVL-CQALDIQPLV-VGADEKEVEDAGNRASVTDI-DPRYHAHKIFSECDNKG-ILDIRKPKIDTMKVAPESIRQKLNSPAKPDVYSEIGY-AAAEEVLYVNFPHGFTMTQRFQHGTAVTAEVRSGHLELLRYGDQ-KSVRDASSGEIGNIAQKAATCLP-VTVLLDVKGESIIYEDGTKIIGQIKPDRRMYLSFPRQEEGVNKALSAYKQSRLVL-IGEGAITVGH-QIDVRRLQDRQKEFNKCETLRTLDQTNEQLIEKSVAFEILRLKRSERRG-QADLVRVAAEIHRREFIVQCQNLLTDIALFELV-TDQDDRTGDDRNNILSEETEAYKGNKHVKLNAY-TARAMIRFVLRLNAARGFTQGAGQAVQKVKDDAIDAQ-MLQPYNKFLATKTTVINNRDEAKYGEAHIVRFGKDKIRASRAKF-NLD-MTEHLA-EEMAVIEATDLIAYYLRVTLQLG-GDYAQLMVGMVTGEKVSIS-AALAGGY-HIDIEVTRAILEQPVILGSDPFTEVGAINTRGEALRGVMPAVETREVSRLVVEMVKQIATFEIDNL-IVEQRMIQAFGDKAFTQAAGDGCKSESQRYRDAPLAASLTILL-LAINMGWPPVGLKTLSGARIKKGGADAQDGFMAHAWAEPAYDFEVLLESPAARGLGVILKVVIVGGGSGGAIQRSSYAEDSDTAAIFGSPTWLLKEDLGTEGVDSRKLNA-EEVIGRRERDRADQIAQAPQLKWVIAEFGPGTIENDRGAPGSMLSGIQILTLIAVEAIKQAVRSLKKALFGLTVMAVDQELAAIIGLLVMKTQYDSTGLAKRSL-AVVTARED-FLSVLTGVEGGGNRGMLAVEQQRFTGAFLDKQTATVETILL-DTAKGVER-AEYFEV-TMD--EGRFPELL-L-IDAKSKGTGPGLPRAEGTRLAPPRYNTI-YTGDDDGLIKALADIDSQEEHITREIGFLA-FIVPSLLDGELILIAGGRNLATNEVA-AQNEDY-ELTILLGEAES-LLLFSALGAR-IGEKLPIALYSISGNTAQSAGVFL-ILSPAN--SD-Q-PFDKTT--MA-RVVG--N-I-DHI---DL-EVQEM-K-AN-GNA------D-AV----R-S-N--A--VF--LLSLMN--LDPTVEDLKVEGTVQ-GLET-WI-QPA----V-DG-----KVDDE-EKR-GF-Y-----RARWWLV-S-DTW-A-L-F--W-GI--A-L-EE--DNIS-N-T-D-QEALVW-P----PNGFD--Q-LIWFDGNVKY--EKQ-W-H-IE--VK----IEDF--E-IFLSKEK--GD---EL-HEDTYG---P-FP-VS-VA-DLL----PLFR-D---GTV-----EFL---QN--TVDG-AP-QD---HVF-MDP-H-HARI-F--E-R-S-MP--DVDK---LF-Q--E-L--AWGT--L-D-G-ELGEEC-Y---ANL-VV-VL-EKT-W-----ENQ-E-V-K-M-YN-QVH-K----L-TF-VR-A-RELLKGRAD-IW-S--ARN-K-IWV--R-E-GVD-GNE-P--AVL-N--PL-GI-SMAPPVRAA-I-DP-FQ-AGL--PT--H-SN--L-EGPNF---NT---DYY-ETYEV-CGR-L-AQPVSMLRKDLQ-S-NYV-TF--WIN-KP-E--P--L---QKA-IA--SAA-AEAVVAER-EESKY-GG-FYTV-P--LWLMW-IPEGEWII-VNE-RTDVVLEDS---DI-RV---I-T-S---AA-Y-PLAPYGAKLSQHV-E-RA-DFTDTD-A-KQ---NG-HDVINY--HPRGP--YTHNE-Q-GV-NE--DKAE-APLVPY-DV--GL-GVVGSD-EC-SEKYV-DGEK-P-DVPTTFR--G--NLMDVGFFGLD-F--RT--HN--RL-AKF-LAE-Y-NFYAQVWWM-RES--V-YERQKFV--T-DGG-A--L---H--S--QNDHY-GE-QSY-S-AI-LK-LMIQ-KHLALN-DAKVGNLDEDTEGGTYGYAKAVAVGQFGVTDDQPTLSPLRESKVNTPPNAQERAVQNALVRMLPNGFVQLAVRGFRRELSGTAVVVELAKARAHKIGTSIALDGMNTYNRIMGKATPATGVQ-HGKDVN-QQQFEISADHIGDSGVAGDRILALIHPASEYVASERIVIEIVGASGQSVISDEQVEADAYGQKFVKRSLTKTDGMVGDEAVLERGEDESSALPRPGLTRPKKSIPKTAMFVPGVTD--L-E-ILVIIPVKAPGAGHGL-SLEEQYFKPRF-LARRSKCPEILENGW-GTYAK-RGTASV-QDRWTH--KEKQE-EDDVYIGD-QYQLIENGWVILQD-I-P-EIEML-IYAKQAYPYYTAINHVI-DKY-FAVHIRDFASL-LLTVQAVADDILRV-R-L-S-E-ATWNALIFVHIT-NPTGNLNKAPMMDAERIT--RELVDSILNRMIG-DHRVLREIDPERKEHSLQPHAIFTLRTY-DIFEN-IYDQ-SEYAGL-TRPEVKIA--RVQE-RTATIS--YVINGRI-DGYP-ELGIGITIDDTL-NNAEREAWAAFDVTSK-L-KELWESAQLDAQ--C-MYTMATDTA-DAPADEPDEW-MLKDSIRELRLAIKYWT-GEAF-MF--FKETKK-LLWAQEN-YL-HHKILEKLESARFV-RMT-NSEEE-LSNTLIDPH-AL-K-RLDLT-PSG-IYDYAKYDVMKETI-ALL-AQP-A-DGGVIPIDT-G-GAMNEFSIALKLKTADLQPKL-GNVQLLAW-QAAM-AGPNGQFIYS-GFNGRIGGGVTA-REALAPR-RDILAFAHLD-ITLYAETAKYTEAAGARE-R-LAG-LGGHT-N-VTSAGILERMAKTILVIKLS-D-FE-VNLLQYAA-LTILTGSLAPLYVLLG-GAVKLA-QRA-HVHIQSEGLS-YERVYINIAEIYTP-QAYTGPSPELDGPERVDPK-KKGKLEGRIEMIFWNIDANRHALKHSTNDRLPSVLRMKFYELHERIKALAKSLLQIRKGQLKAKEGVHGEQIAVNVPISGLVTLRGKTAVVIPHRFVLAKQDNVPLERRLDIAADAIQIDISKENRLDDYKEVSIKILLLSSRPMRIIQNGDARWQAQQLPKEPVIGQTNVAAVGDEALRTAQLKGPAVTTRSITPL-VTEDALNIIKL-EDGPKVAAFNSREIAAKLQQNS-LEGIGQFDEN-YGDSAFMEWLDAG-KKK-NKR-DQDTLT-EPAVLSKRTQRLPPHGAFLLAQQLENLGGTP-ERVKVGEAYM-EPEKQSTAPALAVPKLMAVI-QGIKVDNVMDAGKGMTFVREGIRLGNDEFPSVMITLKL---NL-KF-DVQRG-IFPAKHKAGDPNKLAGTGEIEQIEVADVTAVLVHN-QQKLRAGTMFG-AAVENKQIVEAADAQGGPVKISYILVMQ-FTFMTKVPHVGE-G-VEVMREESGADGLKDFEI-LR-PIKISRLG-AFVAKLETKSFARTYQ-YHVQPSRSADAMILLFRV-YGKHIYLN-NIKAPRVGGEMDLPAE-VCRSSDLTYTPRKDEVVNTAMLTIAMGRGLMSSEY-IKSGGAFRMGLIYN-MMLVFEGTKLLAHVEYA-KFQYVDIGVGALKKTVPGALDKLFNPLKGW-TVA-STVSY--FLLGIPSEEMIAATADTA-YMASSDKGDETALGQTVTFFMDADPL-ERATNIS-RLFVDAVKKPGTGEEAILEPSLRPKALGTAGKKRYTVIGIGMIKDAQDKRGKDREKE-RATVAFSI-GVDVGMFALSEGVVDSGNLDEEERMYWGSFWVKTKNGSATIKSKKA--NVLG-KHRDTTYINVGISVTRKLGSFKD-DYANVDRHF-VGRVEIDTHGD--VLGGNRDIVDGAQRKTFLEHVNIYVARKNPSYKQIQ-IRLKDEV-WDSSLDIDAV-EGEVRSMYLVDPKTYTLEIYLARE-AESLGNGLQPVVQVTPDQPLGTRSITTTIFGPNG-C-GYIDALKQIRRTNKIVL-DGDLDVCSQGVAYEFTDQGSL-FTGLQKLN-YVDPV-ERS-AEDVA-Y-EHYD-HTHYPK-P-DVVDTYQP--TIEGRVL-L-KS-YL-AYLYM-GGATMN--DVA-CK-D-L--I-TDPEP-GDA-WVT--WMNLKDKKTG-Y-VN--HDQVSIYI---LE--LS-AG--MPPA--VNQ--CEA-P-G--T-VYG-TF-Q---TMT-WLWPQKAWFFTYG-AKFSEF-GEEL-MVEGVFLH-R-HK--PYR-TDPTY--TNPRHIEP---L-L-M-DEFT-V-I-ID-G-CK-DTV-YT-GAVA--E--AANGV-SGLKV-W---E-VAEFAA-REFTS-NW--E-KHVRLH-LD-M-LN-YSTN-E-VL-GEM-HK-A-EI-K-TG-V-N-WD-TRFE-LR-F-Q--TE-GYDY-F-TW-------KADH-N-VE-V-MDVEMV---HRF-YAV-GV-PLWMSLMP--RVQ-M---QL-PMV--NMA--I-E-DLV--RT-Q--YDE-KEV-V--DKF-K-AKAG----TRI---PGW---FVYDHID--KKFDPRK-WFKVG-DF--SFHR---QQDAY----HTLAYG-VEWIPVCA-EE--D--P-LE-A-Y-KK-WAYGD--KL-GVND-VP-QQ--LN-AIVV----YTA--LGTI-HT--AA-KG-ETLGRVVA-EQGATTAYVFELMTV-VLRITIERIVY-LLPERK-DAFLRLGPIPAAYLQQCAD-FR--SG-MLAIKTSAGFAANVATGNGAAPMTLIVADFPLLFKLDDLAADPAAELGEAQGFLLCIIIALVHL-VK-VSEDHIP-IAADETDWEPEGSPNQ-LLLQADAGDGGTSGAN-PYIAHFRSAQYL-LKLAE-DVIEGRESVAAEGMLAHAIRVANGGSDKDA-F-LILR-P--QLGPVRFAFGGLEDA--GTEKVKNAKTA-AERDESDDGEDFGVRRVLAVFAAKDVDGNQLPREVQDSGENAIAPKAPSNGNVLERAALGSKYTMEERDMTRAHKEETVEKARQNSAGETEEALVGVIENIVIQYE-AVNGVRDGIILKVSLNGVAEVPVVIDRGQEAPEVRKDVAGFIKRGRMAVIETQAIAEVERPGVVFLYIVDTEKE-VVLITVIVLM-QLIVRESGLTDSEADLVSKRTTERYEVEALPPFWTIQF-KAL-TEGAWY-FATIQTCVALEVTG-PFLHLVDRPI-LKEQVLLNSYECKGKRPLFHLNPDHFRAKNQLVTKGVAGCATILAGFISYTTLNTEISDSPGIGYDFGWKPIVDEERH-ELLSKMV-RFVDRLIEEFF-LKTAIA-HWRRNAP-AKEEEDHLEAMQIMTLS-RWYKTFRQLLEAIFDPAAYGLAVIAIG-PMKMPPHAWIDSFTARGCSPEENVRLAKPKNQSVYKFQFGGILSANEDPER-QGDGQEDAPVIL-VA-VGRKVVESKLTRRLDA-S-KYKGENRVDIGG-IGYSGYGKGRFCS-GFVFEICEEYHLFFPQDYGIANNSAVRDPNHTVELEVFCGDDQWTTIKYRLTIAISAVNISVLADGLRAFLLHKNGVEGIVDVGRIVEAPTDNIRIVLRNHIALVPLLDMVNTPGHETLMPVILDRQRERIEECLIKINGERNVLIVIMDGHITGPRWGGIVDDNNTKPVVYLTHLSLSLKRSPYTEAEITREASASHKALSKT-VLAGRFESVVHGIYQ-TTRHRI-FIEFYSHYQKRLERTNFFNDISLRLVLNSLAREFIILEIMTPEGAGSKIIK-PVATIRSANVD-SVREDLAQ-AG-PQVLRKAA-GTGIGSI-QA--DV-YDFGL--II-VKRLALIAL-LVLHASEGDAAMA---INGKE---ITAKAPH-I-RKII-M-V-IEGESQYVG-QKRPG--ARYYKV--VKSEAEAG-ITVVA--R-GAFRQDDRG-KS--I-DDEM-DSLIHSPMIKA--MVHLWDLAT-QTLNG---ERANVISVLGL-A-DI-VKEQIRGA-ENLMVHAP-L-VDAITRP-GHSAR-DSN-FLERA--LK-DPGLWTQEVRPIEAKVHTRGRLGLADLESS-WE-V-LGMAPKVKLASKPY-VHDKVLDPLMQNGALARKVIPVI-DGA--KVD--GDGESTAGDVEE-KS--MNLNQRI-QP-RR-ESRIISLTKYEV-R-MAENIQL-KIARSMAK-VGEGFTVNHASLS-D-VTRK-KTY-MQGLKKAIY--EEKK-RTREK-GLVSRQDHLGPETKRK--QTARQ-AAVAFAPE-VGHSLDIKVGVGVY--D-NDV-H-DIWVRGLE-ILAQL-S-R-DRRDK-TEIA-GELE--E--YFNYRAEGLAL--VR-A-EFADRAR--RYDGN-EGDMY-II-GL-KLHEEKNREG-GYKDDRLNGEN-AGTIRG-K-IHYDAE-KREGTK-HQPLS-D--HRP-LPEIPN-A--LELLA-FRPPTVFNIMVSPNQ-ERY--AIY-IVQQEKE-GAFLVDAQ-VIGNL-KDSAVQG-K-DD-M-AQA-A--NQV-ASYK-QGTEVGI-S-TVDLDDAGYDNLG-TEE-TRE-GAR-TFEFGT-Q-TMIRLDK-YDIA--EVTTKNNKKAQ-SA-DNNVRIRFR-EKG-AIN-DVNRELKLREVL-RDRRKSL-GILNG-LTKTDMNRVP-EM--RRMQED-Q-NDAYNDTEIL-ETEVR-GIQKFLN-PQLDVEA-EKGG-T---AN-G-VRGFIK--VNMAIMSEAN-ENKEK--PAPFDGTGQDIKE-DTFDEAVDKRGNGNQKLD-ANQFDDLDLAVKANVKFVPSTA-TLPAQGPAEPIHMKGKEIV-VKENLRDPGNRAPGERSEDGKKQMYVAEQDLKE-A-NGVEQLADKVIKTNDSKVPTLQ-G-INQKDNDNAALNDGGLISFVTTADKYYADLKQV-PANIALGAVYGA-SEERITKDIIKEFEVLGAA-IVLTLYLKEIPGLRVESDVKAAEL-KAGGEE-NMVVSE-PRDKKKEEEVFHKIDASNEIH-LLF-VEKGAGKGIATGSDIRPKTNT-DRLMTALENS-REGFADQKMKAEFET-SAGE-Q-AYPNYV-TFGKVHSG-KLYKTEI-LPVG-PDHASLQ-DRDKTIAAAFEHG-PREGLRV-HDKAEGEKRKIVQVKIRA-ANDGPVDL-S-ETVAPNPT-G-LSFPKRH--TID-YLMM-EMASSRAMKMQGYLVPIDDT-ETQHLEDAVEDDYP-FFG-KPGETGNVPVK-ATFFTSQYWCIF-VYTGDLIRYFKYLDKVQRK-PL-GDWGTS-GD-FSKSKLKKGPT-LDKEENKVE-HKHS-LLDLIPF-V-VEYHAPEET-NSNIFGISGTLRSTAAANRPDRGMKLITHVQFEQ-NDDK-DGKGL--SHKV-TNGSGVEPEE-MDSIEEITDTIECAD-IVRVHGWG-RSIRAYCVIVKYLDLRARTEKVLIRADSRVI-EIGATATALLS--HAC-ESIARTANAKAIEF-KMTEGR--ATMADVNEYREQSAPKTRIT-GCRADYEDKIKLTQ-ELAE-SETEDF-EAEEPRKCIQDPEKYEIKDKVLGDPVLM-PSIE--QRKV-ELIR-L-LLDIHNEW-VLSSFPS-KEATEETSKDEGKTEGQA-LANDAG-AEE-PTFMAIAKDESTALAK-YLREEAPEMPR-AAE-LTNLPDA-IRTAKKFK-TVMIPV-DDSMAQQEE-KFAFRLQEFM--GK--KLIIDQ-GR-IRDLEP-RID-ERDSLALRV-DAEGR-D-FTQQASGQIYT-GIYGQYRIEAYNKAQAIRLYFGD-DKVL--DIVEGIEVISEVNKRQNT-V--HE-ASMTEMLNSDS--LSQSTNELD-GNEFPMSIVTRNAICRSIL---ELKQEAR-DSHRV-A-LEEREAGGEKEKVLQSLGQTIYGNY-KA--RIRA-P--Q-G-RNNRRA--ARVDGDASLVSVR-RIAPMDQ-AEVM-VV-QLGM-SAILV----ALWKNLT-G--LTDARDPHRYEADYSDE-NAEII-QRTVSTVDPT-NAM-VCMFGVIKGAG--MDYAHLRRTHPQKARLDGYRVSNADIG-VWHAIYDRAQINQ-FAKSRDSGY-L-FAEIELIRRPRAG-YKTSRVVIVMIQVRDSQFAFSALGFADVAGYLLGQAS-QR-V-AGVGFAP--LVLAKLVL-G-LHDGGPGVIATRFSRCGILISVRKTDAGTSDIAEKAAAGEISTDNGAQGKERTGHEEAVVLGELFALKAGAFHYQV-ASKERDAAGETGVVHSNNAQFQAVSQDPDARNNEILKLELEHNADVLESESFTSVREESFVN-QLKAARGLLNVMSPLVAASGLPVVKEKIQNVVDAVGTVQSE-SPLVEVMELHDQKGRDTNLGGPAGDMGTMHPQRSNKLTHMDLKFKVLEVGRVRDTEEHGILATDDT-IRNEVGGKALVYTLA-PGVIR-ATDAKVQHLVATDE-MREIEHLVLAGREQLMDVMTVEKAHTLGSLPS
>2572087.3
LTARS-AYLIPTDAFDWLPIIVNRAI-IGDRAGLGNIAKHVQFYPTKDSLPKHVVVTPDAQRNGLNLQS-EYPTFYISVGYPPRGDNDYKQLAKILNNKEVDHAK-EAVATTDASRSREALAIGITASLEISLVVVRNK-LVGDE-TSAAGFETLVA-ANEA-KLVQMGDVKEGE-MMRNIK-CTKLEL--KATQLIGKHE-SLGPVLAARFFGVISASSVTKL-SA-ILSTLAARSEGLGRDVQEFKDRHDGERKVIKMRKLEAELEYADTGRRLLGTTVEVRPISNVERGEVADGITACLKKDAV-ELAAIRRAEEVEGSDDETIGTVGGFNFNPALDYTVLELLINRRLSTTT-PVARKEADGGDQKDLAGRIIEDYAIQPLNVYVEAERHK-KDPAAQIVAIAGTHGRYIEILGLYPKNYEMDTDLGDIYGVRQRIPGQDAAILTRVATGESKRNGA-SHMHLNETVYIPGEEMEILEQVHTEGLGQTKSTDIQIL-FPT-EYYNIMWP--KRNK-RH-EM-KAI--DITPYVTD-FPRVDHP--N---VS--I-SFEQK-Q-DVDDS---PAM-F-A--DI-G-L--G-IV-EAGK-ILY--N--ARTESI-S--L-E-GP-RGSHEEHMRGSFALF-VAEGG---L-R-TN-N-TLG-VIKREMYKFL-R-VGVKYFTK--TYAIVGWVSNA--KE-N-NEKD-EGPVTL-DM-Q-FADNTG-Y--PDG-R-CVDRQQ--VKD-NR-DNAEK-AFRA-GR----FLEGR--RE-VLEFVPSYYLGDREEKS-FQQR-KNLRVARRQIRIRPGRNNTTPGEIGSSGNIQRVPYRAAHSAYVGYQLAVRPKNKKNEEKPVRRPRSVSLYNEHLEILHKGTPDNGVCDRVA-AGVASFIGLESGPRVSMAAKMRGGNLRTGGHRQMPRIIAMGIPHRGIQDMKTLQDLARADILTINMPYLRLYNQPEENNW-ETQA-TMYIVLDIHRFSKIG-SPQLWVPDI-AITIGLPTLLPSGSVTAPWSGFVAVFAKDRMVDTHQ-HQRGGDFFWRYQVNVADGAELLLDINT-AKGWLDTNELAPTRDIMLQITLIFWTRGEIEPTNDVEFMTVKQSGSIAVLAASARELAEKWALGLKIRDRHLLGKIHQFLGD-DQIRAAGFPNKPDQVLAWSSIT-VIANELAADTNA-TLSEINASTTLMILDSYKWSFGDDHRYYVNGDHGFVVREHEIYDSNYFLQN-EKMDVRAYELPGRR-LGPFVY-PAYRMLVVTTDDGLARILSTLSGRRAWTAI-EDTLEAAKNEQRAEDTALLSID-YNLRRIRENQFAADEMYLPWVISHYWNDLRVTAIPKIKNLLRVDDRSDRAANQKNQHDMHY-TYEVLYFAKTVEAAQNDGLGLVIATDTSAGAPIGVVIDTQVDLVAEPNTILHATSGEAWPRVKRATASDWICSEIENSTTRLVNSGNPFEAGDYQYAPTAEAAEFGQELIVVHDDEGTVVLKGRGDDDMPASVAGIVKSTSGVGVHFTFEKLRYIRNQANAVKWAASTVRTAIDPVVPEEEDNADKVGEATETLTKFNRTGMGIKATEMQRNRNLNLVNVNVIVHKG-ITRMDGLSTSTSIKAFIRDLLKIFFDERVREIRLEIFGLDTLLAPEGDLPDVVAANQAENEDAANVKLDHAYAKDADGELLRALTSKDKIKTKDPEDLDNQSEKERYIRREESRGSDASQQEIQMVASIETSQAEATGGATIDILNS-GMKLFVVARTLPMKLN-PKAISVIVDLIEKAYLAKTAWEEEDGIIRALEERMDRKSNTLNQKKDRV-QASLEIDMMNAVFAYQ-GDLK-IVAVTADVKNIGMFASYAYGIKKGGDN-IGGVKEDDK-GFHDQQ-KAMDAEKLAVILLEKEFPMICTLGDSSGSLCSFIDATLDNDVKAPRFHSHSQLTIEGDITPLALKTDPELLIAALPTEFKEPKW-QKRNSIWIGYTLFLKKLNVMMNLT-KKLVIPNLIKWN-EVIKKNQFVADLHADLLLKTSAKAYIY-DDTES-TVLCQYKALTQLIEEMKHTFV-GTTEMT--SAKEHMI-PPAKNSNTNPSNSKETMNAFRKDLGFFEQVIAREVLICRATS-TGQMTDEINEPRLLMDYKRTIDKWPIIPNQYYTKLLMEDISYVIYAILKT-Q-KRDSAAKNDLI-FNNYIKTQRIVSVYASEVATRVYGG-KNVNTLDLVKLAGLMRAARETDMDSIPNHLNEKADITYMNEKEDTALEVESRQKF-LIYSSQMRSPS-HAVRNAKIKVSRKDAKRKEA-FDLAGASRFINARLGHSATGGGFSKSLPFYGK-TDQETHPVMEINLDGGKARHRKTDVVLNRTDFPIEECVEKQLKHCAEALKAKILQIAL-DL-GGSVILFGGFIQSTVPYNGSGPEINENTAIIKIVQT-KAGRPKGVLGDYADGEKIGEQKPARDFDEY-IDDMISVKRNDMMYIEERSGFDMRGKRVWSRARIFDHCFSEHAAGASKKMVKIEESLGNYSNMKEFTQSDEKQTPIVIMIAPAPLEHFAGEKDI-TDLTVLDRKAFILIGGRREAVVVNDRKF-NNKFGLYDLPGTMGRGTPATETAMTYHVPS-AEGLIGDFVGHQEIEQRVTGGDTYRELGGTGKGPPTGSLNAVGKFAAVGRKVEDPIVYVATQKVGTNSFTINDLVTTVNKENGQ-PDV-TE-RASLLHAGIDT-VKPLAVQGTGPPGDIQEGDKLSIEGMTKETGTIENDSDHGREVRVVGIG-LGLLVVYAFDPY-GFQQVHELFVDHVETLLKKRIENVAMGVARVIPFAVPGIPRALAKMMRALKLPAPNHTVDNIRESFAMFKDRDKPELALKIDDAPMNDIID-YRQVIF-----------------------------------------------------------------------------------------------------------------------------------------------------------------------------------------------------------------------YAYSRQLTGLAPWAITFSYKGFAHAEGMSRIAQYVESMNGPKVSDKILNIGELAK--MQSEA-QHREIDRMEAAPTDRLGGQAEMDHSIEALEVIKPQKDDSEDPPKLEIFLLH-MM-HPASFLHEEEESKTTALARFI-NV-FYVID-EDLERPAKLEVLVYAFSGT-ERNGAN-ATESVKIVAIKIRARQAN-DEGRDT-T-VRAARLAVLIY--LPH--GATARYKAQ-VQ--ARSITMADMG-SREDA-QTMTLTERALIAVIIEINLNDTRLFAG-LELARAVRKGDAGPDRRDIVDDLTNLTVNEHRVQESPACE-SP-KQKKRNERDVEKRVVVYLKLFGGDKFKLVIAPMG-NLPARRMQRD-EEALQ-DMEVERLKRDKSKGLVDKRKTSADVASKPEGIIARMERITKSDCRDGQ-EPVRDKILFVVGIREAADAGLTMQGSAMEEEAKG-KDINRHAFCG-KAVRISEDRLAWHSKDWYLAHFTRVGAVGWILDSTHRS-TKAMETKYESDL-G-FNAETAYSNWMVKFSDVPGA-GGAEKQRGAM-IAKVYANLIETGDLAEIGLNGGS-DVSRLEVHKYLGKILGPGAFGYQEAIAKRLHLVSKRVVISIKVTVSAAGISDKALSMAKDPLSSTRVKNSGVMKELAKAVKRTVAEANGAISIFTSGMLRLVETVAPTRSVVLRLFSDAGQLGAFQRLSGARQRKKKTAAQVNARPINSP-NEIASAGCLNRTVATKIGSADICSEGARKTAFQVKVSKVEKSSARNIGDKATMSEVGLNMRTD-E-A-EIVLQI--V-TKFGDTHSVKFLLGSNKRLFTFDLQVLARVITDDRVPI--TE-FDKSCQVL-MT-IKSPAEEAN-TRKSYLVAIHVIQNNEGTASR-FEQ-ARQGANAYKFS--GMNESDKELEIINIWNLQA-NSKNRGLELTKAETDVVAVKN-VRKKRSINRKNARQLHRYSKASLILAKSLGHSSF-VVIHVHDAHTVN-KEEK-YENYAETFEIIEQEVQCSTGERVS-VSKFKLFQDGD-DT-KGDMDRGL-KILKQ-FIRRALTEKKIESDDNVLRE-GE-LA-M-GE-R--AV-LEDRR-K-LHS---VLDIPSIHRL--QRDPL-LLNTAD-S-Y-LTLPTDD-ALIV-D-SSYYEDHNST-I--QTR-AF--E-LESAP-KDKIHH-ISVL-LFRRGE-VTNAK-S---KLRF-KHLR-MM--MILVIF-EELEPGLRVRQPD-ESFVK-R-FKL-RA-AEIIEAPG-ERIGHLLIAWS--DYLDTETKL-PGKQAINTVPV-ARLRAKEASPGVGLITLFG-TRMSNNYLLINERSSMDTYVARE-FFAL-LTREYD-TDTIGP-EAPP-GYTS--APSRSVSQ-PCMFP--YE-GFS-ATVGPKVRRQ-IYRE-HPYLGIADHKKQEG-P--ETTGEFIIFGMYDTDLFEYNRFEGPMLEFWRRIPWPAIGVYCMAVDTGASAMTSIN-ISKQLEAFYEVCV-AQEDTGACTDIIFLKLCIMQA-ELRLTDIREATGVALPNQTV-VEVLKALG-ERE-LDNDRV-QRMI-KEQFWEYEKDRHEFQPNKLSERSTY-V-DLLTQ-EKKKFQVAIAGQKLEDGTLSGVTIDIRYFAHDYEASRKYLGE-LRGE-FAGPLAVSGVFKQEYDGSKTEDAD-STYWIF-VNDDTEDIK-TVFM-IHKSEIAR-QGMRRSRGTRGE-QCEELAPPGMFGKGGAG--SLQGAL-EPDVT-D-GRNDKVQ-MMFGRLSEVHQRNN-DV-EYGGGSGEKLVQ-IDE-IL-AG-FDAV-FEAVKG--HSVFEIG-DVLTQKIDVAYRAEDQQHIL-EN-NRKV-AMY-LVLH-RIGGLE-MG-GDDKRVLI-DKVG-RGAVRGT-RA-GADLR-K---VGKII-YR-YLEGVLLILVEVR-DSRRILNDHSW-RTV-EVGG-G-ESNYTG-DI-PIDAV--GP-LR-E--I-YEEDR-LLAFGFAEQDQIHSMKGYTA-LATRNVKAVTYTFVQQRHLCLKNMKMIKGGRTSADGENTKPDETDLGQIATATGSTHGKTRTAIYDDLETAP-APQRVARLALGRENTGLIEDPDHNKDVGDLHTIRIGLKMQRNEVIGPGGLGVKEHTYCPGAVGLVEMLFDWNHIEKASAYHPKYFYRCQTGVMGRRQNTKDEERMLGFAYILFFTAALDEIQHIR-EATI-VVF-P-FVM-FSKTRISANPQPDG-IVA-RL-GVRKALA-AA-EDAVLEIDFVTVTTGFTSDQLDHILLIDVHIGIIFPEQPVIPIVETNK-ERST-TTEGTGMSAHHVKFVIAQ--KGPV-AVNQ-PK-NV-FL-IR-R--KRQ--IDFLLGK-DFETLIRRIDEQD-DFRLRAGT-V-STKGSVM--LNV-IRS-EIKDRSRMDCTKFPYAEARNFHGRRPVT-GVPTAFVGE--LLKDDHK-VQLLLANERYLLARNKGVRLFSHV-TH-ESTCTAQGALIETGEIVRKAIKQEVTISLALEIALDPFKGVQEPYYRPAKASDSETGRMASIEAYFTMGAFQIFMLVG-NVKIEFPEKQVPRALRTVPTTLRPTKHVSATNNLWPSHLFADGVVLVLAYVLTQATNVKGRFHRTRIYKQAPVLITNATGAGERPMVIPALFESRQIAIKREYS-ASAQAIRLNVSGEATTVDELPDPQREGPLKDFDINLAQQSEYLRLEIQGEYEFI-T-ASGLALVGLSLGRNLYQFVILSGGADRREDKHV-EQLKLMDLSFGQESGPKADLNRKSDQWREQLMDAMVEYGETRSTVSTKFKGKKVITDAYEI-WPVVRVPLSILTHASGLKENTVAIAVQLISENFPRIVAWAHRLLASETTYGHMLLLNRMLVALNNTEDASLVIEAPLDDVGLTCKLLLFAFFFEKGMIDIQQDDSVLALLPDGTLHLNKTSHKEVGLHIEFKEGIKPGYNDDEPRTRSSASSASETRAALNAEMNSNVYIMARNHQKYYVLLPEANLQIIVLIENDSPAARSMNIRKGAGTVTLFIDKKSEFQAAIQGPAVPLLLEARLMKLAEDKKGADKPHGSPTVLEIRSRL-MK-GFNIYMYGDSGALEREMLKVVVADQAHYLLRRAMVVKVVLLLKAGSQRQILTSVT-FYAHTVVVAELAAMQL-KLLIFGSSNVDLRGQLRMGPDEDLLPAVAAAINATAQKLDVIKPATGTVLVDQLIKRAESKPVAGRLVEGIASTKSVVSALTQL-K-G-DPGDKNNKVGLYGRHTENVAIGRIPLHVLLHYNIPASRTTAEVVVKEAIIPPEGVKAADKDNVG-EINNVVDTRCPAGELAE-IAWEGEETHNPEGAFFQVGPLAQDESD-YGDVDDVSKQDLQAWPSVYKT-EFTVVRTRGPLKLIRQQIAPLISADTVIATNDGRVSVTIDEIEQALELLVSARRAADIKAVTVNVFYARNKGDRGIVSLNLKFGEGRSLFMTIDLTLSIKA-KVVGLNTVYIHEEGVSGFRANEIYFAGDSMEDDGADRIEVTYTVKQATANDVCGEEFM-QWAEEEIHLYKLDRMLD-GLKFSDFALSTPNETVFAV-KFCLLNTMV-RTKNITTETHEGETAIVQAAAGRGGDINTSDK-ASRHDQIAIGALEKPLKANNFREILYIYT-PRVLRVAEFGKSAHVFSTLKVETEL-VEIATVFVNRLVTKSIQSSEVDPSRDEAQTNPAPNMRQQGALIGLVVSTNGVADDRAQGG-AGIFELSYTLSG-DNCADLTDIALGDTFIVSTRAAGKVAATTLFFKIRFQHLEIFINEIYDETVGMAAADGA-DDFKRMTHEPYGRA-GTL-NSAVLLKSRTDVFST-DTIDVYLARNAIEVVAIGGKR-VTENGLLG---QDSVGETDGLGLDEVYIMIREITKRGQ-GAD-AYLWDGII-ARFESTFPEEINT-TE--GGL-GMVIAT-IDA-TMTIRGT-GV-T-QR-LGG-E-LVKNIIVK-VALKTNMHKKTD-V-VKLNRCAP-KAKGK-ILFQVDRG-DADNSISKVAI-SEK-E-GTIFGMRESGRNHLGL-KNTDET-WHDAVQ-DIVHRDAVITYPEEEQDRRAVVLLAYQ-IMNEAALPTVINLVHIESS-MKVEAEELRS-IF-SGVIITVRSKKTELY-ARR-GDDNSMATEERMDYALGTAGYSLDNLIL-LMDDYE--LDVRPMDSPFILL-GQSKY-EHKQINKELHHA-EQE-RI-EVNLVTSSLLP-EANAKRILRT--RRDKK-FEQDQVLGKQLNLSGNLLLTTL-NESKALLIKKV-P-KYE-STDAKMTHDGHETALSDALVV-ISVDRQVTL-K-DC-GNLVAVDNH-FGEIIAAIIDQG-NDGNMTIIVLADTD--LR-AEQT-L-ADLDPLK---QHPSNFQQE-AGDTAK-MS-ENFAALEVEE--DE-VGQFIRSKAFWT-S--PSS-IEFPRQ-DMIRNNVGQAITDGLGREVIGHM-VNMETI-IST-RARLIL-TSTGIGAI---DEHS-IFHEALGAL-PYGLRGIDEAS-AMPIILIRC-NGEHIVVPALINIRTMSFQRVAKGGEHCFAQLEKDRRENLIV-DQEEHNALIV-SLFKANDGAPECTVLDTVYYVQTLRLSGGKVKPFLVT-AG-QGGQVSDMDTK-EMEEIGLAAEMNGFVITRP-GE-VYAHVAVANG-LSRA-WRAKEL-EIINMKLMHLFGVIGREITTLDEA-GLGVADQTLINCIIRFVLVADESYYTGPRKLLIDIFDRTSMAGATVL-CQPL-IDPLV-VGADEKDVDDAGKRASTTDI-DPRTDAHKIYSQCDGRS-ILDIRKPKIETMKVVPESIKQKLNTPAKPDVYSEIGY-TVAEEVLYVEFPHGFAV-SRFEFGKMVTVEVRSGHLELIRYGDQ-KSVRDASSGEIGGIVQEGATCIP-ATFLLSVKKESIIYENGVKIIGHIKPERRMP-SFPRQEEAVNSDMHAYYRSRLLL-IGEGCITVED-TIDVRKLQDKQREFNKCEEL-TLDQTNEMVIEKGVAFELLVIKRSEREG-QADLVRVAADIHLREFIVKCEHLLTDISLFDRV-TDQDDRRGGDRNNILSEETELRLGNKHVRLSAY-TARSMIRFVLRLSAAESFTQGAGAAVRKVKNDVIDAQ-MLQPYNKFLATKTTVINNRSDAKYGDAHIVPFGKDAIKATRNRF-NSD-MT-HLN-ELMVVTDAAELIIYYICVTLELG-GDYATLMQGLVTGETVEIS-QALAGGY-HISVGETRMILEAPVILGSSPYEEVGVINTLDEAQRGVMPAVETSEVERLVVEMVRKISTFEIQDL-IAEQRMVKTFGDKVFTRATGDGCKSESQRYSDEPLAASVTVLL-LCINMGWPPVGLMTLDGARIKSGGADVQDGAMAHAWARPAYDFEVLLESPAAKGLGIVLKVVIVGGGSGGAIQRSSYAQASDTLDTFGSPTWLLKEDLSTEGVTSRKANA-DKVITRRGRERAKQISQVPQLKWVLAPFAPGTIENDRGDPGSMLSGIQILTLIAVDVIKQAVQGLKKALFGLTVMAVDQDLAAIIGLLVMKAQYESMKLRKRGLSPVVLAEEDDFGSAMTGVEGGGDRGMLAIGQERFSEEFLDKQTATVESILLADTSKGSDR-AEYFEV-TMDQKEGRFPELL-L-IDAKKKGTGPGLPRAEGTRLAPPRYRTI-YTEDDDGLIKSSADLESQEEDITRKIGFLA-FIVPSLLDGELIKIAGGRSIAAHDIQ-AQEEDY-DLAILIGEAESSLLLFNALGAR-IGEKLPIALYSISGGTAQSAGVFL-VLSPAN--S--T-DFDSET--SE-KF-G--D-V-EHA---DT-D-QEM-K-KN-CRA------P-K-----R-S-------VF---R-LAD--L-P-VED-KMGGTVK--LET-W--QPA----V-DGY----KVDD--E-R----Y-----RLAWWLD----LW-A-P----W-GH--A-V-EE--DAMS-I-E---H-AIMW-P----P-DFD----LLWF-GEVKY--NKK-W-H-VE---K----IETF--E-IF-SK-V-------R--HE-VV-R----YP--D-V--EDL-------R------TT------ML---E---T-E------D-E-SIF-I-P----ARI-I--E-H-S-M---GVAK----F-E---CL--AW-R--F-D-----YCVC------NL-AV-VI-E-G-W-E----K--D-K-S-V-YV---T-R----I-TF-GR---K-LLKG-AD-I-----ARG-R-IWV--R-E-G---GGK-G--SVL-D--PL-AI-KMAPP-R-A-V-DN-FP-K-R--PT-PI-TN--L-DS-------T---DYS-ET-EI-SGR-M-AQ-HSMLR--FK-S-NYE-VF--WVN-KP-E--T--F----K--V---S-A-T-YVAA---TES---G--YYEI-P--LHLMW-IPL--WII-V-D-R--ARLEDS--ED--K----I---S----V-Y-KFAVY-AKL-THV-E-KA-DFRDAF---------G-T-V-SY--HPK----YV-NQ-Q-G--PE--D--E-AP--P--DV---I-DIAGSD-EC-RKYYI-DGEK-P---PTQ-R-----CLMDVGF-GLE-Y---T--HN--TL-ARF---C-W-SFFA-VWWM--ES--P-YERRLFI--T-GG-----L---M--S---RN-Y-SE-Q---P-AI----LM-G-KTLAT--D-KVVNLDEETEGGTFGYPKNVAVGQFGMT-DQPTLSPLQENKPHTPPNAQSRVVQN-LVRMLPNGF-QLGVRGFR-KLSGTAVVVEL-KARAHKIGTSI-LDGMNQYNRIMGKATPATGAQIHGKDVN-QQKFEISADHIGDSGVAGDRILALIFPASEYVVSERIVITIVGASGQSVIQD-SVGSDAFGQKFVKRALTKTDGMVGEEQVLERGEDESSAVPSPGLT-V-RSIPKTAMFVEGITD--S-K-ELVLLPVRTPSTGHGL-SLEEQAFKPRF-MASSSVCPSILKDSW-ATYAI-RGTVGV-FSRYSH--RIQDE-EDSVYIGD-DSQLVELGWIIVLD-I-P-ETDAL-VYSTEAYPYYTANNSVV-EKF-LRVHIRDFGLL-LAKRQAVEENMLAV-E-V-T-D-NSWHKLIFIHVT-NQTGNLNKTPLMDADRIT--MEQTASVQNCMVM-DDRKLREIRPETKVHSLQLHEIFTLSVY-DIYDN-LYDN-SEYAGL-SREKVRIA--QIQE-RTITIG--YVITGRI-DGYP-GLGIGVSEDDTY-DSSEHIEYEEFDVTSK-L-RKLWAAAQLDAR--C-LWTADTKSS-DEPADQPSEW-MLRDILRELGLALKYWT-GEAF-LF--FAITKK-ILWAQEN-YG-HHKILEELESARCV-RMH-NTKRE-FSNTLVDAK-NL-K-KLDAT-PSG-IFEYAKYDVMEVTV-GIL-GAP-A-DGGVVPIDT-G-GAMNEFSIALKLKTKDLQPSL-RNVKLLSW-LAAL-AGM-GEFVYS-GFNGRIGRGVTA-QEALAPR-GDILAFAHLD-IQLYAKTAKYDEAAGARV-R-IAG-LGKHS-N-VTSAGMLEKMGKTILVIQLS-D-FE-VNLLQHAA-LTKIVGDLAPLYLLLG-KAMMLA-QRK-HSHQQSEGIS-YDAVYINIDEMYTP-QAYTGSSDEIDGPERVDPQ-KKSKLEGRIENTFWNIMADKRDLKQGTNARLPEVLKLKFYELHEKIKALARSLLKIKSGQLKAGEGVQDEKIRIKIDISGLIVLKGSTIVVGPRRFVVATQENVPLTRRVAIIADEIQIDISRQQAVDIYKEVVIKILLLKSRPMRIIQGAESRWSDKTLNRETVLEQNNVGTVGKEALRI-QLKDPAVTAKSITPL-VTEDAMNIIKL-EDGPKVAAFNERDIAAKLKQNG-LEGIGQFDER-YGDSAFLEWLEAG-K-K-TKR-DQDTLT-EAAVLSKRKKRLPPHGEFLLKKQEESLGGTP-ERVKVGKAYM-EPEKEETIPALKVPALMATI-ENIKVNSTMDAGAGMTFVRE-IRVGNTTFPSVMGTLNL---SI-KL-DVQRG-IFPAKHKAGKPNKLAGTGEIDSLEVADVAAILVHS-RQEMRAGPELG-AAVENKQIVAAADAQGGPVSGSWILVME-FSLISKVPHDGEAG-AEI-REESGAGGLKDFEI-LR-TIKISHLG-VFIARLETQSFARVYQ-YRVEPAPSAPAEMLIFRV-MGKHVYLNANKKAPRIGGATDLPEE-VCRSSDVTYTPAEDEIVNTKVLIIALGKGLMSMKY-IKSGGAFRMGLVYN-SILVLGGTEMLARAEYG-TFAYVDIGAGALKVTVPGALDHLFSPENGFNSVA-ATVSHSVFLLGVPSEDMISARADVA-YMAASDKGNETALGQTVGFYMSSSPLYERASNAS-RLFIGAVKGPGKGEEAILEPSLRPKALGTAGKNGYSVIGIGMIKEAQNRRGKDRDKESRAREGMLI-GVDLKMFALSEGVVDSGNFDDEERMYWGCFRVKTLNGAAVIRSKKV--NVLG-RHRDTTYVNLGISVTRKLGSFRD-NYASVSRHF-VGRIEIDTHGD--ALGGNRDIVDGAQRKTLLENVDIYVSRKNPSYKNVQ-IRLKEEV-WDASLDIDAV-EGSSRNAFLVDPKTYTLDIYLARE-AESLGSGFQPVVRVTPDQSLGTKSITTRIFDPNGEC-GYLDALKQVRKTANVVL-EGDLDVSAKGVAYEFTDEGAL-FTGLSKLN-YTEPV-RRS-AEDIR-Y-EHYD-HKHYNK-A-GDVDTLSP--LIEGPVL-L-KS-YL-AHVFK-SDATMN--ETA-DR---L--M-VDPEP-WDA-WIA--WANMK-K-TG-Y-VK--HDETSMYL---LL--IG-SG--VPAA--VVQ--CEA-P-N--A-VYG-KY-Q---TTS-WLWPQKPWVFIKA-AEHVPF-GSEF-AVKGILLH-D-SI--PYR--R-TY--QNPRHIQP-----L-L-DEFE-V-I-IK-G-CR-ETA-Y--GVTA--L--DDDEV-VGPKI-W---E-VADFAA-SSFTS-NW--E-KPTKLH-LN-M-TN-MSTN-E-VL-GEL-RA---EV-K-TG-L-N-WG-ARFE-FR-F-R--VE-GYDY-F-TT-------AEDH-N-VA-E-MDILMV---DHF-YSV-GV-ELWQSLMS--LVS-M---EV--LQ--NKS--ENS-DLV--RTGQ--YNE-E-V-T--PKA-K-SKSG----FN----PGW---FLFDHIE--KKFDSRK-WIKIG-DF---FYR---LQAEY----THLAY--IEWIDVCG-EE--D--T-VQ-I-Y-KK-WEYGS--EL-GDSD-IP-QQ--LN-KVVV----IRT--LFTM-HTS-GN-EK-ERL---------------------------------------------------------------------------------------------------------------------------------------------------------------------------------------------------------------------------------------------------------------------------------------------------------LPREVQDSGENAIAQPAP-NGNVVERDALGSKYSLEERDVIRAHAEETVDKAEQNAGSKEEDALVGVIANIIIQYD-AVNGVRNGVIMKVGLNGKAEMPEIIDQGQEAADVRQDVAGFIKRGTIAVIESQTIAEVERPTVVFLFVVETEKA-VVLIKVILLM-QLIVRESGSTDFEADLVRKRTKERYDVEMLPPFWTLQF-KEL-TTGVWY-FATIQTCVALKVTG-PFLHLVDREI-LKEQVLLNSYECKGERNLFHLNPDHFRAKDQIITKGVDGCETILAGFISYMDLNTEVSDSAAIGYDFGWNEIIDEERH-ELLSKMK-RFVERLIEEFF-LKTAIN-HWRRKAP-AKEDEDHLEAMQVMQLS-RWYKTFRQINEAVFDPAEYGLAALPVG-PMLMAPHAWIDSYVARGCSPQENVRLSLPKNRSVYKFQFGGILSANEGPVR-QGDGQQDNPVIL-VA-VGRKVVESKLTRRLDA-S-QYKGEPRVDIGD-IGYRGYGKGKFCS-GFVWEICEDFHL-FPQDYGIAENSAVKDPNSSNELDVFCGDERWKTLRYLITIAIKAVNIAVLPEGMRAFLMQKNGVEVIVDVGKIVEAPWENARCVLDSHIALVPLLEMIKAPGHETLMPVILDRTRERLEECLITVTGEREIVVVIMVGKLTGPRWGGLIDENNTEPVVYLTRLSLSIKKHPYTTGEHTRETRAEHRALTKT-VLAGKFESVVHGIYQ-TTRKNI-FIEFYSPYQKRLERTNFFNDISLRLVMKSLARGFIILEIMTPEGAGHPVVR-PIALIRSSNVD-SVKEGLAH--AKPQVVRKSA-GTVIGTI-EA--EV-RDDSL--II-VKTF-LVAV-LFLQAQEG-AAVA---ANGME---VTARPAH-I-KTII-M-V-IEGEKHKVGNQKRPP--VRYYKV--VKAETE-G-ITVEA--R-GAVRQSNQG-KS--I-DDEM-DSLIHSPMIDA--MVHLWELAS-KTLNE---DDLNVISIIGL-E-DV-V-QQIRGS-QSLMVV-P-L-GDAIARP-GKTLR-DSN-FLERA--LK-DPGLWTKGVRPVEAKVHTQNRSDLADIESS-WE-AGLGMSPKVKLDAKPL-LRD-ILDVTMEDGALSKKMMPVG-DRA---ID--GEGEDVAGDVRE-KA--MKLNQKI-QP-GK-LSKFISLTKYEV-K-DIENMSL-RIAKSMAK-IGEGFQTNHAGLS-E-VTRK-KTY-LKGLEKAIY--EEA--RTRDK-GLVARQDYLGPETKRK--ITARK-VAVAIAPE-VGHSLKIKVGVGVY--D-NDV-L-EIWVRGME-IVAQV-S-Q-DNKDK-TLIA-GDLE--E--YFNYRAEPLAL--CR-A-EFAER-R--RYDGN-DGEMYKVI-GL-KLHEEKNREG-GYQDERLNGEN-AGSIRG-Q-IHYDAE-KRQGGA-HQPLS-D--HRP-LPSTPN-K--LELLA-FRPATVFNIMVSPRQ-ERY--AVH-IVQQEKE-GAFLVDAM-IIGNL-KDSAVQG-K-DD-M-AQA-V--SQV-DAYK-QGAQIGI-S-TLDLDDVGHDNLG-KEE-TNE-HAR-TFEFGQ-Q-TMIRLDK-YDIT--EVTTKNNKKAE-TA-DANVKVQFR-EKG-AIN-DVGRELKLREVL-RDRRKSL-GILNG-LEKTDMNRVK-EL--KKKKED-A-NDAYSDTEIL-ETEVR-GIQKFLN-PQLETEA-SAGG-T---QN-G-VRGFVG--ANVAIMSEAE-EKHEK--PAPFDGTDQDIKE-DTFTEAVDRRGNGNQPLD-ANQFSDLDLAVKANVKFVPDTA-TLPAQGPAEPIHMKQKEIV-VKENLREPGSRAPGERREDSKKQMYVAEQDLKE-A-NGVDQLADKVIKTNDSKVPSLS-G-INQKDNDNFALNDGGLITFVTTAAKYYAELKQV-ASNIALSAVYGA-AEKRITKDVIKEFDVLDAA-IVLTLYVKEIPGLRVESDVKASKL-KAGGEE-NMVVSE-PRDKKKEEEVFHKIDASNEIH-LLF-VEKGAGKGIAAGSEIIPKTNT-DRIATLLENS-REGFATQEMKAEFET-SAGKDQ-PY-NYV-EYAKVHSG-KLYHTPV-LPIGTPDHATLS-DREKTIAAKFEHG-PREGLRI-NDSAEGDKRKIRRVKIRA-GNDGPVNLST-QDIDDE-T-G-MSFVVRHLMTID-YLMM-ELADSRARSMQGYLVPVDDE-ETQHLEGAVLEDYPGKYA-KPGTPGNVPVK-DTFFRSEYWAIF-VYTGDIIKYFKLLDVVDRA-PI-GDWGTI-GD-ISKSKLKKGTH-LASEEKTID-GKHTMKLDLAPFSV-VEIHAPEEA-NSVIFGVSGLLKDTKATNRPDRGMKLITHVKFEQ-NDDK-KKKGL--AHKV-TNGSGVDPEQ-MDSVEEINDTIECND-IVRLVGWG-HTIRLYCVIQTFVDLRARTQKVLIRLKGRVI-EIGATF-QLLS--HSC-ASIARNANGNLIGF-KMVDGR--ASMAEINEYSEREREKTRLT-GCRADYE-KIELTE-ELGD-SETEGF-DAQP-RKCIMDPGKYEIKDKLLSDPILL-PSLD--QRKV-ELVR-F-LLDLHSEW-VLAKFPS-KEASKESSKNKGKAEGQA-LSQDAG-AVG-D-YVALSKDDETVLAS-YLIDE-ERLPN-AAD-LTNLPGA-IRPNKSLK-GIMLPV-DDSISQQEE-KFTFRLKEYM--GHN-KLVLDE-GQ-IRDLEP-VID-ERESLKLRV-EPEAQ-DTFAQQLQGKIYT-GVYGEFRIE-YPKASKRRIYLGD-TKVLS-DVVAGLDVVSEVNAKQNTLM-AKE-AAQRDMLNDPS--ISQSTNDLS-GADLARSLVTKQSICRTVV-VNEL-QEAR-DSHRL-G-LREREAPLDKERAVGELGETIHGNYTQSG-KVRV-P--KTGGRNSRVG--ARIDGSASLGVVR-KVSVMFTGNEAL-TA-QIGM-ESMFVTF--ALYKNLE-S--LPDTLDPSRYEASYDDEKNSEIIPQLTLVLVDPT-NAIAVCMYGAVKGAG--MDYLHFRRMSPQKARLNGYRVQQADLG-VWDSIYDSSEIDY-YAKNEDSGYEV-FSKFELVARPRAY-YRTDRNVIFMQQVMDSLYAFVSLGFLTTVGDLRTQAI-QR-V-AGVGFPS--LEQAKLVI-G-VKDASPDVIETRFGRYGILVNVRRTDCSKTDIAEKRAAGEMAGDTGAQNKSRAGHETTVVLGELFALKAAAFRYQV-AVKERDAAGDTGVVSSDSAQFMAVSQEPDARNNEILKLELQKNQDAMESETFETVREENFVN-QQKVVTGPITVTSPLVAASGLPTIKEKIENVVEVVNTIQVE-SPLEEIMELQDQKGRDANLGNPAGDPGMMLPKADNLLTQVTLKFKMVPIGKVRDTEEQGILATEDE-IRNEVGGKMLVYTLA-PGLIR-ATDAPVQHLRATDE-LREIERMVLAKREELMDVMVIEKAHTLGSIPS
>2572088.3
LTARS-AHLIPMTAFEWLPIIVNRAI-IGDHAGLGAIAKHNEFYPSKDSLPKHVLVLPDAKRRGLDEQS-EYPNFYVSVGYPPRGDPNYKQLAQVINNAEVDNEK-EAVATTDAIRGLEASAIGLTASLEIYLATVRNL-LVGEE-TGVAGFETLVA-ANEQ-KLVKMGAIREGE-LLANIK-STKLEL-GKATQFIGKHE-SLAPLLAARFFGKISASCIAKL-SA-ILSTLAARSEGLGRHVLEFKDRHDGEKRLIKAREVEAELEYAETGRRMFGTTIEVRPISETERGEVADGITSCLKKDAV-EIAAIHRAEEVEGPDDETIGTVGGFNFNPALEYSVLELLINRRLSTTT-PAARKEGDGGDQRELAGRIIEDYAIDPLSVYVEAERHR-RDPSSQIVAIAGTHGRYIEVLGLYPRSYEMDTDLGDIYEVRQRIPSQDAAVLTRVAAGESKRGGA-SHMHLNETIFIPGEEMEILEQVHTEGLGQNKSTDIQIL-FPT-EYYDIMWP--HRNK-RH-EM-KAI--DITPYVTD-FPRVDYP--N---VA--I-SFEQK-Q-DVDDS---PAM-F-A--DI-G-L--G-IV-ETGK-ILY--N--ARTESI-S--L-E-GP-RGEHEEHMRGSFALF-VAEGG---L-R-TN-N-TLG-VIKRAMYKFL-R-VGVKYFTK--TYAIVGWVSNE--KE-N-NEKD-EGPVTL-DM-Q-FADNTG-Y--PDG-R-CVDRQQ--VKD-GR-DNAEK-AFRA-GR----FLEGR--RE-VLEFVPSYYLGDREEKS-FQQR-KNLRTARRQIRLRPGRNNTTPGEIGSSGNIQRIPYKAAHSAYVGYQLAVRPRNKKEEEKPVNRPRTVSLYTDYLTILHKAAPGNGVADRVP-AGTAAVIGLDSGPRVSMAAKLRGGNLRTGNHRQMPRIISLGIAHKGVSDLKLLKNIS-GEVLSINLPQLRLFVKPEATTL-PSRADNMFDITAI-RFSKIG-PTNIWIPDI-GATISLPLLKATHSVTSDWDGFIAVFTAEPMVPDYC-NDRGGDFFWRYQVNSAEGAAVIDDINV-AKGWLETDALRPLGDLMLSATLAYWTRGEVEPTNAVEFMAVFKEGSIAVLTYATREIATTWALGLPGEDDQALPTMFQLLSD-QHLRAVPFESKPFELLPFSIAT-TMNNNLTSETHK-QLSELLTTLKLMFIEPYDWHFGDNHRFYGDGRHDFTVSEIEIFSRRYFLRN-QQGDVKAYDLPGKR-LQGFLYMPGYALLQMPTDMAKERLLASLSGRSKWAEE-EDTLEATKEEQRQESTATVSIE-YSFKRVEENRFASQELYIVWASSGFLNETQTTEIPQVDRILVLDDRLERAAISQPQYDMTF-TYFVLYFAKTVEKESNDGLQLVIATDTSAGAPITVVLDSQVDLVAPPDQMLHATQGQAWPRVKRRTGADWISSEIEGSTTRLVNLENPFDAGDYEYQAVGDSANFGQELIVTHEKEGSVVLKGRDDEDMPAAITGVTRSTSSVGIMFTFEDLKYLRNEANVVIWAASTVRIAIDPMVPEEEENADKVGVATETLTKFNRTGMNVTATETKRNRNLDYVNVSVLVHKG-ITRMDALKTSSSIKAFLRDLLKIFYDERVKELRLEIFGLDSLLTPEGQLPEVVAAGQEENEEVASVKLEHAWAADAEGELLQALAGKDRVKIKDAEDLEHQSERQQYIRRQESRGSDATQEAIQMVASVGTKQAEAKGGATIDILNSTGMKLFVTARTLKMKLN-PKAISIIIDLIELAYLAKTAFDEEDGIVRALEERMDRKSNTLNQKKDRV-QADLDIDMMNAIFAYQ-GDLK-IIAVTEEVTNLGMFNSHAYGIKKEGDN-IGGVKEDGK-GFHDQQAKAMDADKLAVILLEKEFPMITKLGDSSGCPCSFIDATLDNSAKAPRFESHAQVDTDGDNKPLALKGDPEIILAGLPTEFKEPKW-QDKESIWIGFTLFLKKPNVMYNLT-IKLVIPSLISWN-VIIKKNKFVAVLHKDLLLKTAATAYIY-DDTNS-TVVSQYKALVQLIEEMKHTYV-G-TEMQ--SAKEHMV-PPAKNSNPDPSNSKTAMQAFRKDLGYFEQVIASSLLECRATS-TGQMTDEIKKTRLLMDFTRTVDTWPIIPNEMYTKLLMDDISYVIFAILKT-Q-KLTTADKNDLV-FNKYVKSQRIRSEYNSNIAIRVYGG-KDVSTLDLVALAGLSKAAKETDMKSIPNHLNEKADTTYINEKSETAMVVESRQKFALIYASQMRDPT-HAVQNAKVKVSRKDARRKEA-FDLAGASRFANARLGHSATGGGFSVSLPLYGK-ADQETHPVMEINLTGGQARQRKTDVVLNRTDFPIEDCVQKQLKHCTEALKAKILQIAL-DL-GGSVILFGGFIQSTVPFNGSGPEITENTAIIKIVQS-KAGRPKGVLGDYADGEKIGDMKPARDFDEW-IEDMISVKRNDMMYIEERSGFDMRGKRVWSHARIFDHNFSEHAAGSSKKKIKIEEGLGNYSNMKEFTQADEKQTPIVIMIVPAPLEHFAGEKDV-VNLTVLDRQAFILIGGRREAVVTNDRKF-NNKFGLYDLPGTMGRSTPATETAMTYHVPS-AEGLIGTFVGKQEIEQRVTGGDAYRELGGTAKGPPTGSLNAVGKFTAIGRKVEDPIVYVETQKQGTNSFTINDLVLTCKDPNGLAPEV-TE-RPAILHAGIDT-VKPMALTGTGPPGDIQSGDALSLEGMTKEEGTIENDKDHGREVRVVGIG-LGEMVVYAFDPY-GFQQVHELFVDHVETLLKRRIEKKAMGVARIIPFAVPGIPRALAKMMRYLKLPAPNHQVD-IIESFSMFKDRDKPEMALKQDDAEMTAIID-YRQVIFPKVEGGGLTGIGTEEKTGNLAVPFI-EENALTNLGLAFAAHSYNEKR-IGENG--IFGSIIGAANVLNVVGSWVGRNLFDLARDDYSHTYMLDKDA-QGQGV-QGLP-ARVDLGDNLSS-SKGIFAIVFDE-SSLLWDTELADAVWSLAL-KTLTYDSW--DHLGVGRVELKLDEKNLLKDLETAVEVAKQSILQDGFHSVDNVMGGYFRGFTILYEHSRQLSSLAVAAITFSYKGIAYAEGMSKAAQYLESVNGPKVADKILNIEELAK--LQNNA-QHREVDRLELAPSTRAGGQQEMDHSAETREVIKPQKDHDEDPPKLELFLLH-MM-HPASFLDDEESSKVTAYERNI-NE-FYVIDEDDLERAANLEVVVYDFSQT-EANSENNATESVKIKAIEKRAKQAR-EEAKDE-T-VKEARALKFVY--LPH--GATAAYKAQSVQA-ANAVSMADMG-SREAA-QTKVLLERALIDVIIHINLNDTNLFAG-LELARLIKRGDNGPERGEVADLLTELTIQERRVQITPRVE-TT-RQRKAGDRDEQKRVIVYT-LYGGEEFSAVIAPMG-TIVARRKKRK-ELALG-QLDVRKLKRDVSKGLVDKRKTSAAEDEKPEQILARIERVTQSESRDGI-DTVRDKLLFVVGITEASAAGLAMQGQDLDNMAKG-TDLLRHAFEG-KAVQVSNQQLAWDSVKWFLSKFSEVGASGWILSTIHRS-TKAMETNGEGQL-G-FDAEKAFSDWVSRLREVPGE-NGASKETGPL-IARIYANLVETGELAEVGLSGHS-DVSRLEVHQYLNQVLGPGAFGYQEAIAARLHLVPKRVPISIKITLKAWGISDKSLALSQDPLSSSRVDNSGVMHELAKDVKGTVAVANGAITTFASGMLRLVATV-AIRSVVLQLFSDAGQLGAFLRQSGAGQRKKKTAAQANSRPIASP-NEIAKAGCLNRSVAARIGKSDICQEGVRRSALYVKVSRVEKASARNIGEKATISEVGVNMSAG---S-DVTIQP--V-SKFGDNFASKFMLGTNRRTFTLDMQVLARIIVDDRVPI--T--FDKSCDALMMA-LKEPDEDAN-TRKSYLVGMYQVTNKEGPASR-FDQ-ARQEVVAYRFN--GMSRPDAELDMIQMWDLQN-NKKERGLELTNARTDIIAVKN-FRKKRTINRKHSKNLHRYSRAVLILATSLGKPSYGIVIEFHDVHTEN-KEEK-YEHYNEQFEIIEQKKQRVTGDRSS-VSEFQLFQDGT-DT-KGDMERGE-TILKL-FTRRAITIKKIEQDDGVLVT-QE-LS-M-GQ-K--AV-KDDRR-A-LHS---ILDVPSIHRL--QRDPL-NLNTAD-K-Y-ITLPTDE-ALIV-D-SSYGDDHNST-I--RTR-AF--E-LESAP-SDKLHA-ISVL-MFQRGE-ETNKK-S---KLNF-KHLR-MM--MILVIF-DELEPGLRVREPD-ETFEK-E-LKL-RA-HEVIEAPG-DRIGHLLIAWQ--AFLDTETKL-PGKQALKTVPV-PRLQKKEASPGMGLITLFG-TTMSNDYLLINERSSMDTYAARE-FFAL-LNRPYQ-TDGIGP-EAPP-GYTQ--APSRSISQ-PCMFP--YE-GFA-ATVGPKVRRQ-IYRE-HPYLRIQDHKKQEG-P--ETTGEFIIFGMYDTDLFEYNRFDGPMLEFWRRIPWPAIGVYCMAVDTKASAMTSIN-ISKQLKAFYEVCV-AEDDTGACIDITFLKLCIMQA-ELRLTSIREATGVALPNKTV-VEVIKALG-DRE-LDNDRV-QRMI-KEQFWEYEKDQHTFQPNKLSERSTY-T-DLLTD-EEKKFQVAIANQKLEDGTLSGVTIEIRYFAHEYEATRKYLGE-LKGE-FANPLVVNGVFKQEYDGSKTKDAE-STYWIF-VNDDTGDIK-TVFM-IHKEEIAQ-QGMRRSRGTRGD-QCEELAPPDMFGKGGAG--SLMGAL-EPEVL-D-GRDDKTK-IKFGRLEEVHQRNN-DV-EYDGGSGARVVQ-IDE-IL-AG-FDAV-FETVAG--HSVFVVG-DVLHPKIDIAYHAEEARHIL-EN-DRED-AIY-LVLA-RIGGLE-MG-QDDKKVTK-DKVG-KGKVRGT-RA-GADLR-N---VNKII-YR-VLTGVLLVLPEVR-NSKRILNDHSW-REV-EVGG-G-ESKYTG-DK-PINAV-VGP-LR-E--V-YAEDR-LP-----------------------------------------------------------------------------------------------------------------------------------------------------------------------------------------------------------------LDEIQHIR-EATI-AVF-P-FIM-FSKTRISANPAPDG-IVA-RL-GVRKALA-AA-EDAVLEIDFVTVRTGFTSDQLDHILLIDVHIGIIFPEQPIIPIVERNK-ERST-STEGTGLSAHHLKLVVAQ--QGPV-AVNQ-PK-NV-FL-IR-R--KRQ--IDFLLGK-DFETLIRRIDDRD-DFRLRAGT-V-STKGSAM--LSV-IRS-EIADRHQLDCSKFPYAEQSDFHGRRPLT-GLPAAFVNE--LLEADHK-ARLLLANERYLLERNKGVKLFEHV-TH-DHTCTAQRELIETGQIVRD-IKKNTKVSIALKQAIDNFKGVAENYFRPGNASKRETARMVSIEPWFSMGALPAFMLAG-QVKIEFPEKSIPGALRPVPHSLTPTAKVPDTTNLWPKHLAEDKVVLLLAYFLVTSEDVNNRFHRTRIMKSVPVMITQATSPGERPMAIPRLYESRQLVLRGQRG-ASAQAVRINVSGAFVTVDDLPQPQQEGPIKQYDINLANQAQYLQLEVQGEYEFL-ASASGLTLMGLSLGQNIYKFVILVGRADRREDPYL-EQLLFLDFAFGQQSSPKADLEEASDQWSRKLMAAMVEYGKVRSTISTKFKGVKVIRGAYAF-FPRVRVPISILTQQSGLKTNTVNIAVVMITENGPNIRAFAHELMASEATLGHMVLMFRMLVALNSTEEAQLVIQMLLEEVLLTTRLLYYAYYILEGVIDIQADPSVLALLPDGTLHLNSCSRKQVELHIEIKEGIRPGYNLEEPETRSAGSNATTSQAALNAEMNSDVYIMARNHQKYYVLLPEKELQIIVLIENDGPAARAMTARKGAGTV-LYIDKKSEFNAAVQG-AVPLLLNVQILTLAEDEKAADKPKGSPTVLLMRNRL-MK-GFRIYYFADNEELERTMLKVVVHDQAHHLVRHSMVVKIVLELKAGQQRQILTSVT-FYAHTVTVAELAAMQN-KLLIFGVSTVDIRGTLRMDPDEDLLPAVTATINSTATKLDVLKPAVGTILSDQLIKREETKPAAKRLAQNIASSKSVIAALTQL-S-G-DPGDKNNHAGLYGRHVENAAIGKIPLHVLLHYNIEAARTIAEVVVKEAVIPPEGVKSADK-NIG-EINKVVDTFTPAGELAE-IAWEGEETHSSEGDFFQIGPLIQDETD-YGDVDDVSKQDLQAWLSVYKA-MFGVVRTRGPQKLIRQQIAPLISADEVIATSDGRVSVDIDEI-QATELLINARRAADIKAVAVHVFYARNKGERGIVSLSLKYGEGRSLFMAIDLTLAITS-KVVSLDAVYIHEEGVTGFRANEVYFAGESKEEDGADRIEVTYTVKQA-CGEVCGSEFM-QWAEEAIVLYKLDRMLD-GLKYSPFALSTPNETIFAV-KAVLLNTMV-RTDKISTETVEGETKIIQASTGRGGNISASDK-ASRHDQEAIGTLSHPLDAGNFSEALYIYT-PRVLRVAEVGKYAKTSDTLRVESDL-YEVALVFVNRLVINTIT-SELEPSKDDSAAEPAPEMTQEGLLFPLVVRR--VQDDEARGG-AAGSELVQEVSG-DNSVDLDDLAIGDTFIVATRSLGKVVASTIIFRTQFTALDI-VNEHFDEKVGMAAADGAMDDVSRITREPYGRN-NIT-NSLVLLAARADAVST-GTIDIYLALSAIEVVAIGGKR-VTENGLLA---QDGVGETEGLGLDEVYIMIREITKRGN-GAD-AYLWDGIV-ARFEASFPQEINT-AE--GGL-KMGIATTIDA-TMTIREA-GVPT-TR-NGN-D-LIKNIIVK-VAFKRNMHKKAD-V-INLNRAAS-KAKAK-IIFQVDRT-DADNSISKVAR-SEK-A-GTIFGMLENGKNHLGL-DKSDED-YHDAVK-ALVHRDAIITYPEEEQDRRVVVLLAYQ-VMNETAAPTVIHLVAIESS-MKVEAQELRD-IF-SGVIITDRSKKT-LY-ARR-GDDESMATEEKMAYALGTKGYHLDNLIL-LMENYE--LDVRPMDRPFILLETQAKY-ERSQVTKELHHA-EKE-RI-EVNLKTSSLLP-ETRAKRILK---RRDKK-FEQDQILAKQLSLEGSLLLTTL-NESRALLIKQV-P-KHE-STNAKLTHDGHTTAMSDALVV-VAVDRQVTL-K-EV-GNLVAVDNH-FGEIIAALINNG-NDGNMTIINLADVE--LR-AEQP-L-AELDPLQ---DNPSNFQQE-AGDTAR-MS-TEFADLEVEE--DE-VGQFINSKAFWT-S--PSS-IELPRQ-NMIRNNVGHAITDGLGREIIGHM-VDMQLI-IAT-RARLIL-KETGIGAR---EDHS-IFHEALGAL-PYGLRGIEEAN-AMPIALIRC-NGDHLVVDVLILIRTMSFVRIAKGGEHCFSQLEKDRKENLII-DNEERNALII-QMFKLNDGEPVCTVLDTVYYVMTLRVSGGRVQAYLVT-AG-QGGHVTEIDTK-NLQEIGLSPEMNGFTITRP-GE-AYTHVVVAGG-KDRT-FRAKEL-AIINLKLMHIFGVLGREISTLDEA-GLGVADQTLMNCIIRFVLAADETYYTGPNKLLIDIFDRTSIRGATML-CMAL-IQPLV-VDADEKEVDDAGTRASVTEI-DPRYRAHRIFSECDNKG-ILDIRKPKIATMKVIPESIKQKLNSPAKPDIYSEIGY-KAAEEVLYVEFPHGFTVTERFEHGTAVTAEVRSGHLELVRYGDQ-KSIQDASSGEIGGTAQKDATCLP-VTVLLAVKKESIIYEEGTKIIGHIKPDRRMY-SFPRQEEGVNKALSAYRRSRLVL-IGEGAITVGE-EIDVRRFQNQQKEFNKCEKL-TLDQTNERLIEHAVAFEILRLKRSERRG-QADLVRVAATIHRREFIVQCQHLITDIALFELV-TDQDDRTGDDRNNILSEETDTYKGNKHVKLNAY-TARAMIRFVLRLNAARGFTQGAGQAVQKVKDDAIDAQ-MLQPYNKFLATKTTVINNRDEAKYGEAHIVRFGKDKIRASRAHF-NLD-MT-HLE-EEMTVIEATDLIAYYLRVTLQLG-GDYAQLLVGLVTGEKVTIS-ASLAGGY-HIDIEVTRAILEQSVILGSDPFTEVGTINTRGEALRGVMPTVQTREVSRLVVEMVKQIATFEIDNL-IVEQRMVQAFGDKAFTQAAGDGCKSESQRYRDAPLAAALTILL-LAINMGWPPVGLKTLSGARIKKGGADAQDGFMAHAWAEPAYDFEVLLESPAARGLGVILKVVIVGGGSGGAIQRSSYAEDSDTAAIFGSPTWLLKEDLGTEGVDSRKLNA-EEVIGRRERDRADQIAQAPQLKWVVAEFGPGTIENDRGAPGSMLSGIQILTLIAVEAIKQAVRSLKKALFGLTVMAVDQELAAIIGLLVMKTQYDSVGLAKRSL-AVVTARED-FLSVLTGVEGGGSRGMLAVEQQRFAGAFLDKQTATVETILL-DTAKGVER-AEYFEV-TMDPKEGRFPELL-L-IDAASKGTGPGLLRAEGTRLAPPRYNTI-YTIDDDGLIKAQADLDSQEEHITREIGFLA-FIVPSLLDGELIRIAGGRNLATNEIA-AQNEDY-ELTILLGEAESKLLLFSALGAR-IGEKLPIALYSISGGTAQSAGVFL-ILSPANS-S-EQKPFDAVT--MR-RV-G--N-V-DHI-R-DL-E-QEM-T-AN-ANAE-II--D-A-----R-S----S--VFENLL-LAD-GL-P-VED-KVEGTVQ--LDT-W--QPAA--YVSDG-S-V-KVDS--E-R-D--L----HRAEWWLVE-R-AWSAQL---LWNGI--ANLFEE--DNVS-N-E-D-HSLAMWAPL-KIP-GFD---SLIWFEGDVKYE-QKQDWIH-VE---KK-D-IVKF--E-IF-SK-F---D-Y-QP-HE-TY--A--NFP--GAV-KD-L--F-PA-R--VTT-TVG-----FL---Q--KT-NGP--Q-DGS-HVF-MDP----AHI-FT-E-R-SEM--SGVEK--H-FQQ-L--LKAEW-T--LSD-----GDECL-TGW-NLNVVYVLDE-S-W---V--N-SERTVK-M-YNG--H-K-HKWL-TFQVR---R-LLKG-ADSI-----ARNSKEIWVR-R-DSG--AGNE-P-EAVLA---PLKGI-SMAPP-R-A-IE-PNFATAGLPDPTF-D-SNVIL-QQP--W---TNFVDLYSET-EVSCGR-LGRH-VSMLRK-LQMS-NYIRAF--WINGKP-EDAP--LS-P-K--I-W-S-ARV-SVQA---EES--AG-LFYTV-P-DLVLMW-IPE--WII-V-D-R--AALEDSEQ-D--R-T--I---SG-V-E-YDPLAAF-AKL-QHV-E-RA-DFTDLDG-N-QG-Q-G-V-V-NY--HPK--NLYTHNV-DQG--NESRD--EAAP-AP--DVSE-L-GVVGSDAECGNEKYVGDGEK-P---PTA-R--SKQNLMDVGF-GLDLF-A-TI-HN-DRL-AKF---I-Y-NYYA-VWWME-ES--K-YEREKFVFTTTDGGK-VDL-L-HRNS-NQND-Y-GE-Q--PPEAIG--ILMI--KHLAL-YD-KVGNLDEDTEGGTYGYAKAVAVGQFGVTDDQPTLSPLRESKVNTPPNAQERAVQNALVRMLPNGFVQLAVRGFRRELSGTAVVVELAKARAHKIGTSIALDGMNTYNRIMGKATPATGVQ-HGKDVN-QQQFEISADHIGDSGVAGDRILALIHPASEYVASERIVIEIVGAAGQSVISDEQVEADAYGQKFVKRSLTKTDGMVGDEAVLERGDDESSALPRPGLTSPKKSIPKTAMFVPGVTD--L-Q-ILVIIPVKAPGAGHGL-TLEEQYFKPRF-LANKKKCPDILANGW-TTYAK-RGTVSV-HSRWDH--KDKQE-EDDVYIGD-KHHLIENGWVIVQD-I-P-EIEML-IYARQAYPYYTAINSTI-DKY-FAVHIRDFSAL-ILSVQAVQEEILRI-K-L-G-E-ATWNALVFVHIT-DPTGNLDKAPMLDADRIT--RELVNSIINRMIG-DHRMLREIDPENKEHSLQPHEIFTLRVY-DIFQN-IYDQ-TEYADL-TREEVRIA--RIQE-RIATIS--YVINGRI-DGYP-EIGIGISTEDTL-NNTEREAWAKFDVISK-L-RDLWESAQLDAQ--C-MYTMATDTA-PAPADEPDEW-LLKESIRELRLAIKYWT-GEEF-LF--FAETKK-LLWAQEN-YM-HHKILEKLESARYV-RMR-NSEEE-FSTTLIDPH-SL-T-RLDLT-PSG-IYDYAKYDIMEETI-ALL-AQP-A-DGGVTPIDT-G-GAMNEFSIALQLKTADLQPEL-GNQQLLAW-QAAI-AGPTGQFVYS-GFNGRIGGGVTA-REALAPR-SDILAFAHLD-IALYAETANYRAAAGARI-R-LAG-LGGHK-N-VQSAGILERMTKTVLVIELS-D-FE-VNLLQYAA-LTILTGDLASLYVLLG-GKMKLA-QRA-HVHIQSEGLS-YERVYINIAEIYTP-QAYTGPSPELDGPERIDPK-KKGSLEGRIEMPFWNIDANKAAMKQSTNARLSQVLRLKFYELHEKIKALAKSLLKIRKGQLKAKEDIQGEIIATSVSISGFIVLRGKTAVVVPHRFVNASQEDVPLERRMDIATDSIQIDIQKANELNLYKEVVIKILLLGSRPMRIIQGSDSKWTDKSLVKEAIIDQNNVAFVGDEALRTAQLKDPAVTTRSITPLNVTEDALNIIKL-EDGPKVAAFNARDVAAKLQQNN-LEGIGQFDEH-YGDSAFVEWLDAG-KKK-NKR-DQDTLT-EPSVLSKRNQRLPPHGEFLLKKQQENLGGTP-KRVKVGDAYM-EPEKQANMPALAVPKLMAII-QGIKNNNVMDAGKSMTFVREVIRTGHDEFPSVMGTLNL---NV-KF-DVQRG-FFPAKHKAGQSNKLAGTGEIEAIEVADVTAVLVHN-AQKLRAGGMFG-ASVENKQIVEAADAQGGPVLVSYILVMR-FMLMTKVPHVGE-G-VEIMREESGADGLKDFEI-LR-QIKVSRLG-AFVAKLETKSFARTYQ-YRVQPSTSASAMILLFRV-RGKHIYLN-NIKAPKVGGEMDLPTE-VCRSSDLTYTPRQDEVVNTAMLAIAMGRGLMSSEY-IKSGGAFRMGLIYN-MMLVFEGTKLLAHVEYS-KFRYVDIGVGALKKTVPGALDKLFSPLKGW-TVA-STVSY--FLLGIPSEEMIAATADTA-YMASSDKGDETALGQTVTFFMDADPL-ARATNAS-RLFVDAVKKPGAGEEAILEPNLRPKALGTAGKKRYTVIGIGMIKDAQDKRGKDREKE-RATVAFSI-GVDVGMFALSEGVVDSGNLDEEERMYWGSFWVKTKNGDATIKSKKA--NVLG-KHRDTVYINVGISVTRKLGSFKD-DYANVDRHF-VGRVEIDTHGD--VLGGNRDIVDGAQRKTFLEHVDIYVARKNPSYKQIQ-IRLKAEV-WDASLDIDAV-EGEVSSMYLVDPKTYTLEIYLSRE-AESLGNGLQPPVQVTPDQPLGTRSITTTIFEPNG-C-GYIDALKQIRKTSKIVL-DGDLDVCSQGVAYEFTDQGSL-FTGLQKLN-YVDPV-ERS-AEDVA-Y-EHYD-HTHYPK-P-DAIDTYQP--TVEGRVL-L-KS-YL-AFTYM-GGASMN--DVAECK-A-L--I-TDPEPDSDA-WVT--WMNLKRKKTG-Y-VN-SHDQVSIYI-E-LE--LS-AG--MPPA--VNQ--CEA-P-G--T-VYG-TF-Q---TMT-WLWPRKAWFFVYG-VKFSEF-GEDL-MVEGLFLH-R-HK--PYR-SDPTY--SGPRHITP-S-L-L-M-DAFP-V-V-IA-G-CK-DTV-YT-GAVA--E--AADGV-SGLKV-W---E-VAEFAA-REFTS-NW--E-KHVRLH-LD-M-LN-YSTN-E-VL-GEM-HK-V-EV-K-TG-V-N-WD-TRFE-LR-F-Q--TE-GYDY-F-TW-------KADH-N-VE-V-MDVEMV---HRF-YAV-GV-PLWMSLMP--TVQ-M---AL-SMV--NEA--T-E-DLVT-RT-Q--YDE-REV-V--DKF-K-AKAG----TRI---PGW---FLFDHID--KKFNPRK-WFKVG-DF--SFHR---QQDAY--I-HTLAYG-IEWIPVCA-EE--D--P-LE-A-Y-KK-WIYGN--KL-GVND-VP-QQ-ALN-KIVM----YTA--LGTI-HT--AA-KG-ETLGRVVA-EQGATTAYVFELMTV-VLRVTIERIVY-LLPERK-DAFLRLDPIPAAYLQQCAD-FR--SG-MLAIETSAGFAANVATGNGAAPMTLIVADFPLLFTLDDLVADPAAELGEAQGFLLCIIIMLLHL-VK-VSEDHIS-IAADETDWEPEGSPND-LLLQADAGDGGTSGAN-PYIAHFRSAQYL-LKLAE-DVIEGRESVAAEGMLTHAIRVANGGSNKDA-F-LILR-P--QLGPVRFAFGGLDDA--GTEKVKNAKTA-AEREESDDGEDFGVRKVLEVFAAKDVDGNQLPREVQDSGENAIAPKAPSNGNVLERAALGSKYTMEERDVTRAHKEETVEKARQNNAGETEEALVGVIENIVVQYEAAVNGVRDGIILKVSLNGVAEVPVIIDRGQEAPEVRKDVAGFVKRGRMAVIETQAIAEVERPGVVFLYIVDTEKE-VVLITVIVLM-QLIVRESGLTDSEADLVSKRTTERYEVEALPPFWTINF-KEL-TVGAWYDFATIQTSAALEVTG-PFLFIVDA-V-FRDEVLMNSYECRGRKDVFNLGPDHFRAKDQVQSKGVGGCALMLAGFISYTHLITEVKDSPGIYYDFGWKILLDEERH-ALMSKMS-RFVDRLIKEFFALKIAIA-HWRRRAP-ALDQEDHLEAMTVMDLS-RWKRTFRRTNQTIFDPAGLGLAMVPIG-PVALMPHAWIDSYRARGSSKDINTRLAVPRNRTVFKFQFGGILGANG-PVR-QGDGQEDDRVIL-VA-VGRKVVENKRTRRFDA-S-QYRGEEAVDIGG-IGYKGYGKGKFCS-GFIYEACEEHHLEFPQDYGIANNTAVRDPNSATELDVYCADDRWKTLKAKLTIAIKSVNIPVLPEGLNAFLLHKNGMEGIVDVGKIVEAPNDNTRIVFANHIALVPLLEMVSAPGHETLMPVILDRHRERIEECLIKTDGERNVVIVIMEGHTTGPRWGGLVDSNNTEPVVYLTDLSLSLKRSPYTNAEVTREPRADHKALSKT-VIAGRFESVVHGIYQ-TTRKQV-FLEFYSHYQKRLERTNFFNDISLRLVLRSLAREFIILEIMTPEGAGSKILK-PVATIRSANID-SVREDLAQ-KG-PQLMRKAA-GTAIGMI-QA--DV-YDVSL--II-AKKLALIAV-LVLHAAEGAAAVA---INGKE---ITARAPH-I-RKII-M-V-IEGESQYLG-QKRTP--MKYYKV--VKSEAEPG-VTVEA--R-GAVRQDNQG-KS--I-DDEM-DSLIHSPMIHA--MVHLWDLAT-QTLNN---ARANVISILGL-A-DI-VREQIKDA-ENLMVHKP-L-VDAVVRP-GSTAR-DSN-FLERA--LK-NPGLWTQGVMPIEAKVHTRGRLGLADLESS-WE-V-LGMSPKIKLSSTPL-VNDKVLDKLMKNGALALKVIPVF-DRA--KVD--GDGEKTMGDVEE-KS--MHLNQRI-QP-NK-ETRIISLTKYEV-A-EAENLQL-KIARSMAK-IGEGFTTNHASLS-D-VTRK-KTY-MRGLKKAIY--EENK-RTRKK-GLVSRQDHLGPETKRK--QTARE-VAVAIAPE-VGRSLDIKVGVGVY--D-NDV-H-DIWVRGLE-ILAQL-S-R-DRRDE-TNIA-GELE--E--YFNYQAEELAL--VR-A-EFADRAR--RYDGN-EGDMY-VI-GL-RLHEEKNREG-GYKDDRLNGEN-AGLIRG-K-IHYDVD-KREGSK-HQPLS-D--HRP-LPDVPN-A--LELLA-FRPPTVFNIMVSPSQ-ERY--AIY-IVQQEKE-GAFLVDAQ-VIGNL-KDSAVQG-K-DD-M-AQA-S--NQV-ASYK-QGTEVGI-S-TVDMDDVGYDNLG-TEE-TKE-DAR-TFEFGT-Q-TMIRLDK-YAIA--EVTTKNNKKAQ-SA-DNNVRIRFR-EKG-AIN-DVNRELKLREVL-RDRRKSL-GILNG-LAKTDMNRVP-EM--RRMAED-K-NDAYADTEIL-ETEVR-GIQKFLN-PQLDVEA-EKGG-T---AN-G-VRGFVK--VNMAIMSEAN-EKKEK--PAPFDGTDQDIKE-DTFDEAVDKRGNGNQKLD-ANQFSDLDLAVKANVKFVPSTA-TLPAQGPAEPIHMKGKEIV-VKENLRDPGKRAPGERSEDSKKKMYVAEQDLKE-A-NGVEQLADKVIKTNDSKVPTLQ-G-INQKDNDNAALNDGGLISFVTTADKYYADLKQV-PANIALVAVYGA-SEERITKDIIKEFEVLDAA-IVLTLYLKEIPGLRVESDVKAAEL-KAGGEE-NMVVSE-PRDKKKEEEVFHKIDASNEIH-LLF-VEKGAGKGIATGSDILPKTNT-DRIMTILENS-REGFADQQMKAEFET-KAGK-Q-PYPNYV-TFGKVHSG-KLYKTAI-LPVG-PDHASLQ-DRDKTISANFEHG-PREGLRV-HDKAEGEKRKIIKYKIRT-SDDGPVDL-S-EKVVPN-T-G-LSFPTRHP-TID-YLMM-EMASSRALKMQGYLVPIDDT-ETQHLEPAVEDDYP-FFG-KPGETGNVPVK-ATFFTSQYWCIF-VYTGDIIRYFKYLDNVERK-PL-GDWGTN-GD-FSKSKLKKGPT-LDKEENRVE-EKHS-LLDLIPF-V-IEYHAPEEC-NSNIFGISGLLRSTAAANRPDRGMKLITHVQFEQ-NDDK-DGKGL--SHKV-TNGSGVEPEE-MDSVEEI-DTIECND-IVRVPGWG-RSIRTYCVIIQYLDLKARTEKVLIRADSRVI-EIGATA-ALLS--HAC-ESIARAANAKPIEF-KMTEGR--ASMADVNEYTEQLMPKTRIT-GCRADYE-KIKLTE-EL-E-SETEDF-EAEEPRKCIQDPEKYEIKDMAIGDPVLM-PSID--QRKV-ELIR-L-LLDIHNEW-VLGKFPE-KEATEEGSKVEGKREGQA-LS-DAG-AEE-P-FMAISKDE-TNLAK-YLKDEAPELPR-AAD-LTNLPNA-IRKAKKFK-KVMLPV-DDSIAQQEE-KF-FRLQEFM--GK--KLIIDA-GY-IRDLEP-NID-ERDSLPLKV-DAEGR-D-FSQEASGMIYT-GIYGKYRIE-YNKAQAIRLYLGDFAKVL--DIVESCEVISEVNKLQNT-M--HE-ASLTEMLNQDS--LSQSTNDLD-GKDFSLSIVTKDSISRSIV---QFKKEAR-NSHRV-P-LEEREADGAKEDLLHGLGVTIYGNY-QA--RIRV-P--Q-G-RNNRHE--AQIDGNAQLGSIR-KVSPMDQ-AEVL-VV-QLGL-TAILV----ALWKNLH-G--LEDSYDPHRYEAVYTDE-NADII-QQTIHTIDPI-NAI-VCMFGVIKGAG--MDYSHLRRTSSQKSRLPGYRVDNTDIG-VWRAIYENSQIPQ-FAKSHDSGP-L-FAAIELIRRPKAS-YKTSRVVIVMMQIRDSKFAFSLLGFADVLGYLSAQAE-QR-V-AGVAFAP--LVLAKLVL-G-IHDGGPGVLATRFDKCGILISVRKTEAGQSDIAEKKAAGEIATDNGAQGKERTGHEVAVVLGELFALKATAFHYLV-ALKERDAAGDTGVVDTNNAQFQAVSQDPDARNNEILKLELQKNNDVLEHENFTSVREESFVN-QEKAAVGLLKVMSPLVAASGLPSVKEKIQNVVDKVGTVQSE-SSLTEVMELQDQKGRDANLGGPAGDVGTMQPARENKLTQMELKFKMLAVGKVRDTEEHGILATDDE-IRNDVGGESLVYALA-PGIIR-ATDAKVQHLHATDE-MKEIQRLVLANREALMDVMAVEKAHTLGSLPS
>671231.5
LTIRS-ANLIPMSAFEWLPIIVNRAI-IGDHSGLGEIAKHKSFYPNKDSLPKHIIVLPDAKRNGLDSQS-EYPSFYVSVGYPPRGDPNYKQLAQIINNNEVDNDK-NAVATTDALRNLEASAIGLTASLDIYLVTVRNL-LVGEE-TNVAGFETLVA-ANPK-KLVKSGEIKEGE-LMDNIK-STKLEL-GKATQFIGKQD-SLAPLLAARFFGRISHSCVAKL-SA-ILSTLAARSEGLGRRVMEFKDRQDGEKKLIKSREVEAELEYADTGPRMFGTTIDVRPISETERGEIADGVTDCLKKDAV-LIAGIRRSEEVEGPDDEVIGTVGGFNFNPSLQYSVLELLINRRLSTTT-PAARKEGDGGSQRNLAGRIIEDYQIHPLKVYVEAERHS-RDPNSQIVAIAGTHGRYIEILSLYPRSYEMDIDLGDIYDVRQRIPGQDNAILTRVASGESQRNGS-SHMHLNETIFIPGEEMEILEQVHSEGLGQNKSTDIQLL-FPT-EYYNIMWP--KRNK-RH-EM-KAI--DITPYVTD-FPRVDHP--N---VQ--I-SFEQK-Q-DVDDS---PAM-F-A--DI-G-L--G-IV-EAGK-ILY--N--ARTESI-S--L-E-GP-RGSHEEHMRGSFALF-AAEGG---L-R-TN-N-TLG-VIKREMYKFL-R-VGVKYFTK--TYAIVGWVSNA--KE-N-QEKD-EGPVTL-DM-Q-FADNTG-Y--PDG-R-CVDRQQ--VKD-NR-DNVEK-AFRA-GR----FLEGR--RE-VLEFVPSYYLGDREEKS-FQQR-KNLRVARKQIRIRPGRTNTTPGEIGSSGNIQRIPYRAAHSAYVGRQLAVRPRNKKEEEKPVRRPRTVSLYTEYLCILHKSNAGNGVCDRVP-AGNAGFIGLESGPRVSMAARLRGGNVRTGGHRQMPRIISLGIPHKGVQDMKLLKHIS-GEVLSINVPQLRLFAKPEATTL-PSRAEDMFDITAI-RFSKIG-PSDIWIPDI-GATISLPLLHATHSVTSDWDGFIAVFTTDPMVPDYC-NERGGDFFWRYQVNSAEGAAVIDDINV-AKGWLETDTLRPLSDLMLTAILAYWTRGEVEPTNAVEFMDVFPEGSIAVLAYATREIATAWALGLPCEDDQALSTMFQLLSD-QHLRAVPFESKPFELLPFSIAT-ALNNNLTSETHK-QLSELLTTLKLMFIEPYDWHFGDNHRLYGDGHHDFKVSEVEIFDRQYFLRN-NQSDVKAYDLPGKR-LEGFLYMPAYALLHMHTDMAKERLLASLSGRGKWAEE-EDTLEATKDEQRQESTATVSIE-YNFKRVEENRFASQELYIVWVSSGYLNEAHTTEIPQVDDILNLDDRLERAAISQPQHDMTF-TYFVLYFAKTVEKNSNDGLKLAIATDTSAGAPISVVIDTQVDPVSPPDKILYATGDEAWPRVKRYTGAEWISSEINQSTTRLVSIGSPFEIDDYGYKAVGKAASYGQELIVVHEREGSVVLKGKDDEDMPASITGIASSTSSVGVMFRFEELRYIRNEANAVIWVASTVRIAIDPCVPEEEENADKVGNDTETLTKFNRTGMNITATESKRGRQLNFVNVSVLVHKN-ITRMGSLRTSTSIKPFLRDLLKIFYDERVKELRLEIFGLDAILSPEGTLPEVVAISQEENEESTSVKLDHAYAAEQQGELLKALTSKDRIKTKDPENLENQSEKQHYIRREKSRGSDASQKVIQMVSSVSTKQSEAKGGTTIDILNS-GMKLFVTARTLPMKLN-PKAISVIIDMIETAYMAKTAFEEEDGTIRALEDRMDRKSNTLNQKKDRV-QASLDIDMMNAVFAYQ-GDLK-ILAVTEDVENLGMFESYAYGIKKSGDG-IGGVKEDGK-GFHDQQ-KAMDADKLAVILLEAEFPMIASLGDSSGAPCSFIDGTIDNDIKAPRFKSHAQVSTDGDNVPLAVKGDPEIMMAALATEFKEPPW-QRKDSIWIGYTLFLKKASVMYNLT-TKLVIPSIINWN-VIIKKKKFVANLHRELLLKTAAKAYVY-SDTNS-TVLSQYKALEQLIAEMEHTFV-G-TDMQ--SSKAKMI-SPEKNSNTNPSNLEESMQAFRKGIGYFEQVLASELLGCRATA-TGQMTDEIDEPRLLMDYKRTVDEWPIIPNELYTRILMEDVSYVIFAVLKT-Q-KFATAAKNDLI-FNQYVRVQRIVSEYPSNIASRLYGG-KEVSTLDLIELAGLSEAARETNMKSIPNHLNEK-DTTYINEKQLTALSIESRERF-IIYSSQMRDPT-HAVQNAKVKVSRIDARRKDS-FNRAGATRFANSRLGHSETGGGFSSSLDFYGK-ADQETHPIMEINLDGGQARQRKTGVVLNRSDFPIEDCVSRQLKHCSASLKAKVLQVAL-DL-GGSVILFGDFVQSTVPYAGSGPEINENKAIIKIVQT-DAGRPKGVLGDYADGEKLGDQKPARDFDEY-IEDMISVKRNDMQYVEERSGFDMRGKRVWNHGRIFDHNFTEHAAGSSKRTIKIEEGLGKYADMKEFTQSEEVQNPVYIMIVQAPLEHFAGEDDF-AKLTILDRKQFILIGGRREAVVTSDRKF-NAKFGIYDLPGTMGRSTPATETAMTYHVPS-AEGLIGKFVGKQEVEQRVTGGDPYRELGGTGKGPPTGELDAVGKFAAIGRKVEAAIVYVETQKVGT--FTI-DLV--C---NGL-----T--R--LL-AGI----KP--LT-TGPPG---NG---S-EGMT-E-G-IEN-KD----V-V-GIG-----V-Y-F----G-QQV--LFV-H-E-------EK-A-GV-R-I-F---G--RA--KM-R--KL-AP-H-V--I-E-F-M--D--K-E---R--------II---RKVVFPKNNKGGLSGLCTEEKSGEIYIPFV-EEKALTEAGMSFQKHSYNEKA-IGEDA--IFSSIVGSIQALGLPGSIIGRNIFNLE-KVYSNTAMISKNA-QQQGI-QAIPKSNAKLGIPINS-TQGIFALLYDN--ATLWDNEIIDSPWALGL-KVITSNSW--NHLGDGNLTSKIDKKDILKDLETAQDAAKITAFQNNFTSTNNAMGGYFVSYTIVYDHSRQLAGLAK-AITFSYKGEAEAEGMSKIAKYIESVNGPKISQKILNI-DLAS--LQSNA-QHRFVDRLELSPTIRAGGQQEMDNSAESKAVINPQKD-GEDPPKLELFLGY-MM-HPSSFIDDEEKSKIIAYEKHI-ND-YYVID-EDLENAANLEVPVYDFSQT-EANAANNSTETIKIVAIKKRARQEL-DEDRDE-N-IREARKLKFIY--LPH--GATAAYKAQ-VQ--ADSIVMADYG-GREAD-QTKTLTE---------------------------------------------------------------------------------------------------------------------------------------------------------------------------------------------------------------------------------------------------------------------------------------------------------------ANLVETGSLAEIGLVEGS-NVSRLEVHQYIGRILGYGVFGYQEAIAKRLHLISKRILISIRVTTRAIGISDKSIELSKDPLSSSNVQDSGVMSELAKKVKNTVADANGCITIFISGMLRLVETV-KIRSAVLRLFTDSGQLGAFNRMSGADRRKKKTAAQPNARPIASP-NEIASEGCLSRQVATKIGASDICYEGARKTAFKVKVHIVEKASARNIGDKSTIGEVG--------------------------------------------------------------------------------------------------------------------------------------------------------------------------------------------------------------------------------------------------AS-ISMYSTFQDGT-DT-KGDMDRGL-KILKQ-FVRRKITEKKIESDDGVLMT-KE-LA-M-GK-R--AI-KEDRH-E-LHS---ILDIPSIHRL--QRDPL-LLNTAD-Q-Y-LTLLTED-ALIV-D-TSYKEDHNST-L--RTK-AF--E-LESAP-REKLND-ISVL-MFNRGE-DTNAK-S---KLKF-KHLK-MQ---ILVIF-DELEPGLRVRRPD-EAFEP-K-FKL-RA-AQIIEAPG-YRIGHLLIAWM--QFLRTETKL-PGRQAIKTVPV-GRLRAKEASPGMNLISLFG-TRMSNNYLLINERSSMNQYAARE-FFAL-LVSEYD-IGGLGP-EAPP-GYTQ--APSRSVSQ-QCMFP--YK-GFA-ATVNSKVREN-IFRK-HPYLIVSDHKKQEG-P--ETTGEFTIFGMYDTDLFDYNRFDNPMLEFWRKIPWPAIGVYCMSVETNSSPMTSIN-IERQLKSFYQVCV-AAEETGACSDLSFLKLCIMQA-DLRLTEIREATGVALPNNTV-VEIDKAIG-DRE-LDNDRV-QRMI-KEQFWEYDKDKHDFQPNDLSERSTY-V-DLLDN-SDKKFQVAIAGKKLEDGTLSGVTVSIRYFAHDYEATRKYLGR-LRGF-FVPPLSVDGVFKQEYDGSKSEDAD-STYWIF-VNDDTKDIK-LNFM-IHKEEISE-QGMYRSRGSRGD-RREELS-----------------------------------------------------------------------------------------------------------------------------------------------------------------------------------------------------------------------------------------------------------------------AFVYAEQDEIHNY-GYTG-LGTKHTKVVAFLLPDQRHSCPTKINLIKGGKAS-NQEDRRPDEDNHGNAGEDTCST-GGTRLAIYK-LETAP-A-VMVAVLALSRQNEHKEENPDHRKDVGDINVIRIKIRFQNDEYIGPGGLGIKKDTYCPGNIGIAIMLFGWNHVEKDSHTHYQYFYRSQTG-EGERQNSKNRSRRLGFAYIFFFKHKIDEMQHLR-NATI-AVF-P-FIM-YSSTRISANPPPEG-IVA-RL-GVRKALA-AA-EDAVLEIDFVGVATGYTSDQLDHILLIDIHIGIIFPEQPVIPIVERNR-QRST-KTEGTGISAHHLKLVIAQ--KGPV-AISQ-PR-NV-FL-IR-R--SRQ--IDFMLGK-DYETLIRKIDERD-DFRLDAGT-V-STKGSAM--LEL-IRS-EISDRSQLDCSAFPHIEASSFHGKDPLS-GVPKTFVGS--LLRKDHN-TRLMLANDRYILQRDKGVKLFSHV-TH-EHTCTSQLDLIETGSIVRR-IKREITVSIVLQKAIDGFKGVILKFYYPAKASKKETVRMSSVEKRFA-GSFPLFMLTG-NVKIEFPEKQIPHSLRSVPTSLSPTEKIPATLNVWPLHLFADGLLLLLVYMLNTASDISNKLHRTRILNTVPIIITNAINLGERCMVIPKLFESLQMSLNFYKD-LSAQAVRTNVESDYITVNDLPQQQKDGKLKKYDINLANNSQYLQMEIQGEYEFI-KNSSGLNLIGSSLGRNIYRFMILVANQDRRAQKYI-EQLKLIDFAFMQNSGPKADLERNSDQWSEKLMDAMVEFGDTRSTIASKLKGHKVIHGAYYV-FPTVRVPLSILTELTGLLNNKVAIVVLLISENGPTISAHAHRLMGSEATQGHIVLLNKMIVSLNDTNKAGLTIKQPLDGIALNTIFLLYAYFVDHGMIDIQDDPSVLSLLPQGTLHLRSSSVKEVGLHIEQKEGIKPGYNLDEPSTRSSGSTASQMKEALNAEMNSDVYIMARNHQKYYVLLPEKELQIIVLIENDGPAARSMTTRRGAGTVERYIDKKSDFVAAIQGETVPLLLNARLIKLAEDSKGADKPKGSETVLHIRSRL-MK-GFNIYLFADAEEMERVMLKVVVADKAHYLIRREKVVKIVLKLKAGSQRQILTSIT-FYAHTVTVAELAVMQF-KLLIFGVSTVDIRGNLRMDPEDDLLPPVNAIIDSMADKIDVLKPATGTLLADQLIEREEAKPVAHRLAQGIASTKSVISALTQL-D-G-DPGDKNNKVGLYGRHTENAAIGEIPLHVLLQYNIKANRTTAEVVKKDAIIPPEGVKSSDKQNVG-EINNVVDKRTPAAELAE-IAWEGDQTHSSNGDFFQIGPLIQDETD-YGDVDVISKQDLQAWLSVYTT-AFGVVRTRGPQKLIRQQIAPLISADEVIATSDGRVSVSIDEIDQARELLISARRAANIKAVTVSVFYARNKGDKGIVSLSLKFGEGRSLFMSIDLTLAIKG-KVVSLDTVYIEEAGVTGFRANEIYFAGDSVEEDGADRIEVTYTVKQAICGEVCGEEFM-QWAEKAIRLYKLDRMLD-GLKYSPFALNTPNDTVFAV-KAVLLNAMV-RTKAITSETVEGETAIIQASTGRGGAISASDK-AARHDQIAINKLTIPLKERNFSELLYTYT-PRSLRVASVGKFAKKDDTLSIETKL-IDIATIFVNRLVISKIQYSEVSPSDDNSSTDPEPQMNARGLLFGVIVAKAGVSDNYARGG-AALKEITLTISG-DNCKDLIDLAIGDTFILKTFSNGKAMAETIIFTTRFIDLKIKINESYDESVGMAAAVGA-DNNSRMTND-YGRD-DFL-NSSVQLKYRINVLSV-SIIDVYLASGAIEVVAIGGKR-VTQNGLLA---QDSVGETNGLGLEEVYIMIREINKRGN-GAD-SYLWEGMV-AKFEESFPEELNT-AE--GGL-KMLIAT-IDA-TMTIRES-GV-T-QR-NGD-E-LMKNMIVK-IAFKTNMHRKAD-V-VKLNRAAS-KGKGK-IVFQVDRG-DADNSISKVAI-SEK-A-GTIFGMLESGKNHLGL-NNSDES-WHDAVK-DIVHRDAVITYSEEEQDRRVVVTLAYQ-IMNEIAAPTVIQLAHIESS-MKVEADELRD-IF-SGVIITLRSKKTQLY-ARR-GQDESMATEERMEYALGTAGYHLDNLIL-LMERYE--LDVRPMDSPFILL-NQAKY-THKQI-KELRHA-ERE-RI-EVNL-TSSLLP-ETRAKRILKT--RRDPK-FEKDQVLAKQLDLNGSLLLSTL-NESKALLIKNV-P-KHE-STDAKLTHDGQTSALSSALVV-IDVDRQVTL-K-DV-GNLIAVDND-FGVIIAVLIDHG-NDGGMTIITLADRD--LR-ASQP-L-AELDPLK--EENPSNFQEE-AGDMAN-MS-EDFAALEVQD--EE-VGQFILSKAFWT-NT-PSN-IELPRQ-DMIRNNVGHAITDGLGREIIGHM-VNMEVI-IAT-RARLIL-DDTGIGAK---EEASVIFHEALGAL-PYGLRGIEEAE-AMPIRLIRC-NGDNLVVDTLISIRTMSFVRIAKGGEWCFAQLEKDRKENLII-DDDERNALII-NLFKVNDGSPASTVLDTVYYVATLRVSGGNIKRFLIT-AG-QGGQVTEMDTQ-EIEEIGLAPIMNGYSITKP-GE-IYAHVAVAGG-RTRK-FRAKEL-FIINMKLMHIFGVIGREISILDEA-GLGVADQTLINCIIRFVLLADETYYTGPTKYLVYVFDRTSVRGATVL-CVTL-IDPLI-VGADEKEIDDAGARASVTDI-DPRTNAHKILSGCDNKG-ILDIRKSKIKTMKVIPESIKQKLNAPAKPDIYSEIGY-ESAQEVLYVKFPHGFTV-QRFEHGTAVTAEVRSGHLEMLRYGDQ-KSIRDASSGEIGNIAQNAATCIP-ITVLLDVKNESIIDEEGTVIIGHIKPDRRMN-SFPRQEVGVNKAFTAYKKSKLVL-IGEGNITVSS-GIDIRRLQNRQREFNKDEEL-TLDQTNERVIEKGVAFEILALKRSERKG-QADLVRVAEEIHMRKFIVQTQHLITDIKLFAFV-TDQEDRRGGDHNNILSEETELTKGNKEVKLNAY-TGRTLIRFFLRLTAAKSFNQGAGNSVQKVKDDEIDNK-NLRPYNKFLATKTTVVNNQDRAKYADAYIVRFGKDKLRASSSKY-NMD-MTGHLE-EEMAVSEATD-NAYYLRVTLYLG-GDYARLIVGLVRGQAVNIS-LALAGGY-HIDLEVTREILENLVILGNDPFKSVGVINTRGEALRGVAPAVSAHEVNGLVVEMVKQIATFQIQNL-IRAPRVILEFGDGAFTQAAGKGCKPESQRYLDAPLGAAIVILL-LEVNTGWPPVGLKTLDGARIKNGGEDVQDGVMAHAWAEAAYDFEVLLESPAERGLGVILKVVIVGGGSGGAIQRSSYANSSDSDAIFGSPTWLLKEDLNTEGIKSRKLNA-DNVIKRRNRERATQISQAPQLKWVIAKFAPGTIENDRGAPGKMLSGIQILTLIAVEAIKQAVKDLKKALFGLTVMAVDQELAAIVGLLIIKAQYGSYGLDKRSLKTVVFAREDAFYSALSGVQGGGNRGMLAIEQDRFAEEFLDAQTATVESILLIDTAKGVKR-AEYFDV-TMD--DGRFPEIL-L-IDAKNKGTNPGLPRAEGTKLAPPRYNTI-HTVDDDGLIKALADLQSQEEDITREIGFLA-FIIPSLLDGELIQVANGRSVATHEVQ-AQREDY-ELTILLGEAES-LLLFNSLGAR-IGEKLPVALYSIAGETTQSAGIFL-ILNPAN--S--Q-PFDQYT--LE-RV-G--D-INDHI---DL-E-QEM-T-AN-ANA------D-V-----R-S----V--VF--LL-LMD--L-P-VED-KVAGTVA--LET-W--QPA----V-DG-----KVDD--E-R-D--Y-----RAKWWLV----TW-A-L----W-GI--A-L-EE--DNIS-N-E-D-HTTVMW-P----P-GFD----LIWFGGIVKY--DKQ-W-H-IE---K----IEEF--E-IF-AK-K---D---PP-HE-KY------FP--S-V--DKL----PA-R------VV------FL---Q---T-DG-----D---HVF-MDP---NARI-F--E-R-S-M---DVEK----F-Q---VL--EW-T--L-D-----GSEC------NL-VV-VL-E-S-W-T----N--D-S-K-M-YN---H-K----A-TF-VR---RELLKG-AD-IW----ARN-K-IWV--R-E-G---GNE-P--AVL-N--PM-GI-SMAPP-R-A-I-IP-FP-AGL--PT--N-SN--L-EKT------T---DLY-ET-EV-CGR-L-KQ-VSMLRKDLQ-S-SYV-TF--WIN-KP-K--P--L----K--I---S-A-S-SIAA---EES---G--FYTV-P--FPLMW-IPE--WII-V-D-R--AILEDS---D--R----I---S----G-Y-PLAAE-AKL-QHV-E-RA-DFTDTD----Q---EG-T-V-NY--HPK----YTHNR-D-G--NE--D--E-AP-YP--DV---L-GVVGMD-EC-EEKYV-DGEK-P---PTA-R-----NLMDEGF-GLD-F---T--HN--RI-AKF---E-Y-NFYA-VWWM--ES--K-YEREKFV--T-DGC----L---H--S--QNDYY-GE-Q---P-AI-P--LMIR-KHLAL--S-KVANLDEDTEGGTYGYPKGVAAGQFGVTEEQPTLTPLKENKVNTPPNAQERAVQN-FVRMLPNGFVQLAIRGFRSELSGTAVVVEL-QARAHKIGTSIALDGMNTYNRIMGKATPATGVQ-HGKDIN-QQKFEISADHIGDSGVDGDRILALIHPASEYVTSERVVIEIVGASGQSVISD-AVDADAYGQKFVKRSLTKTDGMTFQEGVLERGEDEDSALPKPGLT-P-KSIPKTAMFVKGLTD--L-D-VLVLMPVKTPQAGYGL-ELEEQAFQPRF-LATRKSDPSILENNW-ATYAI-RGTVGV-FSRWDH--KDKKE-DEIIYIGD-KTDIINLGWNIVKD-I-P-ESDAL-IYTMQCFPYYTALNYAI-HQF-YPVHLRDFTIL-LINVQDLEENVLKV-K-V-N-E-ENWNKFVFIYIV-DQTGNLDQIPLMDADRIT--REHTASMPNRKVQ-DHRKLRNIKPE-ENHSLQLHIIFTLKVY-DIFHN-IYDK-LEYAGL-TRELSRIS--HIQE-RETAMG--YVILGRI-EGYP-EIGIGVSTDDTL-ESSESVGYNAYDVVSK-L-TELWAAAQLDTE--S-LWTSETETD-TTPADKPDAW-MLRDCIRELRLAIKYWN-GQSF-LF--LEGTKK-LLWAHEN-YA-HNKILVELEDARSI-RVR-NSEEE-FSQTLVSIH-HL-T-KYDVK-PSG-LYNYSTYDIIKETL-GLL-GAP-A-DGGVRPIDT-G-GAMNEFSIALELKTEDLQP-M-GNVKLLAW-DEAM-AGP-GQFVYS-NFNGRIGNGVTA-KESLAPR--DILRFAHLD-IDLYAETAKYSDAAGAR--R-LAG-LGGHK-N-VKSANILNDMDRTILVIALS-D-FS-VNLLQYAA-LTVL-GDLAPLYMLLA-K-FKMA-QK--HIHAQSEGLS-YESIYINVAQIYNP-QIYTS-S-E-SGPELVDPK-RKGKLEGRIEMAFWNIKAEEHELKNGTTIRLPDVLKVKFYELNEKIKALAKSLLKIKKGQLKSHEGLHDEKIQIKIDISGLIILRGSTCVVAPKRFVVADQENVPIERRLSIITDSAQIDINKKHILDSYKEVVIEILLLNARPMRIIQGAASRWAETDLYKEQVIEQNNIATIGEEALRIAQLKNPAVTTKSITPLPVTEDAMNIIKL-SDGPKVAAFNERSIAAKLEQNG-LEGVGQFDEP-YGDSAFMEWLEAG-KSK-NKR-DQDTLT-EEAVLSKRKKRLPPHNKFLLSKQAENLGGTP-ERVTVGEAYM-EPEKQENLPALAVPALMAII-EGIKLNSTMDAGSGMTFVREKIRIGNQEFPSVMGTLNL---NLNKFKDVSRG-LFPAKHKAGEKNKLAGTGEIDAIEVADVAPVLLHG-KKDLRAGPEFGQAAVQNKQIVASADAQGGPVKGSIILVMQ-FTVISKVPHDGSTG-TEIMREESGAGGLKDFEV-LR-PIDVSHLG-ALVSELETKSFIRTYK-YKVAPAGSAPEMILLFRV-QGKHIYLNNNIKAPRIGGTGDLPEE-VCRSSDITYTPKKDEIINTPILIVAQGEGLISMTA-ISTGGAFRMGLVYN-MLLVVGGTELIANLRYR-EFKYIDIGSGSASVTVPAALDKLFSPKTGFETVS-DTVSYSIYIYGLPSKTMIVASADKA-YIAASDRGKEGALGQTATFFMSSDPMARRSTKTS-RLFIGAIMKPGDGEEAILDPNLSPNALGTAGKNTYTVINIGMIKEAQDKRGKDREKD-RAREAMLI-GVDPKMFALSEGVVDSGNFDEEERMYWGCFRVKTKNGEAMIRSKKA--NVLG-RHRNTTYVNVGISVTRRLGSFKD-SYANVDRHF-VGRVEIDTHGD--VLGGNRDIVDGSQRKTLLENVEIYVSRKSPSYKNVQ-IKLKNEV-WDASLDIDAV-EGDVRDLYLVDAKTYTLDIYLSRE-AESLGNGLQPIVPVTPDQVLGTKSITTTVFEPNGDC-GYLDALKQIRKTSNIVL-DGDLDICKRGVAYEFTDTGAL-FTGLGKLN-YVPPV-RRS-AEDLS-Y-EHYD-HIHYPKNP-DDVEKYQP--TIEGRVLAL-KS-YL-SRIYM-NGATMNS-DVV-CK---LI-IDTDPEP-GDA-WLA--WMNLK-KKTGLY-VNK-HDKQPIYIK--LE-DLS-RG-PMNNAH-VNQK-CES-PRD--V-VYG-TY-Q---TMT-WLWPYKAWFFSLG-AKYSKF-GEDA-MKEGIFLH-E-HKS-PYRS-DPTYK-DNPRHIEP--VY-L-M-EGFQ-V-VGIS-G-CK-DTVKYT-GSVA--E--NANGVTSGLKI-WD-DERVIEFAASRDFTS-NW--D-KNVRLHPLDFM-LN-YSAN-E-VL-GEM-HKGI-EVEK-TG-L-N-WG-TRFE-LR-F-QM-TE-SYNY-F-TW-D----IDADHIN-LEKV-MDVEMV--RHRF-YAVEGV-PIWMSLTT--MVQ-MI--ELN-MV--NEE--P-R-DLI-DRVAQD-YDE-KEA-I--EKFLK-FKAG----TRI-HAPGW---FLFDHVD--KKFDPRK-WFKVG-DFDNKFHR--YQQDGY----HTLAYG-PEWIPVCAFEE-GD--P-LQKK-Y-KK-WLYGKG-KLYGVND-KP-QQ--IN-SIVN-T-FYTA--LGTI-HT-EAAAKE-ETLGQIVA-EQGDDTSYIYELITI-KLRISIEEIEY-LLPEDK-DAFLDLDPIPATFLSDCLD-FR--NG-MLASQNSAGFKKNVAKGNGAAPMNLIVADFPLLFKLDDLVADPATDLDEAQSYLLCILIVDIHL-IK-VSNDGIG-IADDN-DWNPLGQPNE-LILQADAGDGGTAGAN-PYIATFRSAQYI-LKLSN-SVVEDSKSIVAEGMLKHAIRASNNGQNKDA-F-LILH-P-GQIGPVRFAFAEVDSA--GTEKVKNAKTS-ADCAESDDGTDFVVRKVMKVFADKDINANILAREVQDSGEVAIAQEAP-NGNVSEREAIGSKYTLDERDVIRAHKEEAV-KAEQNSDSEEEEALVGVINKIVIQYD-AVNAVRDGVILKVSLNGKAEIPEIIDSGQESPEVRKDVAGFIKRGRIAVIESQTIAEVERPNVVFLLVVETEKL-VVLTKMIVLM-QIIVR-SGNTDFEADLVNKRTKQRFDVESLPPFWTIRF-SALKTEGAWY-FATIQTSAALEVTG-PFLFIVDR-VALREQVLMNSYECKGKRPLFHLGPNHFRAKNQLTSKGVAGCRTILAGFISYKHLITEIHDSPGIGYDFGWKIILDQERHDALLSKMS-RFVDRLIKEFF-LKNAIA-HWRREAP-AKEQADHLEAMQIMDLSVRQHRTFRRLKEAIFDPAAYGIAVIPVGRPVKLPPHAWIDSHKARGSSKDENVRLAVPRNNSVYKFEFGGILGANGKPQR-QGDGQEDDPVIL-VA-VGRKVVEKKLSRRLDAAS-KYKGEERVDIGGKIGYQGYGKGQFCS-GFVYEICEENHLEFAQDYGIAPNEAVKDPNSSNELDVFCADNKWITLKFLISIAIEAVSIQILREGLHAFLIRKNGVEPLIDVGTIVETPYSNARIVLDNHIALVPLLEMVKAPGNETLMPLILDRNRERIEECLVVTDGERNILIVIMDEKNTGPRWGGLVDENGTEPVVYLTNLSMSLERSPYIKGEHTREESANHRALTKT-VLAGDFESVIHGIYQ-TTRESI-FIEFYSPYQMRLERTNFFNDISLRLVLTSLARGFILLEIMTSEDAGSKILKKPVATIRSANIK-SVREGLAQ-RA-PQVARKAA-GNVIGLI-TN-LQV-YDISL-TII-VKAMTLIAS-LILKAKEGPAALT---NNGAE---ITAKAAH-I-RKII-MDV-IKGDPNKEGGQKRDT--IKYYKV-YVRQEDEIG-ITIIA--R-GAERQGDRG-KSS-I-DNGM-DDLIHTPMIKA--IVHLWDLAS-KTLNDG--DTMNVLAILGL-E-EVKVKDQIRGA-ENLMVHEP-L-ADATVRH-GQTAR-RSN-FLERP--LK-DPGLWTQDVRPVEAKVHAQGRFDLPDIESS-WE-A-LGLAPKIKLQARPF-SQDKILDSVMQDGAINGKLIPVI-EQA--TLD--GAAEGNWGDVDELK-GNMALNEKI-QP-DR-NSRFISYTKYEV-R-TLENLSL-KIARSMAK-IGESYDTNHAELS-D-VTRK-KTY-MRGLEKAIY--EEKR-RTREK-ALVNRQDNLGPETRRN--LTARD-LAVAFAAE-VGRSLDIKVGVQVY--D-SDV-A-IIWVRGME-ILAQL-S-K-DRRDK-TTIA-GDLE--E--YFNYKAESLAL--VR-A-EFAGR-R--RYDGNVDSDIYKVI-GL-PLHEEKNREG-GYKDDRLNGEN-EGAIRG-K-IHYDAD-KKEGSK-HQPLS-D--HRP-LPDAPN-T--LELLAKFRPPQVFNIMVGPRQ-ENY--AVW-ITQHNKE-TAFLIDAL-LIGNL-KDSAVQG-R-DD-M-AQA-A--NQV-KVIK-QGVNIGI-S-TVDLDDVGYDNLG-SET-SRE-DAR-TFEFGN-Q-TMIRLDK-YEIA--EVTTKNNKKAN-KA-DNNVRIHFR-EKG-VIN-DVKRELKLREVL-RDRRESL-GLLNG-QDRTDMNRVP-EM--RRMAED-K-NDAFTDTIIL-ETEVR-KIEKFLN-KQLNIEA-EKGG-T---EN-V-VRGFAP--ITVAILSEAK-QKAEKD-PAPFSSTDQDIKE-DTFDESVDKRGNGNQKLD-ANQFSDLELAVKANIKFVPSTA-TLPAQGPAEPIVMKGKEIV-VKENLREPGARAPGERSEDAKKQMYVADQDLKE-A-DGVEQLADKVLKTNDSKIPTLQ-G-INQKDNNKAAINAGGLITFVTTAEKYYADLKKV-PASIALDAVHGA-KEKRISKDIIKEYSVLDEA-IVLTLTVEEIPGLRTERDVKASNL-KAGGEE-NMVVSESPRDNKKESEIMHKIDASNEIH-ILFNAEKGAGKGIASGSDIIPKTNS-DRIMTTIENSDREGFAAAALKAEFET-VAGD-Q-PY-NYV-TFGKVHSG-KLYKTKV-LPIG-PSHASLS-DRDKTIVAEYEHG-PREGLRV-HDKAEGEKRKIIRVKIRS-GNDGPVNL-T-EKIMPNYA-A-LSFAVRHI-TID-YLMM-ELADSRGLDMQHYLIPIDDT-ETQHLEQAIPDAYP-YFG-KPGDAGNVPVK-ATFFTSNYWCIF-VYTGDVIRYFKYLDAVERT-PL-GDWGTK-GD-LSKAKLKKGIT-LDKEENKAV-EKSS-ELDLAPF-V-VEFHAPEES-NSNIFDISGQLRSTNAANRADRGKKLITHVRFEQ-NEDK-DDKGL--SHEV-ANGSGVDPDE-MDSIEEIKDTIESDD-IVRVDGWS-RSIREYCVISSYVDLKARTEKVLIRAKTRVI-EIGATATALLS--HCC-ESIARIANAKDIEF-KMTEGR--SGMTKIKEYNEQSIPKTRIT-GCRADYESKIKITE-ELAD-SETEDF-EAEE-RKCMNDPEQYEIKDKVISNPILL-PSIN--QRKV-ELIR-L-LLDLHNEW-VLNKFPS-KEATEEVEENDGSPEGQA-LSQDAG-AVE-E-YMAITKDENTVLAK-YLVKE-TALPP-AAE-LTNLPQA-IRRAKKFK-KVMLPV-DDSIAQQEE-KF-FRLKEFM--GH--KLILDS-GR-IRDLEP-LID-ERESLALRV-DAEGQ-D-FKQIAAGQIYT-GIYGNYRIETFNRAKARRIYLGD-SRVLG-DIVAGIDVVSEVNSQQNT-S--KT-GSFSEMMNTEN--VSQSTNEID-GQDLEKSIITKPMICRSVV---EL-KEAR-GSHRI-Y-VNESEAQNDKEIAANGLGCTIYENY-QS--KIQV-P--D-G-RNNRQE--EKIDGNSTLNIVQ-RVS--DT-AESM-TT-QLKM-DAMLV----ALWKNLE-A--LPDELDPHRYEASYNDE-NSDII-QETLHSI-PT-YAIETCMYGAIKGAG--MDYGYLRRTAAQKARLEGLRILQLDIG-VWKPIYDEGELDA-FSKNQDSGF-L-FTEFELVNRPRAF-LKTDRYVILMIQVNSSEYAFSSSGFLDIVGDLEKKAT-QR-T-AGVNFQD--LVKAKIII-G-NTDVGANIIATRFDKHGILIKIRRTDVDEEDVAEKKAAGEMATDTGAQKKERTGHEIAVVLGELFALKANAFRYRV-ALKERDVAGDTGVVDSKNAQFQTVSQEPDARNNEILKLEIQGDDDILESENFSSVREESFAN-QAKAAVGIITAVSPLVGASGLPIHKEKLIGVIDSVGTVQIE-SPLAEIMDLVDQKGKEQNLGSPAGDVGKMHPEKENKLNQVNLRFSTIEVGKVRDTEEQGILATDDD-IRNEIGGEVLVYALA-PGIIR-ATDAAIQHLSATDE-LKEITRMVIAGREQLMDVMSVEKAYTLGSLPS
>713051.4
LTARA-AHLIPTGAFDWLPIITNRAV-IGDHSGLGPIAKHAAFYPAKDSLPKHVVIVPDANRNGLDAQA-EYPTFYVSVGYPPRGDSNYQQLAKIINNAEVDNTT-EAVATTDAMRHTEAEALGITASLDIRLVSVRNM-LVGDE-TSVAGFESLVA-ANKA-KLVKMGDIREGE-MMRNIK-CTKLEL-DKATQLIGKKD-SASPVLAARFFGIISHSSVAKI-SA-ILSTLAKRSEGLGRTVMEFRDRHDGEKNLIKARETEAELEYADTGRRLFGTTVAVKPISEVERGEVADGLTSCLKKQAV-ELAAIKKAEEVEGPDDEAIGTVGGFNFNPPLDYAVLELLINRRLSTTT-PVARKEGDGGDQKELSGRVVEDYPIPPLNVYVEAERHQ-RDPSAQIVAIAGTHGRYIEALSLYPRAYEMDTDLGDIYGVRQRIPGQDAAVLARVAAGESKRNGA-SHMHLNETVYIPGEEMEILEQVHTEGLGQNKTTDIQML-FPT-RYYNIMWPM-HRNK-RHGEM-KAL--DITPYVTD-FPRIDHPHNNN-YVQ--L-SFEQK-Q-DVDDV--QPPM-F-A-ADI-G-L--GAIV-E-GKMILY-NN--AHTKSI-S-MLNE-GP-RGEHEEHMRGSFALF-AAEGG--ILMRSTN-N-TLGLVIKRGMFKFL-REVGVKYFTKG-TYAIVGWVSNEG-KE-N-QEKD-EGPVTL-DM-NIFADNTG-Y--PDG-RACVDRQQ--ISDLGR-DNEEE-AFRA-GR---TFLDGR--RESVLEFVPSYYLGDREEKSRFQQRLKGLRVARKQVRIRPGRRNTSPGEIGSSGNIKRVPYRAAHSAYVGYQLAVRPRNMREEEKPVRRPRSVSLYNEHLEIPHKASPGNGVCDRVA-AGVAAFWGLESGPHVSMAAKMRGGNLRAGGHRQMPRVIVMGIPTKGIQDLKSLKELDRAEILGINMPLLRLYDRPEENNW-ETQH-SMFDVAAIVRFSQIG-TSKLWVPDI-GATISLPSLLAMGSVTAPWNGFVAIFTVEMMADRHA-NDRGGDFFWRYQVDAADGAEVLIRINT-AKGWLDADELRPLRDIMLRITLAFWTRGEVEPTDAVEYMAVNNSGTIATLDDSARKLASRWALGLPARDDQ-LTALFQYLGQ-QQLRAAGFTNTPGQVLPWSGLT-VITNALATDRND-ELSELNKARALMVLDEYRWHFGANHRYYLNGNH-FVVREKEIFNSSYFLAN-ERLDVRAYTLPGRR-LG-FLY-PGYRLLIITTNIGVCRILASLCGRPAWAGL-EDTLEASRDEQRVESSALLPVD-YSLRRISENQFAVDEMYPTWVISALWNELRVTDLPDITHLLRMDNRSERAADQKDQHDMTY-TYEVLYF--------------------------------------------------------------------------------------------------------------------------------------------------------------------------------------------------------------------------------------------------------------------------------------------------------------------------------------------------------------ATQQAEATGGTTIDILNA-GMRLFVVARTLPIKLN-PKAISVIVDLIEKAYLAKTAWEEEDGIIRALEERMDRKSNTLNQKKDRV-QATLEIDMMHAVFAYQ-GDLK-IVAVTAEVKNIGMFESYAYGIKKEGDN-IGGVKEDDK-GFHDQQ-KAMDADKLAVMLLEKEFPMICALGDSSGSPCSFINATLDNTIKAPHFESHARVSTDGDNTPLALKTDPEIRIAALPTEFKEPNW-QDRNSMWLGYALFLKKPKVMYNLT-KKLVIPTLINWN-EIIKKMQFVADLHQKLLLKTSAVAYIY-DDTRS-TVSSQYKALTQLIAEMKHTFV-G-TEMQ--SAKETMI-SPEKNSNTNPSNSKDAMQAFRAELGFFTQVLASSLLRCRATS-TGQMTDEIQEERLLMDFERTIDTWPIMPNELYTILLMEDLSYAIFAVLKT-Q-KRNAADKNDLV-FNNYIKTQRIVSEYHSNITARIYGG-KRQSLLDLVKLAGLRAAARETDMNSIPNHLNEKADMNYINKKQDTALDVESRERF-LLYSSQMRDPT-NAVKNAKVPVSRRDARRKDA-FSLAGATRFQNAALGHSATGGGFSASLPLYGK-ADQETHPVMEINLDGGQARHRKTDVVLNRTDFPIEDCVEKQLKHCAAALKAKVLQIAL-DL-GGSVILFGGYVQSTVPFNGSGPEINENTAIIKIVQT-KAGRPKGVLGDYADGEKIGDQKPARDFDEY-INDMISVKRNDMMYIEERSGFDMRGKRVWSHARIFDHCFSEHAAGASKKTKKIEEGLGNYMNMKEFTQSDESQNPIVIMIVPAPLEHFAGEKDI-TNLTVIDRQAFILIGGRREAVVTNDRKF-NNKFGLYDLPGTMGRSTPATETAMTYHVPS-AEGLIGKFVGHQEIEQRVTGGETYRELGGTGKGPPTGGLNAVGKFAAVGRKVEDPIVYVATQKEGTNSFTINDLVTTVKKENGQ-PDV-TE-REALIHAGIAT-VKPLAIQGTGPPGDIQEGDKLSIEGMTKETGTIENDSDHGREVRVVGIG-LGLLVVYAFDAY-GFQQVHELFVDHVETLLKRRIENKAMGVARVIPFAVPGIPRALAKMMRALKLPAPNHDVDNIRESFAMFKDRDKPELALKQDDAPMNDIID-YRQVIFPRLARGGLSGLAMEARGGNIAVPFI-DDNALTEFGLAFQRHAYNEKR-IGEDG--IFGSLVGAINVLGTAGSVVGRNIFSLAQQDYSRTMMIDKDA-QGQGP-TAIPRARCDLGITLNN-NQGIFALCYEN-RALLWDGEMADGPWSLGL-KVITAESW--EQLGEGTVTEKIDEKSILRDIETSQSAARRTLFQILFETCDNAMGNYFVNYTIVYQYSRQLVMLASIAITFSYKGLAYAEGMSKLAQYVTSVNGPKVSRKILNIDFLADVVLQNDALQHREIDRLEIAPTSRFGGQQEMDHSAEADQVIKPQKDLDEDPPKLEIFLLYRMM-HPASFLRAEEVSKVTALERLI-NK-FYVMD-DDLERAANLEVVVYQFSGT-EANSAN-ATESVKIKAIKSRARQANVDEGRDE-T-VREAHDLKFTYGALPH-KGATAMYKAQIVQ-GTAAITMADMG-ARE-A-QTDTLVERAIIQVIIPINLNDDEMFRG-LELTRAMQKGDAGPDRSEICDDLTALTAQEHRVQETPNCE-SK-KQKATNVRDLAKRIVVYHKLFGGDKFKLVIAPMG-NVVAERLQRE-ELALG-GLEVDLLKHDPSKGLVGKRKTSADFRTKPEDVLVRMERTTQSECRDGQ-E-VRDQVLFVVGIQEAAAAGLTMQGNHLDSEAKG-KDLNRHAFTQ-KAVTISENALAWHSRSWYLARFTSIGAYGWILATTHRS-TKAMADELEAEL-G-FNGEAAYEEWHVAFPDVPGA-GAAEKQRGDM-IARIYANLIETGDLSEVGLSGSS-DVSRLEVHKYLGSVLGPGAFGYQEEIARRLHLISNRAVISIKVTVSATGISDRSLSLAADPLSSSRVKNSGVMKELAKAVKATVVVANGAISIFTSGMLRLVTTV-AVRSVVLRLFSDAGQMGAFQRTSGACQRKKKTAAQINARPINSP-NEVASEGCLNRSVATKIGAADICVEGARKTAFQVKVSRVEKASARNIGDKATVSEVGLKMHIG-A-V-DVILQS--V-EKFGDTHTVKFMLGGNKRIFTLDIQMLAKVITDERIPI--TPTFDRSCQVL-MTPIKVPTEEAN-TRKSYLAAIHVVNNDEGTASRHFEQ-ARQHATAYKFS--GMSKPDQELEVIDMWNLQA-NKATRALELTKAETDVIAVKN-VRRKRSLNRRSERQLHRYNKASLILAKSLNHPSF-VVIRLHDTHTDN-REEK-YEDYVETFEIVEQEMKEPTGERAS-VSQFQIFQDGD-DT-KGDMSRGQ-KIVKQ-FVRRQLTEKDIERDDGVMTT-QE-LA-M-GS-R--AI-REDRR-R-LHS---ILDVPSIRRL--QRDPL-MLNTAD-H-Y-LTIPTED-ALIV-D-DSYKDDHNST-I--HTR-AF--E-LESAP-ADKVHA-ISVL-MFRRGE-ETNAK-S---KLIF-KHLR-MM--MILVIF-DELEPGLRVRQPD-ESFDP-R-FKL-KA-AQVIQAPG-NRLGHLLIAWG--EYLDTETKL-PGKQAIKTVPV-ARLRAKEASPGVGLITLFS-TRLSNNYLLINERSSMDTYVARE-FFAL-LTREYD-TDGIGP-EAPP-GYTQ--APSRSISQ-PCMFP--YE-GFS-ATIGPKVRRQ-IYRE-HPYLDIADHKKQEG-P--ETTGEFIIFGMYDTDLFEYNRFDEPMLEFWRRVPWPAIGVYRMSVETDARAMTSIN-ISKQLKAFYEVCV-ASEDTGACTDLTFLKLCIMQA-ELRLTDIREATGVALPNQTV-IDVTKALG-DRE-LDNDRI-QRMI-KQQFWEYEKDRHEFQPNKLSERSTY-V-DMLTE-AEKKFQVAIAKKKLEDGTLSGVTIAIRYFAHSYEATRKYLGE-LTGE-FANPLAVAGVFKQVYDGSKQEDAE-STYWIF-VNDDTEDIK-VNFM-IHKEEIAK-QGMRRSRGTRGD-RREELAPPGMFGKGGAG--SL-NAL-EPEVT-D-GRADKTQ-MKFGHLAEVHQRNN-VV-EYDGGSGQKLVE-IEE-IL-AG-FNAI-FVAVKG--HSVFEVG-DVLREKIDVAYRAEEQTHIL-EN-DRQL-AVY-LILR-RIGGLE-MG-DDGKKVTK-DKVG-REAAKGT-RA-GVDLR-K---VNKII-YR-VLEGVLLVLEEIR-NSRRILNDGSW-REI-EIGG-G-ESNFVG-DI-PIDAV--GP-VR-E--I-YTEDR-LEGFGFAEQDQIHEMKGYTA-LATRNAKAVTYTFVNQRHLCLTNMQMIKGGRTSASGESARPDAAGLGDIAQETGSTGGATRKAIYTDLTTAP-APQRVAVLALGRENTGLAENPDHNKDVSDLHTIRIELRMQRKETIGPGGLGVKARTYCPGAVGLVHMLFDWNHIEAASAYHHIYFYRCQTGVAGRRKCTKDEERLLGFAYIFFFSARLDEVQHIR-EATI-AVF-P-FVM-FSKTRISANPAPDG-VVA-RL-GVRKALA-GA-EDAVLEIDFVTVSTGFTSDQLDHILLIDVHIGMIFPEQPVIPIVERNK-ERST-STEGTGMSAHHIKFVVAQ--KGPV-AVNQ-PK-NV-FL-IM-R--KRQ--IDFLLGK-DFEDLIRRIDEQD-DFRLHAGT-V-STKGSVM--LNV-IRS-EIKDRSQIDCTRFPYREGHNFHGRAPLT-GVPHAFVGE--LLQEDHN-PTLLLANDRYLLPRNKGIKLFSHV-SH-ANTCTAQADLIQTGVIVRK-IKQDTRVSLALSKSVRPFNGVAYSYYRPARAQERETGRMASIEKHFSMGQFQLFMLRG-NVKLEFPEQRVPKALRAVPTQLRPTRRISDTKNLWPSHLFADAVVLLLAYVLTQAMNVQGRYHRTRIFKQVKVLITNATSDGERPMVIPHLFDSRQLALKRERT-ASAQAIRLNVSGDTITVENLPDPQAEGVLREFDINLAQQSEYLDLEVQGEYDFI-S-ASGLALMGISLGRNLYKFVILVGGAERRERKHI-EQLTLMDLSFGQEAGPKADLTTNSDQWREQLMDAMVEYGETRSTIATKFKGKKIIRDAYAV-WPSVKVPLAILTSSSGLSTNEVAFAVQLISENFPEIVAWAHRLLASETTYGHMLVLDRMLVALNDTEDAVLVIQPLLDDVALTCTLLLFAYFFEHGMVDIQQDDSVLALLNDGTLHLKKTSRKEVGLHVELKEGIKPGYNSNEPKTRSSASKASDSKDALNAGMNSDVYIMARNHQKYYVLLPEANLQIIVLITNDSPPARSMNIRQGAGSVSLYIDKKSDFVAAIQGPSVPLLLEARLLKLAEDKKGADKPRGSPTVLAIRNRL-MK-GFRIFMYADNDEIERNMLKVVLADQAHYLVRRAKVVKIVLLLKAGSQRQILTSVT-FYASHVVVAELAAMQV-KLLIFGLSTVDLRGQLRMDPEEDLLPAVAATINATADKLDVVKPATGTPLVDQLIKRDEEKPVAKRLTEGIASTKSVISALTEL-A-G-DPGDKNNRAGLYGRHTENVAIGEIPLHVLLHYNIAASRTTAEVVKKEAIIPPEGIKASNKDNVG-EINQVVDTYCPAGELAE-IAWEGEETHDTSGAFFQIGPLAQDETD-YGNVDGVSKQSLQAWPSVYKT-EFAVVRTRGPLKLIRQQIAPLISADEVVATYDGRVSVEIDEIAQAVELLINARRAADIKAVAVHVFYSRNKGERGIVSLNLKYGEGRSLFMTIDLTLRITG-KVVGLNTVYIHEDGVSGFRANELYFAGDSRQEDGADRIEITYTVKQATAGDVCGEEFM-QWAEDKTHIYKLDRMLD-GLKYSSFALETPNETVFAV-KYVLLNVMV-RTKSIATETIEGETEIIQASAGRGGDIGASDK-ASRHDQEAISRLDNPLDEKNFHEVLRVYT-PRTLRVARFGKSARMADTLSIETNL-VDIALVFVNRLILTGVQQAEVSPSNDTADTGPTPYMRQRGLVIGVVVADAGVADDHARGG-AGVTELSITMSG-DNCKDLKEVAIGDTFIVSTRSSGKVEATTCFFTIRFQHLEIFINEAYDEAVGMAAADGANDDVTRKTSLPYGRS-STL-NSAVQLAERTNALST-STIDVYLAESAIEVIAIGGKR-VTENGMLS---QDSVGETKGMGLDEVYIMIREVEKRGM-GAD-SYLWGALV-ARFEAVFPEEINT-AA--GGLTNMTIAT-IDA-TMTIRAT-GV-TPHR-IGD-E-LVKNIIVK-VALKTNMTKKAD-V-TKLTRCAP-KKKGK-IVFQVDRA-SADNSISKVAI-AEK-E-GTIFGMRENGRNHLGL-NSSDED-WHEAVE-DILHRDAVITYPEEEQDRRVVVLIAYQ-IMNEVATPTVIHLVHVESS-MKVAADELRD-IF-SGVVITLGSKKTQLY-ARR-GEDETMATEERMDYALGTKGYMMDNIIL-LMEDYV--LDVRPMDSPTIKLESQSKY-EISQVTKELHHA-EQE-RI-EINIATSSLLP-EAAEKRLLRT--RRDPK-FEQEQVLSKQVSLDGGLVLTTLTNESKALLIKNV-PNKHE-STDAKMTHDGHATALSDALVV-ISVDRQVTL-K-DC-GNLVAVDNQ-FGLIIAALIEQG-NDGNMTIIVLADQN--LR-ADQM-L-ADLDPLK---QHPSNFSDE-AGDTAK-MS-TVFAALEVEE--DE-VGQFIRSKAFWT-S--PSS-IELPRQ-DMIRNNVGQAITDGLGREVIGHM-VNMEEI-IAT-RARLIL-DSTGIGAI---DEQSAIFHEALGAL-PYGLRGIEEAD-AMPVILIRC-NGEHIVVPTLISIRTMSFNRIAKGNEHCFAQLEKDRKEHLIV-DQEEQNALII-SLFKVNNGAPACTVLDTVYYVATLRLSGGRVKPFLVT-AG-QGGQVTEMDTK-QMEEIGLAAEMNGFAITRP-GE-IYAHVAVVGG-RSRT-FRAKEL-AIISMKLMHIFGVIGREITVLDEA-GLGVADQTLLNCIIRFILVADESYYTGPAKLLINIFDRTAMAGATVL-CQAL-IDPLV-VEADEKDVEDAGKRASSTDI-DPRTSAHNIYSQCAGKV-ILDIRKPKIKTMKVVPETVRQKLNSPAKPDVYSEIGY-AAAEEVLYVDFPNGFTM-QRFEYGTQVTVEVRSGHLDLLRYGDQ-KSIRDASSGEIGGIAQNAATCLP-VTILLSVKQESIIYEDGVIIIGNIKPDRRMP-SFPRQEEAVNAVLQAYLRSKLIL-IGEGCITVDE-DIDIRKFQDRQREFNKCEKL-TLDQTNQMVIEKNVAFELLIVKRSERRE-QADLVRMAETVHLRQYIVPAQRLVTDIALFDFV-TDQDDRRGDDHNNILSDETAATVGNKEVKLDAY-TGRPLIRFFLRLTAARSFNQGAGNSVIKVKDDVIDTQ-NL-PYNKYLATKTTIINNQDKAAYADAYVVRYGKDKLRARSAHY-NAD-MTAHLE-EEMTVSEATD-NAYYLQVTLSLG-GDYARLIVSLVRGEKVKIS--ALAGGY-HILLVVTRTILE-PVISGNDPFVAVGAINT-GEALRGVAPVVEA-EVNGLAVEMVKKIATFQIQNL-INAKRVIRDFGDGAFTPAAGKGCKPESKRYTDQPLGASIVVLL-LAVSIGWPPVGLKTLDGARIKQGGEDIQDGVMAYSWASPAYDFEVLLESPAAKGLGVILKVVIVGGGSGGAIQRSSYAQASDTDATFGSPTWLLKEDLSEEGVRSRKPNS-NDVINRRERERADQISQAPQLKWVIAEFAPGTIESDRGDPGRMLSLIQILTLIVVEVNKQAVRSLKKALFGLTVMAVDQELAAIVGLLVMKAQYGSIGLQKRSLESVVFAQEDKFASALAGVAGGGERGMLVVEQDRFAKEFLDEQTATVESILLIDTAKGMTQ-AEYFAV-TMD--AGRFPKLL-L-IDAKEKGTGPGLLRAEGTRLAPPRYNTV-YTDDDDGLMRA-ADLDSQEEKITRQIGFLT-FIIPSLLDGELIRIAGGRNLASQEVG-AQEEDY-NLAILIGEAES-LLLFAALGAR-IGEKLPVALYSISGNTAQSAGVFL-VLQPAN--S--E-EFDKRT--AD-RV-G--N-V-EHA---DL-E-QEM-E-KN-ATA------E-E-----R-S-----S-VF---E-LAT--L-P-IED-KVTGTVE--LET-W--TPA----V-DA-----KVDG--E-R----F--Q--RALWWLV----KW-A-L----W-GH--A-L-EE--DNLS-N-D---H-AYMW-P----P-GFD-G--LLWF-GELKY--SKR-W-C-VE---K---QVTTY--N-IF-SK-T-------E--HE-TY-D----FP--N-V--D-L-------R------TV------YL---D---T-N------D-L-HVF-V-P----ARI----E-R-S-M---EVEK----F-E----L--TW-K--L-D-----G-EC------SL-VV-VL-E-G-W------N--S-K-K-M-YV---H-R----I-TF-GR---K-LLKG-AD-V---K-ARG-K-IWV--R-E-G---GGE-P--AVL-K--PL-GIESMAPP-R-A-V--H-FA-E-L--PT--T-SN--L-GF-------T---DVY-AE-EV-VGR-L-LE-VSMLR--FK-SGNYI-VF--WIN-QP-S--P--L----K--I---S-A-S-TVRA---EES---G--FYTI-P--LYLMW-IPE--WIL-V-P-R--VVLEDS---D--R----I---S----A-Y-SLAVD-AKL-THC-E-RA-DYTDVD---------G-E-T-NY--HAK----YA-NA-P-N--DE--D--E-AP--P--DV---V-DVVGSD-EG-ADRYV-DGEK-PR--PTT-R-----CLMEVGF-NLE-F---T--HN--RL-AKF---D-F-NFFA-VWWM--ES--Q-YERRKFV--T-EG-----L---H--S---ND-Y-GE-Q---P-GI----LM-NAKALAT--D-KVVNLDEDTDGGTFGYPKAVAVGQFGMT-DQPTLSPLAENKVRTPPNAQERAVQN-LVRMLPNGF-QLAVRGFR-KLSGTAVVVEL-RARAHKIGTSI-LDVMNQYNRIMGKATPATGSQIHGKDVN-QQKFEISTDTIGDSGVSGDRILALIHPASRYVASERIVIEIVGASGQDVIQD-AVGADAFGQKFVKRSLTKTDGMTGEEQVLERGDDETSALPNPGLT-K-ESIPKTAMFVKGVTD--N-Q-QLVILPVKVPKAGYAL-DLEEQYFKPRF-MADNASCPEILKDSW-TTYMV-RGSVNV-FARYTH--REKRE-EEGVYIGD-DTQLIVLGWAIVQH-I-P-EAEAL-IYTTQQYPYYTAQNAVL-DRF-YVVHIRDLSII-LYNQQAIEENMLIV-K-V-T-D-NAWNKLIFVHVK-DATGSLTRAPMMDADRIT--REQTASVTNRRVM-DHRKLRAIYPESKQHSLQLHEIFTIGVY-DIFAD-IYDN-TEYAGL-TRDAVRIS--QIQE-RTVTIS--YVIQGRV-NGYP-ELGIGVERRDTL-ANSESVEYEAFDVVSK-L-QDLWGAAQLDQQ--C-LWTADTETT-EEPADAPDNW-MLRDVIRELGLALKYWT-GEAF-LF--FAETKK-ILWAQEN-YD-HHKILEELESARYV-RMQ-NTDQE-FSNTLVDVK-NL-K-KIDVK-PSG-IYEYATYDIMKETV-ALL-GAI-A-DGGVAPIDT-G-GAMNPFSVALRLKTKDRQPKL-HSVKLLSW-RAAL-AGM-GEFVYS-GFNGRIGRGITA-REALAPQ-RDILAFANLD-IQLYAETAAYDEAAGARA-R-IAG-LGKHT-N-VDSAGMLEKMSKTILVIKLS-D-FE-VNLLQHAA-LTKLVGSLAPLYLLLG-RLMMLA-QHA-HPHANSEGIS-WDATYINIAEMHTP-QAYTSKSDEDDGPEQVDPR-TKGKLEGRIENVFWNIKADKHELKQGTTARLPDVLKLKFYTLHEKIKALARTLLKIRSGQLKAQEGINDEGIRIKIDISGLIIIRGSTIVVSPRRFVVAEQETVPIIRRVVIIAETIQIDIAKQQSSN-YKEVVIKILLLRTRPMRIIRGADSRWTDKTLNRETVLDQNNVGTVGKEALRI-QLKDPAVTNKSITPLTVTEDALNIIKL-EDGPKVAAYNQREIAAKLKQNG-LEGIGQFDEH-YGDSAFMEWLDAG-K-K-PKR-DQDTLT-EAAVLSKRTKRIPPHKDFLLAKQEENLGGTP-ERVTLGKAYM-EPEKRETIPALKVPSLMATI-ESIKKDSIMDAGAGMTFVRE-IRLGSKGFPSVMVTLNL---NL-KF-DVQRG-VFPAKHKAGEPDKLAGTGEIDALEAADVAPILMHN-RQEMRAGPELG-AAVQNKQIVASADAQ-GPVKGSWILVMD-FSLMTKVPHDGETG-VEG-REESGADGLKDFEI-IR-PIKISRLG-VFVARMETLSFARTYQ-YKVEPAKSAPATMLIFRV-AGKHVYLNPHDKAPKVGGAMDLPEE-VCRSSDLTYTPAADEVVNTTILVIALGHGLMSMEY-ITSGGAFRMGLVYN-SMLVLGGTELLARVEYG-RFAYVDIGVGALKATVPGSLDHLFNPENGFATVA-STVSHQIFLLGVPSMNMISAKADVA-YMAASDKGDETALGQTVTFYMAAEPLADRATNRS-RLFIDAVKNPGEGEEAILEPSLRPKALGTAGKRSYSLINIGMIKEAQNRRGKDRDKESRAREGMKI-GVDLKMFALSEGVVDSGNFDDEERMYWGCFNVKTLNGEAVIRSKKA--NVLGWKHRDTTYVNVGISVTRKLGSFKDNNYANADRHF-VGRLEIDTHGD--VLGGNRDVVDGAQRKTYLENVNIYISRKNPSYKHVQ-IRLKEPV-WDASLDMDAV-EGSVRNAFLVDPKTYTLDIYLARE-AESLGSGFQPIVQVTPDQTLGTKEITTRIFEPNGEC-GYLDALKQVRKTEAIVL-DGDLDSSARGVAYEFTDTGSL-FTGLGKLN-YVPPV-RRS-AEDIQ-Y-EHYD-HKHYLKNA-EEIGTLSP--LIEGRVLTL-KS-YL-ADVFK-DDATMNH-ETA-DR---LV-MEIDPEP-GDA-WVA--WANMK-K-TGLY-VKN-HDETRMYLK--LT-DLG-TG-PVPAAH-VVQK-CEA-PRG--A-VYG-KY-Q---TTS-WLWPKKPWVFVKA-ADHVPF-GHEF-AMKGDLLH-D-NIE-PYRD-R-TYK-KNPRHIKP--V--L-LADEFE-V-IGVA-G-CK-ETAKY--GVTA--I--GADDVTIGVKV-WN-NEKVADFAAPSAFTS-DW--D-KDTRIHPLSVM-TN-MSTN-D-VL-GEL-RVG--DINK-TG-L-N-WS-ARFE-FR-F-RM-TE-GYDY-F-TT-K----AAEDHVD-IAAE-MDILMV--QDHF-CSVEGV-ELWQSLYS--LVN-MV--AVN-LQ--NKA--A-Y-DLV-DRTPQD-YNN-E-V-L--PKALK-AKSG----FH--SLPGW---FIYDHLE--KKFGSRK-WIKIG-PFDG-FYR--YLQEEY----VHLAY--PEWIEVCGFQE-GD--V-VQKF-Y-KK-WAYGVG-ELYGQSD-HP-QE--LN-RVVV-A-FIRT--LFTM-HTTEGNARA-ERLGRVVA-PNGAATAYVFELITV-EQRITIERITY-LLPERQ-AAFLRLHPVPAAYLSTCAD-FR--AG-MLSVDIESEFAANVATGNGAAPMTLIVANFPLLFKIDDLQADPAAELGRAQPFLLCIIIVILHL-AK-VSADYIA-IASDENKWQPLGSPNQ-LLLNADAGDGGTSGAN-PYIAHFRSAQYL-LKLAD-DTIEGRQSVAVEGMLAHAIRIANGGETKDA-F-FILR-P--QLGSVSFSFGHADDA--GTEKVKNAKTA-AERETSDDGEDFGVRVVLEVFAEKNVQGNQMPREVQDSGENAIAQPAPSAGNVVERDALGSKYTLEERDVVRAHAEDTVDKAEQNAESKEEDALVGVIHNIIIQYD-AVNGVRNGVILKVGLNGKAEVPMLIDQGQEAKDVRQDVAGFIKRGSIAVVESQTIAEVERPTVVFLFVVETEKA-VVLIKVIIIM-QLIVRESGNTDSEADLVRKRTK-RYEVEALPPFWTLEF-AAL-TVGAWY-FATIQTCAALEITG-PFLHLVDTEI-LKREVLLNSYECKGKRPLFHLNPSHFRAKDQLETRGVAGCVTILAGFISFTHLNTEIHDSPGIGYDFGWKEVVDEERH-ELLAKME-RFVERLIKAFF-LKIAVH-HWRREAP-AKDDEDHLEAMQIMQLS-RWRKTFRQVKAAIFDPAAYGLAMIPIG-PMAMPPHAWIDNYKARGCSPLINTRLALPKNRSVFKFEFGGILSANENPVR-QGDGQEDNPIIL-VA-VGRKVVETKLTQRFDA-S-QYRGEPRVDIGG-IGYKGYGKGQFCS-GFVYEICEEFHL-FPQDYGIAENYAVADPNSTTELDVFCADNQWNTLKYVISIAIKAVNISILMEGLRAFLMVKNGVEIIVDVGRIVEAPWGNARCVLENHIALVPLLDMIKSPGHETLMPVILDRRRERLEECLITLSGEREIVVVIMQGKNTGPRWGGLVDSNGTDPVVYLTSLSLSIERHPYTKGEHTRETSAEHRALTKT-VLAGDFESVIHGIYQ-TTRNSI-FIEFYSPYQKRLERTNFFNDISLRLVMESLARGFIILEIMTPDGAGSSIAR-PVAFIRSSNIN-SVREGLAG-EAAPQVVRKSA-GAVIGLL-EA-EEV-YDDML--II-VKKI-LIAV-QVLQA-EG-AAMA---ANGFE---ITARPAH-I-KKLI-M-V-VQGEKQKVGTQKREP--LRYYKV--VSSEEE-G-VTVAA--R-GALRQTDQG-KS--I-DDEM-DSLIHSPMIHK--MVHLWDLAL-KTLNE---DKINVISIIGL-Q-DI-T-QQIKGA-ENLMVV-P-L-ADAFGRP-GTSMI-DSN-ILERV--LK-APGLWTQGVRPLEAKVHTKARADLADVESS-WE-A-TGMQPKV-LESKPL-MQD-ILDALMQDGALSRKMMPVL-DRA---VD--GEGEDVAGDVTE-KG-PMKINQKI-QP-LK-QSRFISITKYEV-K-DSENVSL-KIAHSMTK-MGEGFQTNHAGLS-E-VTRK-KTY-LKGLEKAIY--EEA--RTREK-GLVARDDYLGPETKRK--ETARK-IAVAIAPE-VGHSLTIKVGVGVY--D-NDV-H-KIWVRGME-IMAQV-S-Q-DNKDD-TLIA-GDLE--E--YFNYRAESLAL--CH-A-EFADH-R--RYDGN-DGEMYKVI-GL-PLHEEKNREG-GYRDERLNGEN-AGAIRG-Q-IHYDAD-KREGGA-HQPLS-D--HRP-LPESPN-K--LELLA-FRPATVFNIMVSPRQ-ERY--AVY-IVQQDKE-GAFLVDAM-IIGNL-KDSAVQG-K-DD-M-SQA-A--RQV-ESYK-QGAQTGI-S-TIDLDDVGHDNLG-KEE-SGE-RAR-TFEFGQ-Q-TMIRLDE-YGIA--EVTTKNNRKAE-VA-DSNVKVRFR-EKG-AIN-DVHRELKLREVL-RERRKSL-GILNG-LEKTDMNRVP-EL--KKKAED-K-NDAYNDTEIL-ETEVR-RIQKFLN-PQLDTDA-DKGG-T---QN-G-VRGFAR--LNVAIMSEAK-EKKEK--PAPFDGTGQDIKE-DTFDEAVDKRGNGNQKLD-ANQFSDLDLAVKANVKFVPSTA-TLPAQGPAEPIHMKGKEIV-VKENLRDPGNRAPGERSEDSKKQMYVAEQDLKE-A-NGVEQLADKVIKTNDSKVPTLQ-G-INQKDNDNAALNDGGLISFVTTADKYYADLKQV-AANIALGAVYGA-SEERITKDVIKEYDVLDAA-IVLTLYVKEIPGLRTNSDVKASEL-KAGGEE-NMVVSE-PRDKKKEEEVFHKIDASNEIH-LLFSVEKGAGKGIAAGSEILPKTNS-DRIMTLLENS-REGFAEQKMKAEFET-TAGK-Q-PY-NYV-KYAKVHRG-KLYHTKI-LPVG-PDHATLS-DRDKTIAAQFEHG-PREGLRV-NDKAEGGKRKIRQVRIRG-VNDGPVNL-T-EDISGE-T-G-MSFAKRHL-TID-YLMM-ELANSRTHTMQGYLVPIDDE-ETQHLEHAVPDDYP-KYA-KPGE-GNVPVK-DTFFRSEYWAIF-VYTGDVIKYFKLLD-VDRA-PI-GDWGTT-GD-LAKSKLKKGTH-LAEEERTIS-GKHS-QLDLAPF-V-VEIHAPEEA-NSIIFGVSGILKDTAAVNRPDRGMKLITHVKFEQ-NDDK-HDKGL--AHRH-TNGSGVEPDQ-MDSIEEV-DTMECDD-IIRFTGWG-HTMRKYCVIQTFVDLRARTQKVLIRNRARVI-EIGATF-QLLS--HSC-ANIAKNANGKAIEF-KMVDGR--ASMANINEYSEQEAEKTRLT-GCRADYE-KIELTQ-EL-D-SETESF-VAQE-RKCIMDPEMYEIKDILLSDPILL-PSLD--QRKV-ELVR-F-LLDLHNEW-VLAQFPD-KEASKESDKKKGSVEGQA-LA-DAG-AVG-P-YVAI-KDDATVLAE-YMVPE-TRLPN-AAA-LSNLPGA-IRGRKSLK-TIMLPV-DDSIAQEEE-KFAFRLVEYM--GN--KLVLDR-GQ-IRDLEP-AID-ERESLVLRV-DAEGQ-D-F-QGLRGKIYT-GIYGTFRIE-YVKA------------------------------------------------------------------------------------------------------------------------------------------------------------------------------------------------------------------------------------------------------------------------------------------------------------------------------------------------------------------------------------------------------------------------LISVRRTDCSKMDIAEKRAAGEMAGDTGAQGKSRAGYDAAVVLGELFALKASAFRYQV-ALRERDAAGDTGVVPSQSAQFQSVSQEVDARNNEILKLELQRNQDARESETFDTVREENFVN-QAKVVTGPIMVESPLVAASGLPSQKIKIENVVDMVHTIQIE-SPLDEVMTLQDQKGKDSNLGNPAGDTGTILPVKENKLTQVNLKFKMVPVGKVRDTEEQGILATEDE-IKNEIGGRMIVYTLA-PGLIR-ATDAALQHLRATDE-LREIKRMVLAGREELMDVMHIEKAHTLGSIPS
>713059.3
LTARS-AHLIPSSAFEWLPIIVNRAI-IGDHVGLGAIAKHKTFYPKQDSLPKHAIVIPNAKRKGLDQQT-EYPHFYISVGYPPRGDPNYKQLAQIINNEEVDNVK-QAVATTDAIRDLEHSAIGITESLEIYLTGVRNL-LIGDE-TSVAGFNSLVA-ANEN-KLVKMGDIREGE-LLANIK-CTKLEL-GKATQFIGKHE-SLAPLLAARFFGKISASCIAKL-SA-ILSTLAARSEGLGRQVLEFKDRHDGEKRLIKAREVEAELEYAETGRRMFGTTIEVRPISETERGEVADGITSCLKKDAV-EIAAIHRAEEVEGPDDETIGTVGGFNFNPALEYSVLELLINRRLSTTT-PAARKEGDGGDQRELAGRIIEDYAIDPLSVYVEAERHR-RDPSSQIVAIAGTHGRYIEVLGLYPRSYEMDTDLGDIYEVRQRIPSQDAAVLTRVAAGESKRGGA-SHMHLNETIFIPGEEMEILEQVHTEGLGQNKSTDIQIL-FPTPYYYNIMWP-VHRNK-RH-EEQKAIELNITPYVTD-FPRVDHP--C-T-VTGEIGSFEQKDQPDVDDSE--PAMLFRAE-DL-GELRKG-IVAEACK-ILYL-NGGARTESILSI-L-ERGP-RGEHEEKMRGSFKLFVKAEGGGE-L-R-TNYNQTLV-VIKRALYKFLKR-VGVKYFTK--TYAIVDWVSNE-SKE-NDNGKY-EGPVTLGDMEQ-FADNTGEF--PDGLR-CVDRQQ--VKD-GRFDNAEK-AFRAEARGW--FLEGR-KRE-VLEFVPSYYLGDREEKC-FQQR-KNLRTARRQTRLRPGRNNTTPGEIGSSGNIQRIPYKAAHSAYVGYQLAVRPRNKKTEEKPVNRPRTVSLYTDYLTILHKAAPGNGVADRVP-AGTAAVIGLESGPRVSMAAKLRGGNLRTGNHRQMPRIISLGIAHKGVSDLKLLQKIS-AEVLNINVPRLRLFAKPEATTL-PSRADDMFDVIAI-RFSKIG-PTNIWIPDI-SASISLPRLHALASVTS-WDGFIAVFATDPMAPDYC-NETGGDFFWRYQVNSAEGAAIIDDANV-AKGWLDASALGPLRDLMLSATLAYWTRGEVKPTNNVEFMEVFPEGSIAVLSYVAREIATTWALGLPGEDEQALNTMFQFLGD-THLRAVPFESKPFELLPFSAAT-ALNNDLTKEAHG-QLSEPLDALQLMFIDPYDWHFGDNHRFYADGDHNFTVSEVEIFARSYFLHN-HQTDVKAYMLPGKR-LEGFVYMPAYALLRKATDMGKERLLASLSGRSKWADE-EDTLEAIKEEQRSESTARVSIE-YNFKRVAENRFAVQELYIVWASSGRLNEVRTTALPNVEHILNIDDRLERAAESQPQHDMTF-TYFVLYFAKTVEKEGNDGLALVIATDTSAGAPIDVVLDDQIDLVAPPDKILHATQGQAWPRVKRQTGASWISSEIEGSTTRLVSLENPFDKGDYEYTAVGDAAGFGQELIVTHEKEGSVVLKGRDDEDMPAAITGVTRSTSSVGIMFTFEDLGYLRNDANYVIWIASTVRVAIDPMVPEEEENADKVGTATDTLTKFNRTGMNVSATETKRNRNLNYVNVSVLIHKG-ITRMGGLETSSSIKAFLRDLLKIFYDERVKELRLEIFGLDSLLTPEGRLPEIVAAGQRENEEVAGVKLEHAWASDADGELLKALTGKDRVKKKDTEDLEDQSEREQYIRRAESRGSDATQESIQMIASVATKQSEAKGGVTIDILNSTGMKLFVTARTLKMKLN-PKAISIIIDLIELAYLAKTAFDEEDGIVRALEERMDRKSNTLNQKKDRV-QADLDIDMMNAIFAYQ-GDLKSIIAVTEEVTNLGMFGSHAYGIKKEGDNAIGGVKEDGKQGFHDQQDKAMDADKLAVILLETEFPMITKLGDSSGCPCSFINATLDNTAKAPRFESHAQVDTDGDNKPLALKGDPEIALAGLPTEFKEPKW-QDRESIWVGFTLFLKKLNVMYNLT-VKLVIPSLIQWN-VVIKKQQFVAQLHKDLLLKTSAEAYVY-DDTES-TVLSQYKALVQLIEEMKHTYV-G-TEMQ--SAKENMV-PPAKNSNPDPSNSKSAMQAFRKELGYFEQVIASSLLECRATA-TGQMTDEIKQKRLLMDFNRTVDTWPIIPNEMYTKLLMEDISYVIFAVLKT-Q-KLTTADKNDLI-FNKYVKSQRIRSEYNSNIALRVYGG-KDVSMLDLVALAGLSKAAKETDMKSIPNHLNEKSDTTYINEKSDTALAVESRQKFALIYASQMRDPT-HAVVNAKVPVSRRDARRKEA-FNLAGASRFANARLGHQATGGGFSKSLPLYGK-ADQETHPVMEINLTGGQARQRKTDVVLNRTDFPIEDCVQKQLKHCAEALKAKILQIAL-DL-GGSVILFGGFIQSTVPYNGSGPEITENAAIIKIVQS-KAGRPAGVLGDYADGEKIGDMKPARDFDEW-IEDMISVKRNDMMYIEERSGFDMRGKRVWSHARIFDHNFSEHAAGSSKKHIKIEEGLGNYMNMKEFTQADEKQTPIVIMIVPAPLEHFAGEQDI-VNLTVLDRKAFILIGGRREAVVTNDRKF-NNKFGLYDLPGTMGRSTPATETAMTYHVPS-AEGLIGDFVGKQEIEQRVTGGDAYRELGGTAKGPPTGSLNAVGKFTAIGRKVEDPIVYVATQKVGTNSFTINDLVLTANDPNGLAPEV-TE-RPAVLHAGIDT-VKPMALTGTGPPGDIQTGDKLSIEGMTKEEGTIENDKDHGREVRVVGIG-LGEMVVYAFDPY-GFQQVHELFVDHVETLLKRRIEKKAMGVARIIPFAVPGIPRALQKMMRYLKLPAPNHQVD-IIESFAMFKDRDKPEMALRQDDAAMTAIID-YRQVIFPKVEGGGLTGIGAEEKTGTLAVPFI-EENALTNLGLAFAAHSYNEKR-IGEDG--IFGSVIGAANVLNVVGSWVGRNLFDLARDDYSYTYMLDKDA-QGQGV-KGLP-ARVDLGDNLSS-SKGIFAIVFDE-SSLLWDAELVDAVWSLAL-KTLTYDSW--DHLGVGRVERKLDEKNLLRDLETAVEVAKQSILQDGFHSVDNVMGGYFRGFTILYEHSRQLKTLAPIAVTFSYKGLAYAEGMSKLVQYLESVNGPDTARKILNIDSLAKLVLQGTALQHREIDRLEIAPTERFGGQQEMDHSAEVGEVIKPQKDMDEDPPKLEIFLLHTMM-HPASFLRDEEASRITAYERLM-NK-FYVMD-DDLERAANLEVVVYDFSQT-EANGEN-ETESVKIKAIERRAKQARVEEGKDE-T-VRISRDLKFIYQTLPH-QGTTAVYKAQIVQ-GGRAVSMADLG-SRE-A-QTEVLLERAIIEVIIKINLNAALLFGG-LEVARIIKRGDSGPERRDLLDLLTELTIQEARVQITPRTE-SA-RRRKTGDRDEQKRVIVYT-LFGGQDFSAVVAPSG-NLAARREQRKSELLLA-RLEVRTLKKDQSKGLVDKRKTSTDAIEKPLQILARMERITQSENRDGK-DDIRDQLLFVVGIAEAAEAGLAMQGNDLEPQSKG-RDLLRHAFAG-KAVAIAPSKLAWDSVEWYLARFSAVRAVGWILETLHRS-TKAMEEKSEGRV-G-FRMEKAFDEWSPRLGEAPGA-SGASKKAGPL-IARVYANLVETGELAEVGLSGSS-DVSRLEVHQYLNQILGPGAFGYQEAIAARLHLVPKRVPISIKITLKAWGISDKSLALSQDPLSSSRVNNSGVMHELAKDVKGTVAVANGAITTFASGMLRLVATV-TIRSVVLQLFADAGQLGAFLRQSGAGQRKKKTAAQANSRPIASP-NEIARAGCLNRSVAARIGKSDICKEGVRRSALYVKVSRVEKASARNIGEKATISEVGLNMRTD---A-DVIIQV--VATKFGDNYTSKFMLGSNKRTFTLDMQVNARPIVDDRVPI--TS-FDKSCRGLVMA-LKEPDEDAN-TRKSYLIVIHQVSDSENPASR-YEQ-TRQSV-AYRFN--GMSRPDTELDIIQVWNLQN-NNKARGLELTSAQTDIIAMRN-IRKKRTINRKNTRGLHRYSRASLILAKSLGKPSYVISISLHDAHT-N-REEK-FEYYNEEFEIIEQENKHTTGDRSS-VSEFQLFQDGT-DT-KGDMERGE-TILKL-FTRRAITTKNIEQDDGVLVT-QE-LS-M-GA-K--AV-KDDRR-A-LHS---ILDVPSIHRL--QRDPL-NLNTAD-K-Y-ITLPTDE-ALIV-D-SSYGDDHNST-I--RTR-AF--E-LESAP-SDKLHA-ISVL-MFQRGE-ETNKK-S---KLNF-KHLR-MM--MILVIF-DELEPGLRVREPD-ETFEK-E-FKL-RA-YEVIEAPG-DRIGHLLIAWQ--AFLDTETKL-PGRQALKTVPV-PRLQKKEASPGMGLITLFG-TTMSNDYLLINERSSMDTYAARE-FFAL-LNRPYQ-TDGIGP-EAPP-GYTQ--APSRSISQ-PCMFP--YE-GFA-ATVGPKVRRQ-IYRE-HPYLSIADHKKQEG-P--ETTGEFIIFGMYDTDLFEYNRFDGPMLDFWRRIPWPAIGVYCMAVDTKASAMTSIN-ISKQLKAFYEVCV-AIDDTGACTDLTFLKLCVMQA-ELRLTSIREATGVALPNKTV-VEVSKALG-ERE-LDNDRI-QRMI-KEQFWEYEKDKHTFQPNKLSERSTY-T-DLLTD-EKKKFQVAIAGQKLEDGTLSGVTIEIRYFAHEYEATRKYLGE-LKGE-FANPLVVDGVFKQEYDGSKTKDAE-STYWIF-INDDTGDIK-IVFM-IHKEEIAR-QGMRRSRGTRGE-QCEELAPPDMFGKGGAG--SLTGAL-EPEVL-D-GRDDKTK-IKFGRLEEVHQRNN-EV-EYDGGSGARVVQ-IDE-IL-AG-FDAI-FETVAG--HSVFVVG-DVLHPKIDIAYRAEEARHIL-EN-DRED-AIY-LVLA-RIGGLE-MG-QDDKKVTK-DKVG-KGKVRGT-RA-GADLR-N---VNKII-YR-VLTGVLLVLPEVR-HSKRILNDHSW-REV-EVGG-G-ESNYTG-DK-PINAV-VGP-LR-E--V-YAEDR-LPAFVY-QQDEIVEY-GYTA-LA--CTRVVTFLLVSMRHACYTAIELLKGGRAS-ERESEAPEDDGHGDSGANTAST-GGTRAAMY-HLENAP-A-VIVAVLAHARQNIGPEEFPD-GRDV-DLSLIRVGIQFQTDEYIGPGGLGIKAETYCPGGIYIAHMA-RWNHLEKDSDVHY-YFYQSQTG-KGERQNTKETAKKMGFAYLFFFRHALDEIQHIR-EATI-AVF-P-FVM-FSKTRISANPAPDG-IVA-RL-GVRKALA-AA-EDAVLEIDFVAVTTGFTSDQLDHIMLIDVHIGIIFPEQPIIPIVERNK-ERST-TTEGTGISAHHIKFVVAQ--KGPV-AVNQ-PK-NV-FL-IR-R--KRQ--IDFLLGK-DFETLIRRIDERD-DFRLRAGT-V-STKGSVM--LSV-IRS-EIADRHQLDCSKFPYHEQSDFHGRRPLT-GLPAAFVNE--LLEADHK-ARLLLANERYLLERNKGVKLFEHV-TH-DHTCTAQRELIETGQIVRD-IKKNTKVSIALKQAIDDFKGVVDNYFRPGKASKRETARMVSIEPWFSMGALPAFMLAG-QVKLEFPEKSIPGALRPVPHNLIPTAKVPDTTNLWPRHLAEDKVVLLLAYFLTTSEDVHNRFHRTRIMKSVPVMITQATSPGERPMVIPRLYESRQLALRGQRS-ASAQAVRINVSGAFVTVDDLPQPQQEGPIKQYDINLANQAQYLQLEVQGEYEFL-VSASGLTLMGVSLGQNVYKFVILTGRADRREDPYL-EQLKLLDFAFGQESSPKADLQHESDQWMRKLMAAMVEHGKVRSTIATKFKGVKVIRGAYRFGYPQVRVPLSILTTQSGLMKNTVDFAVILITENGPRIRAFVHELMASEATLGHMVLMNHMLVALNNTEAAQLVIEMLLEDVLLTTHLLYYAYYITEGIIDIQQDLSVLALLPDGTLHLNESSRKGVGLHVERKEGIKPGYNMEEPMTRSSGSAATQARSALNAEMNSDVYIMARNHQQYYVLLPEKELQIIVLMENDGPAARAMTARKGAGTVPLYIDKKSEFVAVLQGSAVPLLLNAQLLTLAEDEKAADKPKGSPTVLLMRNRL-MK-GFRIYYFADNEEIERAMLKVVVHDQAHHLVRRSMVVKIVLELKAGQQRQILTSVT-FYAHTVTVAELAAMQQ-KLLIFGVSTVDIRGSLRMDPEEDLLPAVAATINSTATKLDVLKPAVGTILADQLIKRDETKPAAKRLAQNIASTKSVISALTQL-S-G-DPGDKNNHAGLYGRHVENAAIGKIPLHVLLHYNIEAARTIAEVVVKEAVIPPEGVKSADKTNIG-EINKVVDTYCPAGELAE-IAWEGEETHSSEGDFFQIGPLIQDETD-YGDVDTVSKQDLQAWLSVYKT-LFGVVRTRGPQKLIRQQIAPLISADEVIATSDGRVSVDIDEIEQATELLINERRAASIKAVAVHVFYARNKGERGIVSLSLKYGEGRSLFMAIDLTLAITN-KVVSLDAVYIQEEGVTGFRANEVYFAGESKDEDGADRIEVLYTVKQAECGEVCGSEFM-QWAEEAIVLYKLDRMLD-GLKYSSFALSTPNETIFAV-KAALLNTMV-RTAKISTETVEGETKIIQASAGRGGNISASDK-ASRHDQEAIGRLSPPLGEGNFNELLRIYS-PRQLRVAEVGKFAKVADTLKVETDL-IEIALIFVNRLVIQTIA-SEIRPSRDDSKAKPAPHVTQEGLLFGLVVAG--VDDDKARGG-AAALELRMTMSG-DNSTDLQDTAIGDTFIVATRSQGKVVASTIIFKVHVTALAI-VNEHYDEAVGMAAADGAMDDIARSTRDPHGRD-DIM-NSLVLLQTRTDALST-ETIDIYLADNAIEVVAIGGKR-VTENGLLA---QDSVGETKGLGLDEVYIMIREITKRGN-GAD-AYLWDGVV-ARFEASFPQELNT-AE--GGL-KMGIATTIDA-TMTIREA-GIST-TR-NGG-E-LIKNIIVK-VAFKRNMHRKAD-V-INLNRAAS-KAKAK-ILFQVDRT-DADNSISKVAR-SEK-A-GTIFGMLENGKNHLGL-DKSDED-YHDAVQ-QLVHRDAIITYPEEEQDRRVVVLLAYQ-VMNENALPTVIHLVTIESS-MKVEAQELRD-IF-SGVIITDRSKKT-LY-ARR-GDDESMATEERMDYALGTKGYHLDNLIL-LMEHYE--LDVRPMDCPFILLDTQAKY-ERGQVTKELHHA-EKE-RI-EVNLKTSSLLP-ETRAKRILK---RREKK-FEQDQVLAKQLSLEGPLLLGTL-NESRALLIKKV-P-KHE-STNAKLTHDGHSTALSDALVV-VSVDRQVTV-K-EV-GNLIAVDND-FGHIIAGLIEQG-NDGNMTIIALADVD--LR-ASQA-L-AELDPLT---DNPSNFQEE-AGDTAR-MS-EEFAELEVEE--DE-VGQFINSKAFWT-S--PSS-IELPRQ-DMIRNNVGHAVTDGLGREIIGHM-VDMQVI-IAT-RARLIL-QSTGIGAR---EEHS-IYHEAMGTL-PYGLRGIEEAG-AMPITLIRC-NGDHLVVDVLILIRTMSFVRIAKGHEWCFAQLEKDRKEQLII-DNEERNALII-QLFTLNDGEPDCTVLNTVYYVLTLRVSGGRVAPYLVT-AG-QGGQVTEADTQ-DLEEIGLNPEMNGFAITKP-GQ-AYVHVVVAGGTRTRAPFRAKEL-AIINMKLMHIFGVLGREISTLDEA-GLGTADQTLINCIIRFVLAADETYYTGPTKLLIDIFDRTSIRGATVL-CQALDIQPLV-VGADEKEVEDAGNRASVTDI-DPRYHAHKIFSECDNKG-ILDIRKPKIDTMKVAPESIRQKLNSPAKPDVYSEIGY-AAAEEVLYVEFPHGFTMTQRFQHGTAVTAEVRSGHLELLRYGDQ-KSVRDASSGEIGNIAQKAATCLP-VTVLLDVKGESIIYEDGTKIVGQIKPDRRMYLSFPRQEEGVNKALSAYKRSRLVL-IGEGAITVGS-QIDVRRLQDRQKEFNKCETLRTLDQTNERLIEKSVAFEVLRLKRSERRG-QADLVRVAATIHRREFIVQCQNLITDISLFELV-TDQDDRTGDDRNNILSEETEAYKGNKHVKLNAY-TARAMIRFVLRLNAARGFTQGAGQAVQKVKDDAIDAQ-MLQPYNKFLATKTTVINNRDAAKYGEAHIVRFGKDKIRASRAHF-NSD-MT-HLA-EEMAVIEATDLIAYYLRVTLQLG-GDYAQLIVGLVTGKKVSIS-ASLAGGY-HIDIEITRAILEQPVILGSDPFMEVGAINTRGEALRGVMPTVETREVSRLVVEMVKQIATFEIDDL-IVEQRMIQAFGDKAFTQAAGDGCKSESQRYRDVPLAAALTILL-LAINMGWPPVGLKTLSGARIKKGGADAQDGFMAHAWAEPAYDFEVLLESPAARGLGVILKVVIVGGGSGGAIQRSSYAEDSDTAAIFGSPTWLLKEDLGTEGVDSRKLNA-EEVIGRRERDRADQIAQAPQLKWVVAEFGPGTIENDRGAPGSMLSGIQILTLIAVEAIKQAVRSLKKALFGLTVMAVDQELAAIIGLLVMKTQYDSVGLAKRSL-AVVTARED-FLSVLTGVEGGGNRGMLAVEQQRFAGAFLDKQTATVETILL-DTAKGVER-AQYFEV-TMD--EGRFPELL-L-IDAKSKGTGPGLPRAEGTRLAPPRYNTI-YTDDDDGLIKALADIDSQEEHITREIGFLA-FIVPSLLDGELIRIAGGRNLATNEVA-AQDEDY-ELTILLGEAES-LLLFSALGAR-IGEKLPIALYSISGNTAQSAGVFL-ILSPAN-TSD-Q-PFDKATTDMATRVVGG-NWI-DHI---DL-EVQEM-K-ANAGNA-S----DQAN--DGR-SFNA-A-NVF--LLSLMD--LDPTVEDLKVEGTVQ-GLET-WI-QPA-LD-V-DG--D-DKVDGEDEKR-GSYYEH---RARWWLV-S-DTW-A-L-FR-W-GI--A-L-EE-EDNVSLN-EVDKNEVLMW-P----PNSFDL-Q-LIWFDGNVKY-FEKQ-W-H-IEY-VK-H--IEKFPEE-IFLSKEKKLGDA-KEL-HTDTYN--D--FPAKL-VR-DLL----PLFRPD---GTV-GASQEFL--PQDV-TVDG-AP-QD--HHVFIVDPGHKYARI-F-SEVR-S-MP--PVEKQT-LF-Q--E-L--AWGTQ-L-DE--ELGEEC-Y----NL-VV-VL-EKTAW--L-A-NQ-E-A-KYMPYN--VHQT----L-TF-VRPIIRELLKGRAD-IWAS--ARN-K-IWV--RQE-GVD-GNELPE-AVL-NAAPM-GI-SMAPPVRSATI-DP-FQ-AGS--PT--HSSN--LDEEPNF---NT---DYY-KTYEV-CGRVL-AQPVSMLRKDLQ-S-NYV-TF--WIN-KP-E--AY-L---QKAGIA--SAA-AEAVVAERYEESKY-GG-FYTVSP--LWLMW-IPEGEWII-VND-RTDAALEDS---DIVRV-E-IAVVS-V-ATKY-PFAPYGAKLSQHV-EQRAKDFTDTD---KQ-V-NG-QDVSNY--HPKGP--YTHNETQ-GV-NE--DKAE-APLVPY-DV---L-GVVGSD-EC-AEKYV-DGEK-P-DVPTTFR-NG--NLMDIGFFGLD-F--HT-LHNT-HLLAKF-LAE-YTNFYAQVWWM-RESYASSYEREKFV--T-DGG-A--LG--H--SG-QNDHY-GEDQSY-S-AI-LK-LMIQ-KHLALN-DDKVGNLDEDTEGGTYGYAKAVAVGQFGVTDDQSTLSPLRESKVNTPPNAQERAVQNALVRMLPNGFVQLAVRGFRRELSGTAVVVELAKARAHKIGTSIALDGMNTYNRIMGKATPATGVQ-HGKDVN-QQQFEISADHIGDSGVAGDRILALIHPASEYVASERIVIEIVGASGQSVISDEQVEADAYGQKFVKRSLTKTDGMVGDEAVLERGEDESSALPRPGLTRPKKSIPKTAMFVPGVTD--L-E-ILVIIPVKAPGAGHGL-SLEEQYFKPRF-LARRSKCPEILENGW-STYAK-RGTASV-QDRWTH--KEKQE-EDDVYIGD-QYQLIENGWVILQD-I-P-EIEML-IYAKQAYPYYTAINHVI-DKY-FAVHIRDFASL-LLTVQAVADDILRV-R-L-N-E-ATWNALVFVHIT-NPTGNLNKAPMMDAERIT--RELVDSILNRMIG-DHRVLREIDPERKDHSLQPHAIFTLRTY-DIFEN-IYDQ-SEYAGL-TRPEVKIA--RVQE-RTATIS--YVINGRI-DGYP-ELGIGITIDDTL-NNAEREAWAAFDVTGK-L-KELWESAQLDAQ--C-MYTMATDTA-DAPADEPDEW-MLKDSIRELRLAIKYWT-GEAF-MF--FKETKK-LLWAQEN-YL-HHKILEKLESARFV-RMT-NSEEE-LSNTLIDPH-AL-K-RLDLT-PSG-IYDYATYDVMKETI-ALL-AQP-A-DGGATPIDT-G-GAMNEFSIALQLKTADLQPKL-GNVQLLAW-QAAM-AGPNGQFVYS-GFNGRIGGGVTA-REALAPR-RDILAFAHLD-ITLYAETAKYTEAAGARE-R-LAG-LGGHM-N-VTSAGILERMAKTILVIKLS-D-FE-VNLMQYAA-LTILTGSLAPLYLLLG-GAIRLA-QRA-HVHIQSEGLS-YERIYINIAEIYTP-QAYTSPSPELDGPERVDPK-KKGKLEGRIEMIFWNIDANRHALKHSTNDRLPSVLRMKFYELHERIKALAKSLLQIRKGQLKAKEGVHGEQIAVNVPISGLVTLRGKTAVVIPHRFVLAKQDNVPLERRLDIAADAIQIDISKENKLDDYKEVSIKILLLSSRPMRIIQNGDARWQAQQLPKEPVIGQTNVAAVGDEALRMAQLKGPAVTTRSITPL-VTEDALNIIKL-EDGPKVAAFNSREVAAKLQQNS-LEGIGQFDEN-YGDSAFMEWLDAG-KKK-NKR-DQDTLT-EPAVLSKRTQRLPPHGAFLLAQQLENLGGTP-ERVKVGEAYM-EPEKQSTAPALAVPKLMAVI-QGIKLDNVMDAGKGMTFVREGIRLGNDEFPSVMITLKL---NL-KF-DVQRG-IFPAKHKAGDPNKLAGTGEIEQIEVADVTAVLVHN-QQKLRAGTMFG-AAVENKQIVEAADAQGGPVKISYILVMQ-FTFMTKVPHVGE-G-VEVMREESGADGLKDFEI-LR-PIKVSRLG-AFVAKLETKSFARTYQ-YRVQPSTSADAMILLFRV-YGKHIYLN-NIKAPKVGGEMDLPAE-VCRSSDLTYTPREDEVVNTAMLVIAMGRGLMSSEY-IKSGGAFRMGLIYN-MMLVFEGTKLLAHVEYA-KFQYVDIGVGALKKTVPGALDKLFNPKKGW-TVA-STVSY--FLLGIPSEEMIAATADTA-YMASSDKGDETALGQTVTFFMNVDPL-ERATNIS-RLFVDAVKKPGAGEEAILEPSLRPKALGTAGKKRYTVIGIGMIKDAQDKRGKDREKE-RAAVAFSI-GVDVSMFALSEGVVDSGNLDEEERMYWGSFWVKTKNGSATIKSKKA--NVLG-KHRDTTYINVGISVTRKLGSFKD-DYANVDRHF-VGRVEIDTHGD--VLGGNRDIVDGAQRKTFLEHVNIYVARKNPSYKQIQ-IRLKDEV-WDSSLDIDAV-EGEVRSMYLVDPKTYTLEIYLARE-AESLGNGLQPVVQVTPDQPLGTRSITTTIFEPNG-C-GYIDALKQIRKTSKIVL-DGDLDVCSQGVAYEFTDQGSL-FTGLQKLN-YVDPI-ERS-AEDVA-Y-EHYD-HTHYLK-P-DEVDTYQP--TIEGRVL-L-KS-YL-AFLYM-GGATMN--DVASCK-D-L--I-TDPEPVSDA-WVT--WMNLKRKKTG-Y-VN-EHDQTSIYI-I-LE--LS-VG--MPPA--VNQ--CEA-P-G--T-VYG-TF-Q---TMT-WLWPHKAWFFLYG-AKFSEF-GEDL-MVEGVFLH-R-HK--PYR-GDPTY--TNPRHIEP-C-V-L-M-EEFA-V-I-ID-G-CK-DTV-YT-GAVA--E--AADGV-SGLKV-W---E-VAEFAA-REFTS-NW--E-KHVRLH-LD-M-LN-YSTN-E-VL-GEM-HK-V-EV-K-TG-V-N-WD-TRFE-LR-F-Q--TE-GYDY-F-TW-------KADH-N-VE-V-MDVEMV---HRF-YAV-SV-PLWMSLMP--RVQ-M---AL-EMV--NEA--T-E-DLVE-RT-Q--YDE-KET-V--DKF-K-AKAG----TRI---PGW---FVYDHID--KKFDPRK-WFKVG-DF--AFHR---QQDAY--A-HTLAYG-VEWIPVCA-EE--D--P-LE-A-Y-KK-WAYGN--KL-GVND-VP-QQ-LLN-AIVV----YTA--LGTI-HT--AA-KG-ETLGRVVA-EQGAVTAYVFELMTV-ELRITIERIVY-LLPERR-DAFLRLDPIPAAYLQQCAD-FR--SG-MVAVKISAGFAANVATGNGAAPMTLIVADFPLLFKLDDLSADPAAELGEAQNFLLCIIIALVHL-AK-VSEDHIP-IAADETDWEPLGGPNE-LLLQADAGDGGTSGAN-PYIAHFRSAQYL-LKLAE-DVIEGRESVAAEGMLAHAIRVANGGADKDA-F-LILR-P--QLGPVRFAFGGLDDA--GTEKVKNAKTA-AEREESDDGEDFGVRKVLAVFAAKDVDGNQLPREVQDSGENAIAPKAPSNGNVLERAALGSKYTMEERDVTRAHKEETVEKARQNSAGETEEAIVGVIENIVVQYE-AVNGVRDGIILKVSLNGVAEVPVVIDRGQEAPEVRKDVAGFIKRGRMAVIETQAIAEAERPGVVFLYIVDTEKE-VVLITVIVLM-QLIVRESGLTDSEADLVSKRTTERYEVEALPPFWTIQF-KAL-TEGAWY-FATIQTCAALEVTG-PFLHLVDRLI-LKQQVLLNSYECKGKRPLFHLNPDHFRAKNQLVTKGVAGCATILAGFISYMTLNTEISDSPGIGYDFGWKPIVDEERH-ELLSKMV-RFVDRLIEEFF-LKTAIA-HWRRDAP-AKEGEDHLEAMQIMTLS-RWYKTFRKLLEAIFDPAAYGLAVIAVG-PMKMPPHAWIDSFTARGCSPEENVRLAKPKNQSVYKFQFGGILSANEKPER-QGDGQEDAPVVL-VA-VGRKVVESKLTRRLDA-S-KYKGEDRVDIGG-IGYSGYGKGSFCS-GFVFKICEEYHLFFPQDYGIADNSAVRDPNHTVELGVFCGDDQWTTIKYRLTIAISAVNIGVLADGLRAFLLHKNGVEGIVDVGRIVEAPTDNIRIVLRNHIALVPLLDMVNTPGHETLMPVILDRQRERIEECLIKINGERNVLIVIMAGHITGPRWGGIVDDNNTKPVVYLTHLSLSLKRSPYTEAEVTREASASHKALSKT-VLAGRFESVVHGIYQ-TTRHQI-FIEFYSHYQKRLERTNFFNDISLRLVLDSLAREFIILEIMTPEGAGSKIIK-PVATIRSANVD-SVREDLAQ-AG-PQVFRKAA-GTGIGSI-QA--DV-YDFGL--II-VKRVALIAI-MVLHASEGDAAMA---INGKE---ITAKAPH-I-RKII-M-V-IEGESQYVG-QKRPG--ARYYRV--VKSEAEAG-ITVVV--R-GAFRQDDRG-KS--I-DDEM-DSLIHSPMIKA--MVHLWDLAT-QTLNN---ERANVISVLGL-A-DI-VKEQIRGA-ENLMVHAP-L-VDAITRP-GHSAR-DSN-FLERA--LK-DPGLWTQEVRPVEAKVHTRGRLGLADLESS-WE-V-LGMAPKVKLASKPY-VHDRVLDPLMQNGALARKVIPVI-DGA--KVD--GDGESTAGDVEE-K---MHLNQRI-QP-RR-ESRIISLTKYEV-R-TAENVQL-KIARSMAK-VGEGFTANHASLS-E-VTRK-KTY-MQGLKKAIY--EEHK-RTREK-GLVSRQDHLGPETKRK--QTARQ-AAVAFAPE-VGHSLDIKVGVGVY--D-NDV-H-DIWVRGLE-ILAQL-S-H-DRRDK-TEIA-GELE--E--YFNYRAEELAL--VR-A-EFADRAR--RYDGN-EGDMY-II-GL-KLHEEKNREG-GYKDDRLNGEN-AGTIRG-K-IHYDAE-KREGAK-HQPLS-D--HRP-LPEIPN-A--LELLA-FRPPTVFNIMVSPNQ-ERY--AIY-IVQQEKE-GAFLVDAQ-VIGNL-KDSAVQG-K-DD-M-AQA-A--NQV-ASYK-QGTEVGI-S-TVDLDDVGYDNLG-TEE-TRE-GAR-TFEFGT-Q-TMIRLDK-YDIA--EVTTKNNKKAQ-SA-DNNVRIRFR-EKG-AIN-DVNRELKLREVL-RDRRKSL-GILNG-LTKTDMNRVP-EM--RRMRED-K-NDAYNDTEIL-ETEVR-GIQKFLN-PQLDVEA-EKGG-T---AN-G-VRGFVK--VNMAIMSEAK-EKKEK--PAPFDGTGQDIKE-DTFDEAVDKRGNGNQKLD-ANQFDDLDLAVKANVKFVPSTA-TLPAQGPAEPIHMKGKEIV-VKENLRDPGNRAPGERSEDSKKQMYVAEQDLKE-A-NGVEQLADKVIKTNDSKVPTLQ-G-INQKDNDNAALNDGGLISFVTTADKYYADLKQV-PANIALGAVYGA-SEERITKDVIKEFEVLGAA-IVLTLYLKEIPGLRVESDVKAAEL-KAGGEE-NMVVSE-PRDKKKEEEVFHKIDASNEIH-LLF-VEKGAGKGIATGSDIRPKTNT-DRLMTALENS-REGFADQKMKAEFET-SAGE-Q-AYPNYV-TFGKVHSG-KLYKTEI-LPVG-PDHASLQ-DRDKTIAAAFEHG-PREGLRV-HDKAEGEKRKIIQVKIRA-ANDGPVDL-S-ETVAPNPT-G-LSFPKRH--TID-YLMM-EMASSRAMKMQGYLVPIDDT-ETQHLEDAVEDDYP-FFG-KPGETGNVPVK-ATFFTSQYWCIF-VYTGDLIRYFKYLDKVQRK-PL-GDWGTS-GD-FSKSKLKKGPT-LDKEENKVE-HKHS-LLDLIPF-V-VEYHAPEET-NSNIFGISGTLRSTAAANRPDRGMKLITHVQFEQ-NDDK-DGKGL--SHKV-TNGSGVEPEE-MDSIEEITDTIECAD-IVRVHGWG-RSIREYCVIAKYLDLRARTEKVLIRADSRVI-EIGATATALLS--HAC-ESIARTANAKAIEF-KMTEGR--ATMAEVNEYREQSAPKTRIT-GCRADYEDKIKLTQ-ELAE-SETEDF-EAEEPRKCIQDPEKYEIKDKVLGDPVLM-PSIE--QRKV-ELIR-L-LLDIHNEW-VLGSFPS-KEATEETGKNEGKTEGQA-LANDAG-AEE-PTFMAIAKDESTALAK-YLREEAPEMPR-AAE-LTNLPDA-IRTVKKFK-TVMIPV-DDSMAQQEE-KFAFRLQEFM--GK--KLIIDQ-GR-IRDLEP-RID-ERDSLALRV-DAEGR-D-FTQQASGQIYT-GIYGQYRIEAYNKAQAIRLYFGD-DKVL--DIVEGIEVISEVNKRQNT-V--HE-ASMTEMLNTDS--LSQSTNELD-GNEFPMSIVTKGAICRSIL---ELKQEAR-DSHRV-A-LEEREAGGEKEKVLRSLGQTIYGNY-KA--RIRA-P--Q-G-RNNRQA--ARVDGDASLVSVR-RIAPMDQ-AEVM-VV-QLGM-SAILV----ALWKNLT-G--LTDARDPHRYEADYQDE-NAEII-QRTVSTVDPT-NAM-VCMFGVIKGAG--MDYAHLRRTRPQKARLDGYRVDTADIG-VWRAIYDKAQINQ-FAKSRDSGY-L-FAEMELIRRPRAG-YKTSRVVIVMMQVRDSQFAFSALGFADVAGYLLGQAS-QR-V-AGVGFAP--LVLAKLVL-G-LHDGGPGVIATRFSHCGILISVRKTDAGTSDIAEKAAAGEISTDNGAQGKERTGHEEAVVLGELFALKAGAFHYQV-ASKERDAAGETGVVHSNNAQFQAVSQDPDARNNEILKLELEHNADVLESESFASVREESFVN-QLKAARGLLNVMSPLVAASGLPVVKEKIQNVVDAVGTVQSE-SPLVEVMELHDQKGRDTNLGGPAGDMGTMHPQRSNKLTHVDLKFKVLEVGRVRDTEEHGILATDDT-IRNEVGGKALVYTLA-PGVIR-ATDAKVQHLVATDE-MKEIERLVLAGREQLMDVMTVEKAHTLGSLPS
>713059.8
LTARS-AHLIPSSAFEWLPIIVNRAI-IGDHVGLGAIAKHKTFYPKQDSLPKHVIVIPNAKRKGLDQQT-EYPHFYISVGYPPRGDPNYKQLAQIINNEEVDNVK-QAVATTDALRDLEHSAIGITESLEIYLTGVRNL-LIGDE-TSVAGFNSLVA-ANEN-KLVKMGDIREGE-LLANIK-CTKLEL-GKATQFIGKHE-SLAPLLAARFFGKISASCIAKL-SA-ILSTLAARSEGLGRHVLEFKDRHDGEKRLIKAREVEAELEYAETGRRMFGTTIEVRPISETERGEVADGITSCLKKDAV-EIAAIHRAEEVEGPDDETIGTVGGFNFNPALEYAVLELLINRRLSTTT-PAARKEGDGGDQRELAGRIIEDYAINPLSVYVEAERHR-RDPSSQIVAIAGTHGRYIEVLGLYPRSYEMDTDLGDIFEVRQRIPSQDAAVLTRVAAGESKRGGA-SHMHLNETIFIPGEEMEILEQVHTEGLGQNKSTDIQML-FPTLYYYNIMWP-VHRNK-RH-EEKKAIELNITPYVTD-FPRIDYP--C-A-VAGEIGSFEQKDQPDVDDSE--PAMLFGAE-DL-GELRKG-IVAEACR-ILYL-NGGARTESILSI-L-ERGP-RGEHEEKMRGSFKLFVKSEGGGE-L-R-TNYNQTLV-VIKRALYKFLKR-VGVEYFTK--TYAIVDWVSNA-NKE-NDNEKY-EGPVTLGDMET-FADNTGEF--PDGLR-CVDRQQ--VKD-GRFDNTEK-AFRAEARGW--FLEGR-KRE-VLEFVPSYYLGDREEKC-FQQR-KNLRTARRQIRLRPGRNNTTPGEIGSSGNIQRIPYKAAHSAYVGYQLAVRPRNKKEEEKPVNRPRTVSLYTDYLTILHKAAPGNGVADRVP-AGTAAVIGLESGPRVSMAAKLRGGNLRTGNHRQMPRIISLGIAHKGVSDLKLLQKIS-ADVLNINVPRLRLFVKPEATTL-PLRAEDMFDIIAI-RFSKIG-PTNIWIPDI-SATISLPCLHALASVTS-WDGFIAVFTAEPMAPDYC-NDTGGDFFWRYQVNSAEGAAIIDDANV-AKGWLDANVLHPLRDLMLVATLAYWTRGEVKPTNNVEFMDVFPEGSIAVLSYVAREIATTWALGLPDEDEQVLDSMFQFLGD-THLRAVPFESKPFELLPFSITT-ALNNDLTKETHS-QLSEPLDALQLMFIDPYTWHFGDNHRLYADGDHDFTVSEVEIFARNYFLRN-HQGNVKAYMLPGKR-LEGFVYMPAYVLLRMTTDMGKERLLASLSGRSKWADE-EDTLEATKEEQRSESTARVSIE-YNFKRVAENRFAVQELYIVWASSGRLNEARTTALPNVEHILKIDDRLERAAESQPQHDMTF-TYFVLYFAKTVEKESNDGLALVIATDTSAGAPIDVVLDGQIDLVAPPDKILHATQGQAWPRVKRQTGASWISSEIEGSTTRLVSLENPFDKGDYEYTAVGDAANFGQELIVTHEKEGSVVLKGRDDEDMPAAITGVTRSTSSVGIMFTFEDLGYLRNDANYVIWIASTVRIAIDPMVPEEEENADKVGTATDTLTKFNRTGMNVSATETKRNRNLNYVSVSVLVHKG-ITRMGGLDTSSSIKAFLRDLLKIFYDERVKELRLEIFGLDSLLTPEGHLPEVVAAGQRENEEVAGVKLEHAWAADADGELLKALAGKDRVKKKDTEDLEDQSEREQYIRRVESRGSDATQESIQMIASVGTKQSEAKGGATIDILNSTGMKLFVTARTLKMKLN-PKAISIIIDLIELAYLAKTAFDEEDGIVRALEERMDRKSNTLNQKKDRV-QASLDIDMMNAIFAYQ-GDLKSIIAVTEEVTNLGMFNSHAYGIKKEGDNAIGGVKEDGKQGFHDQQDKAMDADKLAVILLETEFPMITKLGDSSGCPCSFIDATLDNTAKAPRFESHAQVDTDGDNKPLALKDDPEIALAGLPTEFKEPKW-QDRESIWVGFTLFLKKPNVMYNLT-VKLVIPSLIKWN-VIIKKQQFVAQLHKDLLLKTSAKAYVY-DDTES-TVLSQYKALVQLIEEMNHTYV-G-TEMQ--SAKENMV-PPAKNSNPDPSNSKSAMQAFRKELGYFEQVIASSLLECRATA-TGQMTDEIKQKRLLMDFNRTVDTWPIIPNEMYTKLLMEDISYVIFAVLKT-Q-KLTTADKNDLI-FNKYVKSQRIRSEYNSNIALRVYGG-KDVSTLDLVVLAGLSKAAKETDMKSIPNHLNEKGDTTYINEKSDTAMAVESRQKFALIYASQMRDPT-HAVANAKVPVSRRDARRKEA-FNLAGASRFANARLGHQATGGGFSKSLPLYGK-ADQETHPVMEINLTGGQARQRKTDVVLNRTDFPIEDCVQKQLKHCAEALKAKILQIAL-DL-GGSVILFGGFIQSTVPFNGSGPEITENAAIIKIVQS-KAGRPAGVLGDYADGEKIGDMKPARDFDEW-IEDMISVKRNDMMYIEERSGFDMRGKRVWSHARIFDHNFSEHAAGSSKKRIKIEEGLGNYMNMKEFTQADEKQTPIVIMIVPAPLEHFAGEQDI-VNLTVLDRKAFILIGGRREAVVTNDRKF-NNKFGLYDLPGTMGRSTPATETAMTYHVPS-AEGLIGDFVGKQEIEQRVTGGDAYRELGGTAKGPPTGSLNAVGKFTAIGRKVEDPIVYVATQKVGTNSFTINDLVLTANDPNGLAPEV-TE-RPAVLHAGIDT-VKPMALTGTGPPGDIQSGDKLSIEGMTKEAGTIENDKDHGREVRVVGIG-LGEMVVYAFDPY-GFQQVHELFVDHVETLLKRRIEKKAMGVARIIPFAVPGIPRALQKMMRYLKLPAPNHQVD-IIESFAMFKDRNKPEMALRQDDAAMTAIID-YRQVIFPKVEGGGLTGTGAENKTGTLAVPFI-EENALTNLGLAFAAHSYNEKR-IGEDG--IFGSIIGAANVLNVVGSWVGRNLFDLARDDYSHTYMLDKDA-QGQGV-KGIPAARVDLGNNLSS-SKGIFAIVFDE-SSLLWDSELADAVWSLAL-RTLTYDSW--DHLGVGRVERKLDEKNLLRDLETAVEVAKQSILQDGFHSVDNVMGGYFRGFTILYEHSRQLKTLAPITVTFSYKGLAHAEGMSKLVQYLESVNGPDTARKILNIDSLAKLVLQGTALQHREIDRLEIAPTERFGGQQEIDHSADVGEVIKPQKDMDEDPPKLEIFLLHTMM-HPASFLRDEEVSRITAYERLM-NK-FYVMD-DDLERAANLEVVVYDFSQT-EANREN-ETESVKIKAIERRAKQARVEEGKDE-T-VKSSRDLKFIYQTLPH-QGATAVYKAQIVQ-GGSAVSMADLG-SRE-A-QTEVLLERARIEVIIKINLNAALLFGG-LEVARIIKRGDGGPERRDLLDLLTELTIQEARVQITPRTE-SA-RRRKTGDRDEQKRVIVYA-LFGGQDFSAVVAPSG-NLPARREQRKSELLLA-RLEVRTLKKDQSKGLVDKRKTSTDAIEKPLQILARMERITQSENRDGK-DDIRDQLLFVVGIAEAAEAGLAMQGNDLEPQSKG-GDLLRHAFAG-KAVAIAPSKLAWDSVEWYLARFSVVRAVGWILETLHRS-TKAMEEKSEGRL-G-FRMKKAFDEWSPRLHEAPGA-SGASKKAGPL-IARVYANLVETGELAELGLSGHS-DVSRLEVHQYLNRILGPGAFGYQEAIAARLHLVPKRVPISIKITLKAWGISDKSLALSQDPLSSSRVNNSGVMHELAKDVKGTVAVANGAITAFVSGMLRLVATM-AIRSVVLQLFSDAGQLGAFLRQSGAGQRKKKTAAQANSRPIASP-NEIAKAGCLNRSVAARIGKSDICKEGVRRSALYVKVSCVEKASARNIGEKATISEVGLNMRTD---A-DVIIQV--VATKFGDNYTSKFMLGSNKRTFTLDMQVNARPIVDDRIPI--TS-FDKSCRGLVMA-LKEPDEDAN-TRKSYLIVIHQVSDSENPASR-YEQ-TRQNV-AYRFS--GMSRPDTELDIIQVWNLQN-NNKARGLELTSAQTDIIAMKN-IRKKRTINRKNVRGLHRYSRASLILAKSLGKPSYTISISLHDAHT-N-REEK-FEYYNEEFEIIEQENKHTTGDRSS-VSEFQLFQDGT-DT-KGDMERGE-TILKL-FTRRAITIKNIEQDDGVLVT-QE-LS-M-GQ-K--AV-KDDRR-A-LHS---ILDVPSIHRL--QRDPL-NLNTAD-K-Y-ITLPTDE-ALIV-D-SSYGDDHNST-I--RTR-AF--E-LESAP-SDKLHA-ISVL-MFQRGE-ETNKK-S---KLNF-KHLR-MM--MILVIF-DELEPGLRVREPD-EAFEK-E-FKL-RA-HEVIEAPG-DRIGHLLIAWQ--AFLDTETKL-PGRQALKTVPV-PRLQKKEASPGMGLITLFG-TTMSNDYLLINERSSMDTYAARE-FFAL-LNRPYQ-TDGIGP-EAPP-GYTQ--APSRSISQ-PCMFP--YE-GFA-ATVGPKVRRQ-IYRE-HPYLSIADHKKQEG-P--ETTGEFIIFGMYDTDLFEYNRFDGPMLDFWRRIPWPAIGIYCMAVDTKASAMTSIN-ISKQLKAFYQVCV-AIDDTGACTDLTFLKLCVMQA-ELRLTSIREATGVALPNKTV-VEVSKALG-ERE-LDNDRI-QRMI-KEQFWEYEKDKHTFQPNKLSERSTY-T-DLLSD-EKKKFQVAIAGQKLEDGTLSGVTIEIRYFAHEYEATRKYLGE-LKGE-FANPLVVNGVFKQEYDGSKTEDAE-STYWIF-INDDTEDIK-IVFM-IHKEEIAR-QGMRRSRGTRGE-QCEELVPPDMFGKGGAG--SLKGAL-EPEVL-D-GRDDKTR-MKFGRLEEVH-RNN-NV-EYDGGSGARVVQ-IDE-IL-AG-FDAV-FETVVG--HSVFAVG-DVLHPKIDIAYRAEEVRHIL-EN-DRED-AIY-LVLA-RIGGLE-MG-QDDKKVTK-DKVG-KDKVRGT-RA-GADLR-N---VNKII-YR-VLTGVLLVLPEVR-NSKRILNDHSW-REV-EVGG-G-ESNYTG-DK-PINAV-VGP-LR-E--V-YTEDR-LPAFVYPQQDEIVDY-GYTA-LATRCTRVVTFLLVSMRHACYTAIELLKGGHAS-EREDEAPEDDGHGDSGANTAST-GGTRAAMYSRMENTP-A-VMVAVLAHARQNIGPEECPDSGRDVKDLSVIRVGIQFQTDEYIGPGGLGIKAETYCPGGIYIAHMAFRWNHLEKDSDVHYKYFYQSQTA-KGERQNTKETAKKLGFAYLFFFRHALDEIQHIR-EATI-AVF-P-FVM-FSKTRISANPAPDG-IVA-RL-GVRKALA-AA-EDAVLEIDFVAVTTGFTSDQLDHIMLIDVHIGIIFPEQPIIPIVERNK-ERST-TTEGTGISAHHIKFVVAQ--KGPV-AVNQ-PK-NV-FL-IR-R--KRQ--IDFLLGK-DFETLIRRIDERD-DFRLRAGT-V-STKGSVM--LSV-IRS-EIADRHQLDCSKFPYAEQSDFHSRRPLT-GLPAAFVNA--LLEADHK-ARLLLANQRYLLERNKGVKLFEHV-TH-DHTCTAQKELIETGQIVRD-IKKNTKVSIAFKQAIDDFKGVTESYFRPGNASKRETARMVSIEPWFSMGALHAFMLAG-QVKIEFPEKSIPGALRLVPHNLTPTAKVPDTTNLWPKHLAEDKVVLLLAYFLTTSEDVNNRFHRTRIMKSVPVMITQATSPGERPMVIPRLYESRQLALRGQRG-ASAQAVRINVSGAFVTVDDLPQPQREGPIKQYDINLANQARYLQLEVQGEYEFL-AFASGLALMGLSLGQNIYKFVILTGRADRREDPHL-EQLKLLDFAFGQESSPKADLQHESDQWMRKLMAAMVEHGKVRSTIATKFKGVKVIRGAYRFGYPQVRVPLSILTTQSGLMKNVVDFAVILITENGPRIRAFVHELMASEATLGHMVLMNHMLVALNNTEAAQLVIEMLLEDVLLTTHLLYYAYYITEGIIDIQQDLSVLALLPDGTLHLNESSRKGVGLHVERKEGIKPGYNMEEPMTRSSGSAATQARAALNAEMNSDVYIMARNHQQYYVLLPEKELQIIVLMENDGPAARAMTARKGAGTVPLYIDKKSEFIAALQGSAVPLLLNAQLLTLAEDEKAADKPNGSPTVLLMRNRL-MK-GFRIYYFADNEEIERAMLKVVVHDQAHHLVRRSMVVKIVLELKAGQQRQILTSVT-FYAHTVTVAELAAMQQ-KLLIFGMSTVDIRGSLRMEPEEDLLPAVAATINSTATKLDVLKPAVGTILADQLIKRDETKPAAKRLAQNIASTKSVISALTQL-S-G-DPGDKNNHAGLYGRHVENAAIGKIPLHVLLHYNIEAARTIAEVVVKEAVIPPEGVKSADKTNIG-EINKVVDTYCPAGELAE-IAWEGEETHSSEGDFFQIGPLIQDETD-YGDVDMVSKQDLQAWLSVYKT-LFGVVRTRGPQKLIRQQIAPLISADEVIATSDGRVSVDIDEIEQATELLINERRAANIKAVAVHVFYARNKGERGIVSLSLKYGEGRSLFMAIDLTLAITN-KVVSLDAVYIQEEGVTGFRANEVYFAGESKDEDGADRIEVLYTVKQAECGEVCGSEFM-QWAEEAIVLYKLDRMLD-GLKYSSFALSTPNETIFAV-KAALLNTMV-RTDKISTETVEGETKIIQASAGRGGNISASDK-ASRHDQEAIGRLSPPLGEGNFNELLHIYS-PRQLRVAEVGKFAKVADTLEVETDL-IEIALIFVNRLVIRTIA-SEIRPSRDDSKAKPAPHVAQEGLLFGLVVAG--VDDDKARGG-AAALELRMTMSG-DNSTDLQDTAIGDTFIVATRSQGKVVGSTIIFKVHVTALAI-VNEHYDEAVGMAAADGAMDDIARSTRDPHGRG-DIM-NSLVLLQTRTDALST-ETIDIYLADNAIEVVAIGGKR-VTENGLLA---QDSVGETKGLGLDEVYIMIREITKRGN-GAD-AYLWDGVV-ARFEASFPQELNT-TE--GGL-KMGIATTIDA-TMTIREA-GIST-TR-NGG-E-LIKNIIVK-VAFKRNMHRKAD-V-INLNRAAS-KAKAK-ILFQVDRT-DADNSISKVAR-SEK-A-GTIFGMLENGKNHLGL-DKSDED-YHDAVQ-QLVHRDAIITYPEEEQDRRVVVLLAYQ-VMNENALPTVIHLVMIESS-MKVEAQELRD-IF-SGVIITDRSKKT-LY-ARR-GDDESMATEERMDYALGTKGYHLDNLIL-LMEHYE--LDVRPMDCPFILLHTQAKY-ERGQVTKELHHA-EKE-RI-EVNLKTSSLLP-ETRAKRILK---RREKK-FEQDQVLAKQLSLEGPLLLGTL-NESRALLIKKV-P-KHE-STNAKLTHDGHSTALSDALVV-VSVDRQVTV-K-EV-GNLIAVDND-FGHIIAGLIEQG-NDGNMTIIALADVD--LR-ASQA-L-AELDPLT---DNPSNFQEE-AGDTAR-MS-EEFAELEVEE--DE-VGQFINSKAFWT-S--PSS-IELPRQ-DMIRNNVGHAVTDGLGREIIGHM-VDMQVI-IAT-RARLIL-QSTGIGAR---EEHS-IYHEAMGTL-PYGLRGIEEAG-AMPITLIRC-NGDHLVVDVLILIRTMSFVRIAKGHEWCFAQLEKDRKEQLII-DNEERNALII-QLFRLNDGNPDCTVLDTVYYVLTLRVSGGRVAPYLVT-AG-QGGQVTEIDTQ-DLEEIGLNPEMNGFAITKP-GQ-VYAHVVVAGGTRTRAPFRAKEL-AIINVKLMHIFGVLGREISTLDEA-GLGTADQTLINCIIRFVLVADETYYTGPTKLLIDIFDRTSIRGATVL-CQALDIQPLV-VGADEKEVEDAGNRASVTDI-DPRYHAHKIFSECDNKG-ILDIRKPKIDTMKVAPESIRQKLNSPAKPDVYSEIGY-AAAEEVLYVDFPHGFTMTQRFQYGTAVTAEVRSGHLELLRYGDQ-KSVRDASSGEIGNIAQKAATCFP-VTVLLDVKGESIIYEDGTKIIGQIKPDRRMYLSFPRQEEGVNKALSAYKQSCLVL-IGEGAITVGH-QIDVRRLQDRQKEFNKCETLRTLDQTNEQLIEKSVAFELLRLKRSERRG-QADLVRVAAEIHQREFIVQCQHLLTDISLFELV-TDQDDRTGDDRNNILSEETDAYKGNKHVKLNAY-TARAMIRFVLRLNAARGFTQGAGQAVQKVKDDAIDAQ-MLQPYNKFLATKTTVINNRDAAKYGEAHIVRFGKDKIRASRAHF-NSD-MTEHLE-EEMAVIEATDLIMYYLRVTLQLG-GDYAQLMVGTVTGEKVSIS-VSLAGGY-HIDIEVTRAVLEQPVILGSDPFTEVGAINTRGEALRGVMPAVETREVSRMVVEMVAQIATFEIDNL-IVEQRMIQAFGDKAFTQAAGDGCKSESQRYRDAPLAAALTILL-LAINMGWPLVGLKTLSGARIKKGGADAQDGFMAHAWAEPAYDFEVLLESPAARGLGVILKVVIVGGGSGGAIQRSSYAEDSDTAAIFGSPTWLLKEDLGTEGVDSRKLNA-EEVIGRRERDRADQIAQAPQLKWVVAEFGPGTIENDRGAPGSMLSGIQILTLIAVEAIKQAVRSLKKALFGLTVMAVDQELAAIIGLLVMKTQYDSTGLAKRSL-AVVTARED-FLSVLTGVEGGGNRGMLAVEQQRFAGAFLDKQTATVETILL-DTAKGVER-AQYFEV-TMD--EGRFPELL-L-IDAKSKGTGPGLPRAEGTRLAPPRYNTI-YT-DDDGLIKALADIDSQEERITREIGFLA-FIVPSLLDGELIRIAGGRNLATNEVA-AQDEDY-ELTILLGEAES-LLLFSALGAR-IGEKLPIALYSISGNTAQSAGVFL-ILSPAN--SD-Q-PFDKVT--MA-RVVG--D-V-DHI---DL-EVQEM-T-AN-ANA------D-AV----R-S-N--A--VF--LLSLMD--LDPTVEDLKVEGTVQ-GLDT-WI-QPA----V-DG-----KVDDE-EKR-NF-Y-----RARWWLV-Y-DTW-A-L-F--W-GI--A-L-EE--DNVS-N-E-D-NEALMW-P----PNGFD--Q-LIWFDGNVKY--EKQ-W-H-IE--VK----IEDF--E-IFLAKEK--GD---EP-HEDTYG---P-FP-VS-VA-DLL----PAFR-D---GTV-----EFL---QD--TVDG-AM-QD---HVF-MDP-H-HARI-F--E-R-S-MP--GVEK---LF-Q--E-L--AWGT--L-D-G-GLGEEC-Y---ANL-VV-VL-EKG-W-----ENQ-E-V-K-M-YN-QVH-K----L-TF-VR-V-RELLKGRAD-IW-S--ARN-K-IWV--R-E-GVD-GNE-P--AVL-N--PL-GI-SMAPPVRAA-I-DP-FQ-AGL--PT--H-SN--L-KEPNF---NT---DYY-ETYEV-CGR-L-AQPVSMLRKDLQ-S-NYV-TF--WIN-KP-E--P--L---QKA-IA--SAA-AEAVVAER-EESKY-GG-FYTV-P--LWLMW-IPEGEWII-VND-RTDAALEDS---DI-RV---I-T-S---AA-Y-PLAAYGAKLSQHV-E-RA-DFTDTD-A-KQ---SG-QNVSNY--HPRGP--YTHNE-Q-GV-NE--DKAE-APLVPY-DV--GL-GVVGSD-EC-AEKYV-DGEK-P-DVPTTFR--G--NLMDVGFFGLD-F--QT--HN--RL-AKF-LAE-Y-NFYAQVWWM-RES--V-YEREKFV--T-DGG-A--L---H--S--QNDHY-GE-QSY-P-AI-LK-LMIQ-KHLALN-DAKVGNLDEDTEGGTYGYAKAVAVGQFGVTDDQPTLSPLRESKVNTPPNAQERAVQNVLVRMLPNGFVQLAVRGFRRELSGTAVVVELAKARAHKIGTSIALDGMNTYNRIMGKATPATGVQ-HGKDVN-QQQFEISADHIGDSGVAGDRILALIHPASEYVASERIVIEIVGAAGQSVISDEQVEADAYGQKFVKRSLTKTDGMVGDEAVLERGEDESSALPRPGLTNPKKSIPKTAMFVPGVTD--L-E-ILVIIPVKAPGAGHGL-SLEEQYFKPRF-LARRSKCPEILENGW-GTYAK-RGTASV-QDRWTH--KEKQE-EDDVYIGD-RYQLIENGWVILQD-I-P-EIEML-IYAKQAYPYYTAINHVI-DKY-FAVHIRDFASL-LLTVQAVADDILRV-R-L-N-E-ATWNALVFVHIT-NPTGNLNKAPLMDAERIT--RELVDSILNRMIG-DHRVLREIDPERKEHSLQPHAIFTLRTY-DIFEN-IYDQ-SEYAGL-TRPEVKIA--RVQE-RTATIS--YVINGRI-DGYP-ELGIGITIDDTL-NNAEREAWAAFDVTSK-L-KELWESAQLDAQ--C-MYTMATDTA-DAPADEPDEW-MLKDSIRELRLAIKYWT-GEAF-MF--FKETKK-LLWAQEN-YL-HHKILEKLESARFV-RMT-NSEEE-LSNTLIDPH-AL-K-RLDLT-PSG-IYDYAKYDVMKETI-ALL-AQP-A-DGGVTPIDT-G-GAMNEFSIALQLKTADLQPKL-GNVQLLAW-QAAM-AGPNGQFVYS-GFNGRIGGGVTA-REALAPR-RDILAFAHLD-ITLYAETAKYTAAAGARE-R-LTG-LGGHM-N-VTSAGILERMAKTILVIKLS-D-FE-VNLMQYAA-LTILTGSLAPLYLLLG-GAIRLA-QRA-HVHIQSEGLS-YERIYINIAEIYTP-QAYTGPSSELDGPERIDPK-KKGKLEGRIEMTFWNIDANRHALKHSTNDRLPSVLRMKFYELHERIKALAKSLLQIRKGQLKAKEGVHGEQIAVNVPISGLVTLRGKTAVVIPHRFVLAKQDNVPLERRLDIAADAIQIDISKENKLDDYKEVSIKILLLSSRPMRIIQNGDARWQAQQLPKEPVIGQTNVAAVGDEALRMAQLKGPAVTTRSITPL-VTEDALNVIKL-EDGPKVAAFNSREIAAKLQQNS-LEGIGQFDEN-YGDSAFMEWLDAG-KKK-NKR-DQDTLT-EPAVLSKRTQRLPPHGAFLLAQQLENLGGTP-ERVKVGEAYM-EPEKQSTAPALAVPKLMAVI-QGIKVDNVMDAGKGMTFVREGIRLGNDEFPSVMITLKL---NL-KF-DVQRG-IFPAKHKAGDPDKLAGTGEIEQIEVADVTAVLVHN-QQKLRAGTMFG-AAVENKQIVEAADAQGGPVKISYILVMQ-FTFMTKVPHVGE-G-VEVMREESGADGLKDFEI-LR-PIKVSRLG-AFVAKLETKSFARTYQ-YRVQPSTSADAMILLFRV-YGKHIYLN-NIKAPKVGGETDLPAE-VCRSSDLTYTPRQDEVVNTAMLAIAMGRGLMSSEY-IKSGGAFRMGLIYN-MMLVFEGTKLLAHIEYA-KFQYVDIGIGALKKTVPGALDKLFNPKKGW-TVA-STVSY--FLLGIPSENMIAATADAA-YMASSDKGDETALGQTVTFFMNADPL-ERATNIS-RLFVDAVKKPGAGEEAILEPSLRPKALGTAGKKRYTVIGIGMIKDAQDKRGKDREKE-RAIVAFSI-GVDVGMFALSEGVVDSGNLDEEERMYWGSFWVKTKNGSATIKSKKA--NVLG-KHRDTTYINVGISVTRKLGSFKD-DYANVDRHF-VGRVEIDTHGD--VLGGNRDIVDGAQRKTFLEHVNIYVARKNPSYKQIQ-IRLKDEV-WDSSLDIDAV-EGEVRSMYLVDPKTYTLEIYLARE-AESLGNGLQPVVQVTPDQPLGTRSITTTIFEPNG-C-GYIDALKQIRRTSKIVL-DGDLDVCSQGVAYEFTDQGSL-FTGLQKLN-YVDPV-ERS-AEDVA-Y-EHYD-HTHYLK-P-NEVDTYQP--TIEGRVL-L-KS-YL-AFLYM-GGATMN--DVASCK-D-L--I-TDPEPVGDA-WVA--WMNLKRKKTG-Y-VN-EHDQTSIYI-I-LE--LS-VG--MPPA--VNQ--CEA-P-G--T-VYG-TF-Q---TMT-WLWPQKAWFFLYG-AKFSEF-GEDL-MVEGVFLH-R-HK--PYR-GDPTY--TSPRHIEP-C-V-L-M-EEFA-V-I-ID-G-CK-DTV-YT-GAVA--E--AANGV-SGLKV-W---E-VAEFAA-REFTS-NW--E-KHVRLH-LD-M-LN-YSTN-E-VL-GEM-HK-A-EI-K-TG-V-N-WD-TRFE-LR-F-Q--TE-GYDY-F-TW-------KADH-N-VE-V-MDVEMV---HRF-YAV-GV-PLWMSLMP--RVQ-M---AL-EMV--NAS--T-E-DLVE-RT-Q--YDE-KET-V--DKF-K-AKAG----TRI---PGW---FVYDHID--RKFNPRK-WFKVG-DF--AFHR---QQDAY--A-HTLAYG-VEWIPVCA-EE--D--P-LE-A-Y-KK-WAYGN--KL-GVND-VP-QQ-LLN-AIVV----YTA--LGTI-HT--AA-KG-ETLGRVVA-EQGATTAYVFELMTV-VLRVTIERIVY-LLPERK-DAFLPLGPIPAAYLQQCAD-FR--SG-MLAGKQSAGFAANVATGNGAAPMTLIVADFPLLFKLDDLAADPAAELGEAQGFLLCIIIVLVHL-VK-VSEDHIS-IAADETDWEPSGGPNQ-LLLQADAGDGGTSGAN-SYIAHFRSAQYL-LKLAE-DLIEGRESVAAEGMLAHAIRVANGGSNKDA-F-LILR-P--QLGPVRFAFGGSDDA--GTEKVKNAKTA-AEREESDDGEDFGVRKVLEVFAAKDVDGNQLPREVQDSGENAIAPKAPSNGNVLERAALGSKYTMEERDVTRAHKEETVEKARQNSAGETEEALVGVIENIVVQYE-AVNGVRDGIILKVSLNGVAEVPVVIDRGQEAPEVRKDVAGFIKRGRMAVIETQAIAEVERPGVVFLYIVDTEKE-VVLIAVIVLM-QLIVRESGLTDSEADLVSKRTTERYEVEALPPFWTIQF-KAL-TEGAWY-FATIQTCAALEVTG-PFLHLVDRPI-LKEQVLLNSYECKGKRPLFHLNPDHFRAKNQLVTKGVAGCATILAGFISYTTLNTEISDSPGIGYDFGWKPIVDEERH-ELLSKMV-RFVDRLIEEFF-LKTAIA-HWRRDAP-AKEEEDHLEAMQIMTLS-RWYKTFRQLLEAIFDPAAYGLAVIAIG-PMKMPPHAWIDSFTARGCSPEENVRLAKPKNQSVYKFQFGGILSANEDPER-QGDGQEDAPVIL-VA-VGRKVVESKLTRRLDA-S-KYKGENRVDIGG-IGYSGYGKGSFCS-GFVFEICEEYHLFFPQDYGIANNSAVRDPNHTVELGVFCGDDQWTTIKYRLTIAISAVNIGVLADGLRAFLLHKNGVEGIVDVGRIVEAPTDNIRIVLRNHIALVPLLDMVNTPGHETLMPVILDRQRERIEECLIKINGERNVLIVIMEGHITGPRWGGIVDDNNTKPVVYLTHLSLSLKRSPYTEAEVTREVSASHKALSKT-VLAGRFESVVHGIYQ-TTRHQI-FIEFYSHYQKRLERTNFFNDISLRLVLNSLAREFIILEIMTPEGAGSKIIK-PVATIRSANVD-SVREDLAQ-AG-PQVLRKAA-GTGIGSI-QA--DV-YDFGL--II-VKRLALIAM-LVLHASEGDAAMA---INGKE---ITAKAPH-I-RKII-M-V-IEGESQYVG-QKRPG--ARYYKV--VKSEAEAG-ITVVA--R-GAFRQDDRG-KS--I-DDEM-DSLIHSPMIKA--MVHLWDLAT-QTLNG---ERANVISVLGL-A-DI-VKEQIRGA-ENLMVHAP-L-VDAITRP-GHSAR-DSN-FLERA--LK-DPGLWTQEVRPIEAKVHTRGRLGLADLESS-WE-V-LGMAPKVKLASKPY-VHDKVLDPLMQNGALARKVIPVI-DGA--KVD--GDGESTAGDVEE-K---MHLNQRI-QP-RR-ESRIISLTKYEV-R-MAENVQL-KIARSMAK-VGEGFTVNHASLS-D-VTRK-KTY-MQGLRKAIY--EEKK-RTREK-GLVSRQDHLGPETKRK--QTARQ-AAVAFAPE-VGHSLDIKVGVNVY--D-NDV-H-DIWVRGLE-ILAQL-S-H-DRRDK-TEIA-GELE--E--YFNYRAEELAL--VR-A-EFADRAR--RYDGN-EGDMY-II-GL-KLHEEKNREG-GYKDDRLNGEN-AGTIRG-K-IHYDAD-KREGTK-HQPLS-D--HRP-LPDIPN-A--LELLA-FRPPTVFNIMVSPNQ-ERY--AIY-IVQQEKE-GAFLVDAQ-VIGNL-KDSAVQG-K-DD-M-AQA-A--NQV-ASYK-QGTEVGI-S-TMDLDDVGYDNLG-TEE-TRE-GAR-TFEFGT-Q-TMIRLDK-YDIA--EVTTKNNKKAQ-SA-DNNVRIRFR-EKG-AIN-DVNRELKLREVL-RDRRKSL-GILNG-LTKTDMNRVP-EM--RRMRED-Q-NDAYNDTEIL-ETEVR-GIQKFLN-PQLDVEA-EKGG-T---AN-G-VRGFIK--VNMAIMSEAN-EKKEK--PAPFDGTGQDIKE-DTFDEAVDKRGNGNQKLD-ANQFDDLDLAVKANVKFVPSTA-TLPAQGPAEPIHMKGKEIV-VKENLRDPGNRAPGERSEDGKKQMYVAEQDLKE-A-NGVEQLADKVIKTNDSKVPTLQ-G-INQKDNDNAALNDGGLISFVTTADKYYADLKQV-PANIALGAVYGA-SEERIAKDVIKEFEVLGAA-IVLTLYLKEIPGLRVESDVKAAEL-KAGGEE-NMVVSE-PRDKKKEEEVFHKIDASNEIH-LLF-VEKGAGKGIATGSDIRPKTNT-DRLMTALENS-REGFADQKMKAEFET-AAGE-Q-AYPNYV-TFGKVHSG-KLYKTEI-LPVG-PDHASLQ-DRDKTIAAAFEHG-PREGLRV-HDKAEGEKRKIIQFKIRP-ANDGPVDL-S-ETVTPNPT-G-LSFPKRH--IID-YLMM-EMASSRAMKMQGYLVPIDDT-ETQHLEDAVEDDYP-FFG-KPGETGNVPVK-ATFFTSQYWCIF-VYTGDIIRYFKYLDNVQRK-PL-GDWGTS-GD-FSKSKLKKGPT-LDKEENKVE-HKHS-PLDLIPF-V-VEYHAPEET-NSNIFGISGTLRSTAAANRPDRGMKLITHVQFEQ-NDDK-DGKGL--SHKV-TNGSGVEPEE-MDSIEEITDTIECAD-IVRVPGWG-RSIREYCVIVKYLDLRARTEKVLIRADSRVI-EIGATATALLS--HAC-ESIARAANAKAIEF-KMTEGR--ATMADVNEYKEQSTPKTRIT-GCRADYEGKIKLTE-ELVE-SETEDF-EAEAPRKCIQDPEKYEIKDKVIGDPVLM-PSIE--QRKV-ELIR-L-LLDIHNEW-VLGSFPS-KEATEETSKDEGKTEGQA-LANDAG-AEE-PTFMAIAKDESTALAK-YLREEVPEMPR-AAE-LTNLPDA-IRKVKKFK-TVMIPV-DDSMAQQEE-KFAFRLQEFM--GK--KLIIDQ-GR-IRDLEP-RID-ERDSLILRV-DAEGQ-D-FTQQASGQIYT-GIYGQYRIEPYNKAQAIRLYFGD-DKVL--DLVEGIEVISEVNKRQNT-V--HE-ASMTEMLNEDS--LSQSTNELD-GNEFPMSIVTKNAICRSIL---ELKQEAR-DSHRV-A-LEEREAGGEKEKVLQSLGQTIYGNY-KA--RIRA-P--Q-G-RNNRRA--ARVDGDASLVSVR-RIAPMDQ-AEVM-VV-QLGM-SAILV----ALWKNLT-G--LTDARDPHRYEADYSDE-NAEII-QRTVSTVDPT-NAI-VCMFGVIKGAG--MDYAHLRRTRPQKARLDGYRVGTADIG-VWRAIYDRAQINQ-FAKSRDSGY-L-FAEIELIRRPRAG-YKTSRVVIVMMQVRDSQFAFSALGFADVAGYLLGQAD-QR-V-AGVGFAP--LVLAKLVL-G-LHDGGPGVIATRFSRCGILISVRKTDAGTSDIAEKAAAGEISTDNGAQGKERTGHEEAVVLGELFALKAGAFHYQV-ASKERDAAGETGVVRSNNAQFQAVSQDPDARNNEILKLELEHNADVRESESFASVREESFVN-QLKAARGLLNVMSPLVAASGLPVAKEKIQNVVDAVGTVQSE-SPLVEVMELHDQKGRDTNLGGPAGDMGTMHPRRSNKLTHVDLKFKVLEVGRVRDTEEHGILATDDT-IRNEVGGKALVYTLA-PGVIR-ATDAKVQHLVATDE-MKEIERLVLAGREQLMDVMTVEKAHTLGSLPS
