# Supplementary material for: Genetic manipulation of Patescibacteria provides mechanistic insights into microbial dark matter and the epibiotic lifestyle
Source: Cell. 2023 Oct 26;186(22):4803–4817.e13. doi: 10.1016/j.cell.2023.08.017 (PMC10633639; doi:10.1016/j.cell.2023.08.017)
Supplement: Document S1. Data S1–S3 [file mmc5.zip › Data_S3.fasta]

>1332188.3
PVNAFDWLPIIVNRAAIGDHAGLGGIAKHFYPHSDSLPKHIDARRDGLNEYPTFYVSVGYPPRGDGHYQQLAKILNNEAVATTDARNAEAAIGITASLLVVVRNLVGDEAAGLDSLVAKLVKMGDVKEGEMMRNIRCTKLELKATQLIGKHESLNPILAARFFGSISASCVTKLILSTLATRSEGLGRVQEFKERHDGERNLIKTRELEAELEYADTGKRLLGTTVTVRPVSEVEGEVADGITSCIKKDAVELAAIRRAEEVEGDDETIGTVGGFNFNPLDHSVLELLINRRLSTTTPVARKEADGGDQKQLAGRIIENYSIHPLRVYVEAERHQRDPSAQIVAIAGTHGRYIEALGLYPKYEMDTDLGDILDVRQRIPGQDAAVLERVSPGESKRSGASHMHLNETVYIPGEEMEILEQVHTEGLGQTKSTDIQLLSVYNIANKLAPYVGTYPRLKYMAFAQLAVDQVARSSSILGHEGEHKRGSFKLYLDDGGVHTPVLYKFIVGISFLIRTYALVKWVANDFKDNTGAVDRQQENVEQYIDGKVLEVVPSDYKGDRRDVCTQQSEAVGGTIDILNSGMKLFVVARTLPMKLNPKAISIIVDLIEKAYLAKTAWEEEDGTIRALEERMDRKSNTLNQKKERVLEIDMMNGVFAYQIVAVTAEVNIGMFSHAYGIKKSGDAIGGVKEDDKGFHDQQAMDAEKLAVILLEEFPMIVLGDSSGLPFYGKADQETHPVMEINLDGGQARHRKTEVVLNRTDFPIEDCVHKQLKHCADSLKAKILQIALGGSVVLFGGFVQSTVPYHGSGPEISENTAIIKIVQTKAGRPKGVLGDYADGEKIGDQKPARDFDEYIEDMISVKRNDMMYVEERMGFDMRGKRVWGHARIFDHNFSEHAAGASKHTVKIEEGLGNYSNMKEFTQAEEKQTPIVIMIVPAPLEHFAGTKDITVLDRKAFILIGGRREAVVTNDRKFNAKFGLYDLPGTMGRATPASEIAMTYHVPSAEGLIGTFVGHQEIEQRVTGGDPYRELGGTGKGPPTGSLTAVGKFTAVGRKVEDPIVYVTTQKQGTREALIHAGIDTAVQGTGPPGEGMTKEGTIENREVRVGFQQVHKKRIENKAIPFAVPGIRALAKMAPNHQVALKQDYRQVIFYDHSRQLLGVAQAVTFSYKGFAYSKGMSKAKYLESMNGPDVAKKILNLMQGEAQHREIDRLEAASNRLGGQAEMDHSIAQQVIKPQKDSSDPPKLEIFLLHHPASFLHAEEESKITALDRFIYYVMDLERPANLEVLVYDFSGTIRNSANASETVKIVDITIRARQARDEHQDSVRQARAGATARYKAQAKQITIADMGQTMTLPTANLIETGDLEIGLVGTSDVSRLEVHYLGTILGPGAFGYQEAIAKRLHLISRRAAISIKVTTPASGISDLSFAADPLSSSRVRNSGVMKELAKSVKANGAITIFSSGMLRLVETVTVRSTVLRLFSDSGQLGAFQRISGQQRKKKTAAQPNARPINSPNEIATKGCLQIGAADICLEGARKTFHVKVSNVEKASARNIGDKATVGEVGIFQDGDKGDMDRGEKILKQRDSGVFRTKEDRRVLDIPSQRDPLLLNTADSSYQDDHNSTLESAPTDKLHAIFKRGETTNAKILVIFGLRVRQPDAEIIEAPGERIGHLTAWSEFLDTETKLPGKQAINTVRLRSEEASPGVGLITLFGTRMSNDYLLINERSSMDIYVARELVREYETSGIGPAPSRSVSQPCMFPATVVQHPYLEIADHKKRETKGEFIFDTDLFKYRFADPMLEFWRRIWPILPVTKMAVPTNDSKQLEEFNKVCVAEEQTGVCTDLTFEKDCLELRLTDIREANGIALPDQTVNDQALGWDNDHEQFWEHEKDMHSFAINELSERSTFNLMSNQTKKFQIAIQGKKLEDGIVSGITIAIRYFVWGYEASREYKGEFVAPLEVSGVFKQKYDASKGKDAQATYWVFLQDCTEDIQIHKVEIQGMRRGRGTRSEDREEFELDEIQHIRFSKTRISANPQPDGGVRKALAEDAVLEIDFVTVATGFTSDQLDHILLIDVHIGIIFPEQPVVPIVESNKSTEGTGMSAHHVKFVVAQIDFLLGKLIRRIDEQDDFRLRAGTSTKGSVMALNAAMNSNVYIMARNYQRYYVLLPEAELQIIVLISNSPAARSMNIRLFIDKKSEFVAAIQGAVPLLLEARLMKLAEDEKGADKPGSPTVLIRSRLGFNIYFYGDADSIERMLKVVADQAHYLLRRAMVVKIVLQRQILTSVTFYAKTVVVAELAAMQKLLIFGSNVDLRGSLRMDLLPKVAADVLKPLVDQLIKKPVAERLANTKSVVTALTQLDPGDKNNHVLYGRHTNVAIGRIPLHVLLHYNISASRTTAEVVKDAIIPPEGIKAANKEINSVVDTRCPAGELAEIAWEGDKTHDTGAFFQGPLAQDESDNVSKQDLQAWPSVYKTVVRTRGPLRLIRQQIAPLISATVIATNDGRVSVTIDEIVELLVSARRAAVTVSVFYARNKGDGIVSLGLFGEGRSLFMTIDLTLSIKAKVVGLNTVYIQEAGVSGFRANELYFAGDSNEEDGADRIETFTVIQAAGDVCGEEFMQWAEETIYLYKLDRMLGLKFSSFALTPNDTVYCLLNTMVRTKKITTETIEGETAIVMAAAGRGGDVNTSDKASRHDQDVFLALSAIEVIAIGGKRVTEHGLLAQDSVGETEGLGLDEVYIMIREISKRGNAYLWDGLIARFEKSFSVELNTNMGMATTMTIRAALVKNIIVKVAFKTNMHKKTDVKLNRCASIVFQVDRGDNSISKVPIIFGMLESGRNHFGLMATDESWHDAISDITHRNAIITYPEEEQDRRVVVLLAYQIMNENALPTVIMKVEADELRDSGVIITRSKKTGEDDTMATEERMAYAVGTTGYMMDNIILLMQKYELDVRPMDIEFIMLTQAKYEHKQITKELKHATSSLLPDTTAKRILKRREPKFEQDQVLAKQLNLSGELLLTTLNESKALLIKNVSTDAKLTHDGHPTALSDALVVVDRQVTLGNLVAVDNFGLIIAMTIIVLADTDATLDPLKPSNFQGEAGDTAKSEFAAVGQFIRSKAFWTDMIRNNVGQAITDGLGREVIGHMRARLILTGIGAVIYHEALGPYGLRGIDEANAMPIVLIRCLVVDALILIRTMSFNRIAKGAEHCFAQLEKDRKENLIVDQEEQGLFKINDGKECTVLDTVYYVHTLRVSGGKVKPFLVTQGGQVSEMDTKEIGLSAEMNGFAITKPVYAHVVVAWRAKELAIISLKMHLFGVVGREITTLDEAGLGVADQTLVNCIIRFMLKDESYYTGPMKLLIDIFDRTSIRGATVLIDPLIVGADEKDVDDAGRRASDPRHNAHKIFSQCDGRNVLDIRKPKETMKVVPESIKQKLNTPAKPDVYSEIGYAAAEEVLYVEFPDRFEYTAITVEVRSGHLELRYGDQKSVRDASSGEIGGITQEGATCIPVTILLSVKHESIIFEEGVIIGHIKPDRRLPSYPRQEEAVNNDLHAYHKSIGEGCITVEDKQREFNKCEKLTLDQTNRVIEVGVAEYFDVQGRFPDLLIDARKKGTGPGLQRAEGTKLAPPRYNTIYTDDDDGIIKSADLESQEEEISREIGFQAFLLHALLDGELIKIAGGRAIATHEVQAQVEDYEMAILIGEAEALLLFRALGARIGEKLPIALYSISGGTAKTAGIFLVIQPANEFDKSTGQVKYSMAPPLIIMWKFAVECLMEVGTHLATEGITDEQYFKPGTVNLYSRWTHDAGIYIGDVLGWPTAKNAAIHQALEENSWHKLVFVHDPTGNQAPMMDADHSLQMHDIFDDSEYAQGIGIQRQDTSAEHVEAAQLDAREPADESVRELAILWVQHHKILEDIMKESDGGVVPIDTEFSVALKLTKDLQPGEFVYSGFNGRIGRGVTAREALAPKDILAFAHLDQMYAETAKYEDAAGARLGKHKVDSAGMLAMNGTLLVIQLSVNMLQYAADLAPLYMHEQSEGYDAVYINIAQAYTGDGPERVDPQQLKGPAVTTKSITPLVTEDAMNIIKLEDGPKVAAFNTRSIAAKLRQNGEGIGQFDEHYGDSAFMEWLEAGAQDTLTAVLSKRKKRLHDDFMLTKQQEALGGTPERVTVGDAYMEPEKSETVPSLKVPALMATIEGLKVNNTMDAGSGMTFVREIRAGNSFPSVMATLNLDVQRGVFPAKHKAGQDNKLAGTGEIEIVEAADVADVLVHNHQEMRAGPEFGAAVENKQIVAAADAQGPVKGSWILVMESLITKVPHDGREESGAGGLKDFEIPVKVSHLGEEAILEPSLSPKALGTAGKKKYSVIGIGMIKEAQDRRGKDREKRARTAFSIGVDRKMFALSEGVIDSGNFDEEERMYWGSFEVKTLNGAAMIKSKKAKHQDTTYVNVGISVTRKLGSFRDDYANVERHFVGRVELDTHGDVLGGNRDIVDGAQRKTFLENVDIYIARKNPSYKQIQIRLKSEVWDASLDIDAVEGNLKSMFLVDPKTYTLDIYLAREAESLGKGLKPVVQVTPDQLGTKSITTQIFDPNGGYIDALKQIRKTMEIVLDGDLDLSAKGVAFEFTDTGALFTGLGKLNYVEPIAEDVEETLAPLIEGTVLADLFKEDATMNVDPEPWANMRHDETLLYLWLWPQKPWVFAYAADHVPFAVTGLLLNDPRHIADDEVIGVKIVAPFAASAFTSKGTQVHMDILMVELWGSMYSFLYDHLEKKFSSRKWIKIGQQAAYTALAYQCWIEVCGSHGVWFSTIQAALEVTGISYASPEENVRLLPKNRVHKYQGGILSANEEAVDVPIALIRSSNVESVREGLAHPQLIRKSAGTVIGSIRDGSLLVLQAINGGEVTARPAHIQGEKQKVGQ-RPPARYYKVVKTEDEGATRQTDQGIHSPMIDAMVHLWELASKTLNEVIAIIGLQSLMVADATGRPFLERAPGLWTKGVRPIEAKVHTQNRADLADLESSLGMSPKIILDAFMEDGALAKMIPVIERVLGDVREMRLNQKIASKFISLTKYEVIAKSMAKIGEGFTNHAALSLKGLKKAIYRTRDKALVARQDYLGPKMARKVAVAIAPEVGHSLKIKVGVGVYKIWVRGMEIIAQVDNRDKYFNYRAEPLALEFAERDGDMYKLHEEKNREGAGAIRGIHYDADHQPLSLELLAFRPATVFNLMVSPRQIVQQVKEGAFLVDALIIGNLKDSAVQGQGAQVGILADVGHDNLGTFEFGQTMIRLDEEVTTKNNKKAEDANVKVHFRVGRDLKLRQVLRDRRKSLGILNGLEKTDMNRVPRKHEDNDAYNDTEILETEVRGIAKFLNSQLEIEAVRGFVAIMSEAKEKHEKPAPFSGTGQDIKEDTFDEAVDKRGNGNQKLDANQFSDLDLAVKANVKFVPTLPAQGPAEPIHMKQKEIVVKENLREPGQRAPGERSEDSKQMYVAEQDLNGVEQLADKVIKTNDSKVPSLQINQKDNDNAALNDGGLISFVTTADKYYAELKQVAANIALGAVYGAGEKRITKDIIKEFEVLDAAIVLTLYVKEIPGLRVESEVKASELKAGGEENMVVSEPRDKKKEEEIFHKINASNEIHVEKGAGKGIATGSEIIPKTNTDRIMTTLENSREGFETQEMKAEFETQYANVHSGKLYHITIPDHATLSDREKTISAPREGLRLAEGKNRKVKNDGPVSFMSFHTQHELADARAVSMQGYLVETQHLASADPFFHSEYWAIVYTGDIIKYFKYLDGDWGTMSKSKLKQGPTLEAEENKVDSLDLAPFIEIHVPQESNAVIFGVAGILKDTRAAERDRGMKLITHVVFEQKAKGLANGSGVDPERMDSVEEVDTLECDDTRTYCVPQARSLKVLTRTKSRVIEIGATAAGARAIEFGMTGGRDINAYPKTRLTGCRADYEKISLTESGTEHLRKCILDPAKYEIKDNLLSDPILLLVDLHNEWVLDKFPATALAKYISDELTDLPDAVKSLRILIPVAQQEEKLILDSIKDLEPERESLESEGRGLIYS
>1476577.3
PVSAFEWLPIIANRAIIGDHTGLGHIAKHFYPEKDSLPKHIDAKRSGLNEYPKFYISVGYPPRGDPDYKKLAKVLNNQAVATTDARHLEHAIGVTESLLANVRNLIGDEVAGFESLVAKLVKMGKIREGELLKNIKCTKLELKATQFIGKHESLAPLLAARFFGKISASCIAKLILSTLAARSEGLGRVLEFKDRHDGEKRLIKAREVEAELEYAETGRRMFGTTIEVRPISETEGEVADGITSCLKKDAVEIAAIHRAEEVEGDDETIGTVGGFNFNPLEYSVLELLINRRLSTTTPAARKEGDGGDQRELAGRIIEDYAINPLSVYVEAERHRRDPSSQIVAIAGTCGRYIEVLGLYPRYEMDTDLGDIYEVRQRIPSQDAAVLTRVAAGESKRGGASHMHLNETIFIPGEEMEILEQVHTEGLGQNKSTDIQILKYYNIMWPITPYVTDFPRVNHPSFEQKNVDDSARTESIRGEHEEHMRGSFDLFKAEGGVIKRALYKFLVGVKYFTKTYAIVPWVSNAFVDNTGCVDRQQDNAEKFLEGRVLEFVPSYYLGDREEKCTKQSEAKGGTIDILNSGMKLFVTARTLKMKLNPKAISIIIDLIEAAYLAKTAFDEEDGIVRALEERMDRKSNTLNQKKDRVLDIDMMNAIFAYQIIAVSEEVNLGMFSHAYGIKKEGDNIGGVKEDGKGFHDQQAMDADKLAVVLLEEFPMIALGDSSGLPLYGKADQETHPVMEINLTGGQARQRKTDVVLNRTDFPIEDCVQKQLKHCAEALKAKILQIALGGSVILFGGFIQSTVPFNGSGPEITENTAIIKIVQSKAGRPKGVLGDYADGEKIGDMKPARDFDEWIEDMISVKRNDMMYIEERSGFDMRGKRVWSHARIFDHNFSEHAAGSSKKKIKIEEGLGNYSNMKEFTQADEKQTPIVIMIVPAPLEHFAGEKDVTVLDRQAFILIGGRREAVVTNDRKFNNKFGLYDLPGTMGRSTPATETAMTYHVPSAEGLIGTFVGKQEIEQRVTGGDAYRELGGTAKGPPTGSLNAVGKFTAIGRKVEDPIVYVETQKQGTRPAVIHAGIDTALTGTGPPGEGMTKEGTIENREVRVGFQQVHKRRIEKKAIPFAVPGIRALQKMAPNHQVALKQDYRQVIFYEHSRQLSALAVAITFSYKGIAYAEGMSKAQYLESVNGPKVAEKILNILQNNAQHREVDRLELASARAGGQQEMDHSATREVIKPQKDDEDPPKLELFLLHHPASFLDDEEASKVTAYERNIFYVIDLERAANLEVVVYDFSQTEANGENATESVKIKAIEKRAKQAREEGKDEVKEARAGATAAYKAQASAVSMADMGQTKVLLEANLVETGELEIGLSGDSDVSRLEVHYLGRILGSGAFGYQEAIAARLHIVPKRVIISIKITVKAWGIADLKLNGDPLSSSRVDNSGVMHELAKDVKANGAIQAFVSGMLRLVSTVEIRSAVLQLFSDAGQLGAFARLSGSRRKKKTAAQANERPIASPNEIASKGCLNVGKSDICKEGIRRSLYVKVSKVEKASARNIGEKATISEVGLFQDGTKGDMERGETILKLQDDGVLVTKDDRRILDVPSQRDPLNLNTADSSYGDDHNSTLESAPSDKLHAMFQRGEETNKKILVIFGLRVREPDHEVIEAPGDWIGHLIAWQAFLDTETKLPGRQALKTVRLQKKEASPGMGLITLFGTTMSNDYLLINERSSMDTYAARELTRPYQTDGIGPAPSRSISQPCMFPATVGAHPYLIIADHKKQETTGEFIYDTDLFEYKFDGPMLDFWRRIWPAIDIYVMSADTNSSKQLKSYKKVCVAEQNTGACTDLTFITLCLDLRLTDIREATGVALPQETVVIKALGLDNDREQFWEYEKDKHRFQPNDLSERSTYELLTEEKKKFQVAIQSKKLEDGTLSGVTIDIRYFAHGYEATRKYLGELAPPLSVGGVLKQEYDGSKSEDAESTYWIFINDDTEDIKIHKIEIQGMRRSRGSRGERREDLDLDEIQHIRFSKTRISANPPPDGGVRKALAEDAVLEIDFVTVATGFTSDQLDHILLIDVHIGIIFPEQPIIPIVERNKSTEGTGMSAHHIKFVVAQVDFLLGKLIRRIDERDDFRLRAGTSTKGSVMALNAEMNSDVYIMARNHQKYYVLLPEKELQIIVLLENGPAASAMTARLYIDKKSEFNAAMQGAVPLLLEAQLLTLAEDEKAADKPGSPTVLMRNRLGFRIYYFADNEEIERMLKVVHDQAHYLVRHSMVVKIVLQRQILTSVTFYAHTVTVAELAAMQKLLIFGSTVDIRGTLRMDLLPAVAADVLKPLTDQLIKKPAANRLASTKSVISALTQLDPGDKNNHALYGRHVNAAIGKIPLHVLLHYNIEASRTIAEVVKEVVIPPEGVKSADKEINNVVDTSCPAAELAEIAWEGEETHSSGDFFQGPLIQDQTDTVSKQDLQAWLSVYKTVVRTRGPQKLIRQQIAPLISAEVIASSDGRVSVDIDEIGELLINSRRAAVAVHVFYARNKGDGIVSLSLYGEGRSLFMAIDLTLAITSKVVSLDAVYIQEEGVTGFRANEVYFAGESKEEDGADRIELYTVKQACGEVCGSEFMQWAEEAIVLYKLDRMVGLKYSPFAMTPNETIAALLNTMVRTAKISTETVNGETKIIQASSGRGGNISGSDKASRHDQDVYFAQSKIEVVSIGGKRITENGLLHQDSVGETDGLGLDEVLIMVRDIAKRGNAYLWGGVVARFEKAFQEELNTKMGIATTMTISESLVKNIIVKVALKTNMHMKADVKLNRTAAILFQVDKGDNSISKVGMIFGMHESGRNHLGLDKSDESYNEAVKDILHRDEMVTYPEEEQDNRVVVFLAYQIMDDTSVPTVIMKVEANELRESGVIITRSKKTGDDGSMATEDRMDYAVGTEGYSMDNLILLMESYELDVRPMDSETVLLPQSKYEKKYITKELKHATSSILPDRKAKRVLKRREKKFEQDQVLGKQLNLDGPLLLSTANESKALLIKKVSQNAKLTHDGHSTAMSDALVVVDKQVTLGNLIAVDNFGTIIAMTIINLADVEAELDPLQPSNFEKEAGDTARSEFSDVGQFINSKAFWTNMIRNNVGHAITDGLGREIIGHMRARLILTGIGARIFHEALGPYGLRGIDEANAMPIRLIRCLVIDALILIRTMSFVRIAKGGEWCFSQLEKDRRENLIIDNEERQLFKLNDGDTCTVLDTVYYVTTLRVSGGRVKPYLVTQGGQVTDLDTQEIGLNPVMNGFTITRPANAHVVVAWRAKELAIINLKMHLFGVLGRDISTLDEAGLGVADQTLLNCIIRFILVDESYYTGPKKLLIEIFDRTSVRGATMLIDPLVVDADEKEVEDAGSRASDPRYNAHRIFSECDGRGILDIRKPKDTMKVVPESIKQKLNSPAKPDVYSEIGYLAAVEALYVSFPQRFEHTAVTAEVRSGHLELRYGDQKSIRDASSGEIGDTSQNDATCLPATVLLDVKRESIIYEDGVIIGHIKPDRRMFSFPRQEEGVNKALTAYKRSIGEGAITVGERQKEFNKCENLTLDQTNQLIEKSVAEYFEVEGRFPELLIDARSKGTGPGLVRAEGTRLAPPRYNTIYTSDDDGLIKAADLDSQEEHITREIGFLAFIVPSLLDGELIRIASGRNLATNEVAAQNEDYELTILLGEAESLLLFSALGARIGEKLPIALYSISGKTAQSAGVFLILSPANPFDAVTGDVKYSMAPPVVLMWPLAAFNLMDIGKHLALPGVTDEQYFKPGTVSIQSRWTHEEDVYIGDENGWVTAINTIIVQAVEESTWNSLVFVHDATGNKAPMMDAAHSLQLHDIFQNSEYADGIGISTDDGNAEREASAQLDAQSPADESIRELSLLWAQHHKILEDIMKETDGGVEPIDTEFSIALQLTKDLQPGEFVYSDFNGRIGRGITAQEALAPRDILAFAHLDQLYAETAKYNDAAGARLGGHKVKSAGILKMAKTILVIILSVNLLQYAADLASLYVHKQSEGYDAVYINIEQAYTGDGPEQIDPQQLKDPAVTTRSITPLVTEDALNIIKLEDGPKVAAFNSRSVAAKLQQNSEGIGQFDEVYGDSAFMEWLEAGDQDTLTAVLSKRKKRLHGAFLLAKQLENLGGTPERVKAGKAYMEPEKQETVPALKVPKLMAVIQGIKLDNVMDAGAGMTFVREIRVGNDFPSVMVTLKLDVQRGVFPAKHKAGEKNKFAGTGELETIEVADVTAVLFHNRQKLRAGGEFGAAVENKQIVAAADAQGPVQISYILVMTTFMTKVPHVSREESGAEGLRDFEIPIDVIRLGEEAILDPNLTPKALGTAGKATYTVIGIGMIKDAQNRRGKDREKRATEAMGIGVDRVMFALSEAVVDSGNFDEEERMYWGCFNVKTLNGEAFIKSKAAKHRNTSFVNVGISVTRKLGSFKDDYANRSRHFVGRIEIDTHGDVLGGNRDIVDGAKRKTFLENVEIYQSRKSPSYKRFQIRFKDEVWDASLDIEATEGNQRNLFLVDRKTYTLEIYLAREAESLSNGLKPIVQVTPDQLGTKEITTSVFEDNGGYLDALRQVRKTAEIVLDGDLDVCKKGVAYEFIDRGALFTGFQKLNYVEPVAEDVTDTYQPTIEGRVLAFTYMGGASMNTDPEPWMNLKHDQTSIYIWLWPRKAWFFEYGAKFSEFMKEGVFLHDPRHIAADGVSGLKVVAEFAAREFTSKHVRLHMDVEMVPLWMSLMPFVFDHIDKKFDPRKWFKVGQQDAYHTLAYIEWIPVCASEGAWFATIQSALEVTGISYTTPEENVRLLPKNNVYKYQGGILSANENRVDIGVATIRSSNLVSVREDLAQPQVIRKAAGTTIGLAYDFRLIVLHAANGKELTAKVPHIEGESQYVGQKRTAAGYY-VVNSESEGTFRQDDRGIHSPTIMKMVHLWDLQTQTLNEVFSILGLENLMVVDAIIRPFLEKAPGLWTQGVTPLEAKVHTRRRLDLADLESSLGMSPKITLDSLMKNGALAKMIPVFEKTAGEVQEMALGEKIQSRIISLTKYEVIAKSMAKIGEGFTNHANLSMQGLKKAIYRTREKGLVSRQDHLGPQTARETAVAFAPEVGNSLDIKVGVGVYDIWVRGLEILAQLDRRDKYFNYRAEDLALEFADREGDMYKLHEEKNREGAGIIRGIHYDADHQPLSLELLAFRPPTVFNIMVSPAQIVQQEKESAFLVDAQVIGNLKDSAVQGQGTEVGILDDVGYDNLGTFEFGTTMIRLDKEVTTKNNKKAQDNNVRIRFRVNRELKLREVLRDRRKSLGILNGLVKTDMNRVPRMAEDNDAYSDTEILETEVRGIQKFLNPQLDVEAVRGFIAIMSEASEKKEKPAPFDGTDQDIKEDTFDEAVDKRGNGNQKLDANQFTDLDLAVKANVKFVPTLPAQGPAEPIHMKGKEIVVKENLRDPGNRAPGERSEDSKQMYVSEQDLNGVEQLADKVIKTNDSKVPTLQINQKDNDNAALNDGGLISFVTTAEKYYADLKQVPANIALIAVYGASEERITKDIIKEFEVLDAAIVLTLYLKEIPGLRVESDVKAAKLKAGGEENIVVSEPRDKKKEEEVFHKIDASNEIHVEKGAGKGIATGSDILPKTNTDRIMTALENSREGFTDQQMKAEFETEYAKVHSGKLYHTSVPDHATLSDRDKTIKASREGLRVAEGEKRKIQDDGPVDLLSFALRHELANSRALSMQGYLVETQHLEDAATFFTSNYWAIVYTGDAIKYFKLLDGDWGTLSKSKLKKGKTLGEEENKIIMLDLAPFVEYHAPEESNSNIFGISGTLRSTKAANRDRGMKLITHVKFEQLGKGLTNGSGVQPEEMDSIEEIDTIECKDIREYCVITARTEKVLIRNRSRVIEIGATFANGKAIEFKMTDGREINEYEKTRLTGCRADYEKIKLTESETETFRKCIQDPEKYEIKDQVISDPVLLLLDLHNEWVMNSFPSTVLAKYLKDELSNLPEAQKKMKIMIPVSQEEEKLVLDNIRDLEPERESLDPEGQGQIYT
>1540872.6
PDKAFSWMPAIQNRCIIGDHVGMGKINKHFMELKDYLPKHVYRNRDGLEDYDKFYIGVGYNPKGDENYRNLAKVLNNQAVATTDQRNLSAALGIVERLLATVANMVGEENAGPHTLIAKEVK-GDVREGELASNIKCTKFEIKVMNMLGVEQTYKPSLSKRFFETITNKAVNKLIVSTLGKRGGGTGAVKELNEKKAGEKDLLIIREYEATIEFATVGVRMFKVTEESKPLSQTEEEVADSIDDTVKSKVVVEGAIKQGTKIEGDDGVVGAVGGTSLNPLAYPVLEILVNRRQSNRTENERRIQDGGTYKDLAGRIPENCEIKPLPVLLELENHERDPNTQVVAVGGEEGRYIEILKVYPKFVMEAELGTDFGVRGQIPPMDDNVLTRIAEGKAMRVGTKHMHFNETINIAGEQVDIFQEIYAGGHGQNKSDDVQLFEYYNIMDEFTPYCGDFPRIEFRSF-NKDVDDIAETNSILGGRTEKMRLSFKLVQNGGN-HERVMFQFWTGQKYFFQTYAIINWVATNFDDNDGCVDRQQEKINKFL-GRVLFYIPNDYKGDRKKQNTNKEKANGGTIKILNSGVELFVTARVLELKIEPIAISIIIEAIEKAYKAKKAFMEENGKVRALEDRMDRKSNTLGQEKERILEIDMMNGVFAYQVEAVVKEVNIGMYSLAYGIDKKGDGIGGQTEDDKGFHDQKAMEAKNIAVVLLEEFPMITIGDGSGLPFYGKFDKEVYPIMALDETGRRARHRKTEVVLSAASFPIEDAVTKELEQAEEALKCSFLQVGLGGSVILFGGYTQATVPYDGSGPERIEDKALMVIMQSDAGQPFGTMGGYADGEKLGDERPSRDFDEELANMITIEQNDIRYVETRKGFDMRGKKVWTKNRIFDKSFSEHAAGSTKHTVKIEEAVGIFSDMKELSA-EEEQQPCTLMIVIGPYDYFAAEEGVMVADRNNFILIGSLREAVVAQDRDFNKRFGFYDLPGTMGRSNSATEMVMTFHVPSAEGLVGEAVMKQDIENRITVGEETREKNGSGKGPPSGEMNLVGKFTAVARDIEGAIVYV-TQMEATRAYIVHAGVATALNGTGPPGEGMTKEGTIEGREIRVGFQTVHKKRIEKGAIPFAVPGIRAFAKMVPNHSINLRVDYRRVVFYRDNRQTTLLVLELGFTAKGYESCEGATNAQYLEQDNGPSASKMLLNVLQNRAQHSESDKLELCSDRCGGQRELACSTVEDVINLQKDGNDPPKLEICFGQTPVSIIQRFEADKATKMEIEAMYVFNVERKINLEVFVETFSGTNSQGENTSGTTKYKELKRRVERAKREIKEQVMEIRMGASGPFKMNSQKLRLCVEGMTIRLIEANKIETNKTELGIEGTSNIIRIEIHFSNKVLSLGPLGYEELFIKYLHMVYEKVEIGIASTKKALGVDIIEIEKDPLGSTTIDAEGLMKEIAESLKINGAVHVFNRTVSRSVTTLEIRCQALSILTSNGEIGAITKSANKERYKQVGIQKEEKPTSEPNEISKKGCIFSGKKESCEESSRRTIKIKLHKIEKLSSKDVGEKTTDFDVGYFKDGSNGEMSRGKGILKKSDNQLFVEKDESELVDVISERDHLNLATADQSYKDDHASTLKSAPKDDFNKLFGRLKKTNKKILVIFGLRVQEPDAEIIEYPGEKIGHLVQYSELIETQVELNNKQAIEVVRLKEKEASPGMLLIDLFSIVQTNGYLIVNERSSMNLYVKYEKKYECENEFRGGSTLGKVSQVCSFPASIGDHPYLEVNDHKHGEMKGEFAYDADIFEYKGPEPVCEFWAKNWQIMGTVVMGADPHELESLKSFHEVCVFDNKAGACSALEFEVLCIELRLTKLREATGLAMPNETVNYRAMNTDVGRSQFVEHEKDMHFFKPAYLGEKSQFKLSKELKIKFQIMFQRQHLDRGTFSGVMVELHYLAWNYADTRDYIGEYAKNFKIKGYLKQQYEASKTKKLMGNYIIVVWDVPDERKLHENTIQGLRRKRGKRLEKHEKIDIDEVQYLDYGPTSIEANSKKDGGVRKTMAQNIALELELIKIETNYTDAQLPHFLLLTVHVGRIFEIRPIITIGDERPQTEGTGLTAHEQKLIAMQITFYLGEIVRLLNVHNTQRLNAGETTNGAVMGYNANINTNLYIMARNAGKLTILLPEKEVQIIVLKENGPRAKEMSERRIISRDSDFKTYLRNKSPYILTSLIYQLATDNKAADKTGHDYILLSSRFGFRIFAFAIKKEIEKILRVVGDTLHHLISKIKVNKIVLQREILTGISFFAHKISAAEFNILLLLMLLGSNVDIREELRMDLLPEVKNDVYKPIVDQLQRNCFIDKIPGEASIINALTCMSAGQKNNKLLYSKHTNRAIGEIPLHVQIQMNMKNGRNFSSCVKEALIPPEALRGRGKELNEVIWEDIPYSIIGEIRLEGEDLHNEKNIFQGSLCTGQTNHITKGSLVLWPTVYDATVKTKGPFQFIRVEIEPLISGKIVSETDSAKCVEIDVAETDLINERRASIDVVVFYYKDNNKGIVSLGLLVGGVSIYIGIEITFTLKKKVVNLILIYIGERAGSGFRANNLYFVAESRDKDGEDTLVLTVVDQACDEICASEFMQHAENEKELYKLAKTLGLKYSLFSLVPNETVYVLLNILIKFAKYDSLTRRGDTKMIKSGKGRGDEFSVSEKSWKHKADELFAIRKISQITVGGKTITDKGMLAGDKVSEVEAMGIDDVLIMIRDLTKRGQMFLWENINAKFEESFPEEIGTDM-LASTITI-TIKTRNVIVEVPIK-DLGKKVKALLNKVASKIYQVDDGDTSVADISMIFG-LECGKNHLGR-HDDESDHDAINGIIHRDAMITYPPEEQPRRRVILLAYRLMNESTSPTIIV-VYA--VRESDIVITKNVKIGSDEGMAVEETFKFMLGTIGYYMSNIILLME-YRIDIRPVENGFILLTKSKYD-SYVTGKLKHTSDGLLEETNAKRILKRRDRKFDM-QELAKNYDTEGDLLLKTLNESKALLIKNISQ-AKLTHDGKNTAYKLAVIVVDKQVTLGKLVALNNFQFIIVMTSIDLATASAEVDPLGPSNFKPKAGDIAEGRFVKVGAFIEKNSFDTDMVRNNVGNAITDGLGKDNIGPMKTKLILTGIGSRLINDALGPTGLKGCEEASAMPLTIIKCLVIEVLILIRGMAFDRIAKGGTYCFAMFEKGSGKNIIIDDEVNNKFQNNNRDRCIILDTIFYVETLRVSGGKVKKFVVSDDGHVTDSGTSVIGLKPHVNGFQPVYPVFYEIFLSYMNIELKIINKNYHLFGIIGEEITRIDEAGLGDSDETLLNCIVKFVMKNDTYATGHIELLFFIYDRTSLRGNVLYIDGLIIRKDDKKIIDAGKRASNIDPKVDNIFSESSAFGIKLIRLSKDTLKVKPYVIEETLNKPAKRTQYESIGYQTGDEELYVKFSNRFETYNLTAEVISTHVKLKYGKKKSIKDASSGSVGGGENEESTCIPETILLDILNESYIKKDGKRIGNIFIKRRIESYPRAKVGVNREFKTYQPSIGYGIIHVKEKPKEFHKCEKLTLDQTGLLASKMVSSYFDIKGRVPNNIIDLIDKKTGTGLPKSEGTKISPYNYGSSLSAEPD-LIKAADLDSQEEKTTQFIGFLKFIIETILIGELIALGNSRNLSAKDIEANEGDVEYGFLLGTVESLLVFTVFGSRIGEILPSSFYSINGQISQTSGIFLILEPANEFDNKTGLEQISLAMKVVMMWKYTFYCVTDIGKTFALPGIEDDLYIIPGKVGLKKRFDHESMVVHASVRGQSTNKFKTLYYLLKQDKWQNFVFVLDGTGNYGRLMEVDKTLNLHDIVKKANVAGGIGTEAEDNDWESTTTAQLDKRTPADELDRVINYFWCIHHKVLKDIIYKQDGKFESVDTEFSIALELNKDLQPAEIIYSGFNGRVANGVTAKEGLAPLDILALANMEKLYAETLEYKEGAGARLGFDKIKSGGLRKLTKSMLVINLSVNILQYAADISPIYAYQQSEGWEAKYINIKQLYTESGPEQITQQQLKGPAVTNRNVTPLVTEDAYNIIKHKDSKKVAAYNYRKLFAKFQGAQKGLIQFDERLDDNAFLEAMDVGKYDVLTSVLSKRKERMHKEGDLK-ENEILGGSKDRFKLGAAFIEPEKVKTFEILAVPELTAGMQTVRLNEMFQAGYNMTFLRKIRKGPDFFSIMGELTLDLKYGIFLASHKARLENKLAGTGEADEYEFANVESVLLEDDGEFGSGEILGAMLEMKMIKEAAKIEGPVEMSSILVMDN-GTNVLHYGIERFLADGIKDFEETIKVLTLAEE-ILDSNLIE-ALGTAGKQ-YTKVEIGMVKIAQDKRGKDIDKQVISCFR-GVD-KMFPLSEGVVDSGNFDKEDGMRTGSFRVQTKNG-A-IRSKKAKHYDTSYVNINMSVTKLLGSFIDSYATHERHFLGRIEIDTHGDTLGGDRDVVNGAYRWDFLEFVDIEQNRKSPEYDKI-IRIK-EVWDKGLNIQAKEG-DRDMYLVTPKTYTLIIYLSREAESLGKGVRPIIESTPEQLGTIAISTTIFADNKGYIDALKAYRNTIK-IVKGDLDVIGKGIAYQFFNMGMSFTGLGRLDYT-PTAEGLDEELIPVIEGSVGASLYSNDATMMEEPEAWDNLKHDTEWLYMWLWPEKCWFLDMGVDYATLMILGFYLENPRHLKKEGVVGYKIVKKFAAKEVQNKSTRVHMNIYLVKIWLSLLTYLWDHED-QYGPKKWARIKNQKEWTTLGFFEYIKPCATGGQWFTTISLTLEMLTVSYKDQWLDERIVPNNKVQKYCGGVLMANNNAISISVGFIKSTNFGSV-VGIAL-MFPRAEAGVFIGLFKDVEIFTLQAGQGHESTAKTTHVAGKKDYIE-KKKSIQAFKVVNGSKQGK-RQDEMGMHSAVEKKLS-KWSLSLEALADVVSVV-LMKLAVENGLYYALLEKKPGLSTIDIRHLEAVIHVRFRI-LVTFDSSVGL-PKKVLDKFMQNGSLSKMIVVLLVTVGAAKQMNMAQKMNSKMISGKDYELIAKSMGEIGNGIT-AAEPTLFGLERAVYRTRKNGIVNSEDHIGTTESEEIVSCEAKQIGSAILIKVACGVYVQWIQGLAILAIKDRADDYFNYEAEKISLKLWDMTADRQKLHEEKNRNGDGSIRGIHYDGGHQAATLELKMFRTPEIFNMRIGEKEIVKAAKEDAFVISAYLKGDLKDTALNG-GAQKGLNDDVG-ENLG-FELGQTMIRLDIEVI-KKMKKAEDKNI-IGKKVRRKLKLNDI-QNKDEGISYLIGKLDSDMNRIPKLKENFDAYEDTLIDELDVKDLVKFFPKELDI-YLRKFIRIVDEGQSEGEKAKPFEGTGQDI-EDTFTETVDKRGNSNQPLDANKFDDLSLVCKPNIKFVPTLPAQGPADVVVNKPKKIVVKENLREPGARCQGMIREDMGSFYVPSENLNGEGQLAELVIKANDSKPPTLQIKQKTGRPASVNLGGIISLITTATKYVQNLKQTPASIAIESIYGLSEERIRKEIIADNEALKSMLVLTLYEEEIPGFRTAKDVKKAELTAGGEESMVVDEPKDNAKEAEMMNKVSASNEVHAEQGVGDGIAMGSSIIPKTKSDRNMTTFENDREGV-AQKLALEIKTEFAKVHDGRVYEKQLPSHITLRYRNNTIDGEREGFKYADGGDRKVKPSR-IDILSFLEAQEYTAT-NLSKSNFILETAHLPIIEKFFSSEYQVQCYTCIRIKYFKLLDGKFGTLLKSQLKKGESMHFQKKETIIIALIPFGHSHYPEESTTLMFYIKGWIIKTKCISRDEDADLLTTVNYKRRGWGIINNVGIEIEEMDSIEDM-TIEWQNTRKFCVKEYGSRESIISAGS-VIEIGINAAIAGIITFKMLDGKDVKEYPENVHTGVRSDYDKVEDLDEPKAEFRVLTEDPEEFEIRDTFLSKPILLLLPIHKEWVFDDFSELKLAKYRKQDLTNLPLAWSKLQ-ICEMSQGEEKLTINNVKTFKAQRTSLKKEPKAVLYS
>1620412.10
PNSAFAWLPAIKNRCVIGEGVGLGQIAKQFLPELDTLPKHINRKRDGLNEYDKFYIGVGYPPHGDQDFRQLALVLNNQATATTDSRHLESGLGITAKLLVQVRNLVGDEAAGASTLVARLVKMGNVKEGEILDNIKDMKFEL-------------------------------------------------------------------------------------------------------------------------------------------------------------------------------------------------------------------------------------------------------------------------------------------------------AVYNIFADFTPYVEEYPRTYFVAFTEKDIDATAETDSILGERDEKMRGSF-LA-ESGNVHKRV-FKLWTGLKYFTKTYAII-WVATRFKDKTGCLDLQQAKNAAVLEGRVLEFIPANYAGDRDKECTATEEAPGGTIEVLNSGMRLFVTARTLMLKIDPAAISLVIEAIEQSFIAKASWEEEDGIVRALEDRMDRKSNTLNQKRERVLDLDMMNAVFAYQIQAVAGDVNIGMYSAAVGIDKPGGGIGGLKEDGKAFHDQKTMEADKLAVALIDEFPMVVIGDTAGLSLYGRLDKETTPIMAIDQTGRKGRQRKTEVVLEAADFPIADCV-TELEQCGEALKAVFLQVPLGGSVVLFGGYFQGTVPVDSSGPEITDERAVMVIVQSEAGQPGGVFSGYADGEKLGDQKPARDFDEYISNMISLKKNDIRFVEERQGFDARGKKVWTIARIFDHKFSEHSAGSTSHEEKIKEQLGQYRKMKEFTIA-EEQNPIYIMVAPAPMDYFAGEDDVMIANRKAFLLIGHRRKAVVAEDR-FNKQFGFFDLPGTMGRSVPTTEMALTYHVPSQEGMIAEAVGRQKVAARVTGGTDFKEMNGTGKGPPTGVLNYVGVFTAIARGIESAIVYVEVQFEGTREALVHVGIETAAKGTGPPGDGMTKEGTIENRELRIGFQQVHKKRIEKKAVPFAIVGIRVGAKMAPNHDIALKQKYRKVIFYEMARQQY-IATTLTFTSKGFANLEAATAERFLRARNGPLRQKLL-NVMQAVAQKGELDLLELCD-RAAGQGELDCSTVGKAINPQKEQEDPPKLELVLEQNPSTVMDAKEGSKVVKDQKATMYVIEMERPV-LEVAIEAFQNSKSHDENNSESVKFKALKRRVEKSPDEAGEKVKQVMTGRTGPFQLQAKDIQLCDAGVVDRLRG---------------------------------------------------------------------------------------------------------------------------------------------------------------------------------------------------------------LFEDGVSGDMERGKEILRQTDENVFAETSDRTLLDIPSERDYLALNTADESYHREHNSTLKSAPVLKLHVLFKRIEYTNKRILVIFGLRVREPDATFIEAPGERIGHLVEEAGLIGTEVNLGGRQAINVVRLTAPEASPGMDLIDLFYTRETNGYLLVNERSSMEQYVQYELKRAYKSSGVGPKPSRRISQACMFPATVKTHPYLAVADHKKLEHTGEVSLNGDIFKYSFPNPCVGFWNIVWPYFKTTKMTAKPGEIKMLKAFSEVCMVSGKAGTCEELEFEPICIEMRLTEIAEASGIALAKDTLADQAIGNDSAHKQFIEYEQNMHSLKPSTLGERSLFELLEKKDKKFTNLFELDYVSEGTFDGFTIKIEYLVFKYEAAIQFLGEGAPPLLVNGTLKTKYEASKLKGARAHYWFAIKDCYTEKKIHKTEVMGLRRGRGKREALREELA------------------------------------------------------------------------------------------------------------------------------AMQSSLNSSLYVMARNAGKLKALLPEYSIQIVILNKNAPRLKDMIERLIIDYASKFHPFMRDKVPLLLKGTLIALSIDTKAAEKPGTSYVLVRTRLGFKVYAFATSSEVEKILVAVGDFTHHLDKQAVVEKILLQREILTNIVFYASAITTAEEKVFLLVMIIGTDVDIRGKIRMELLPDIAKEVNKPLIDQLLHKCYIHVLSGTKAVMAALTELTTGDKNNYLLYSRHVNVAIGRIPLHVQFRLNIHNTKSLAECIKAAKVPPEGIRRENKEVAALVKDSLPAHEVGEIRWEGEDHHDESAVFQGPLPSDYDDHASKETLKGWPSTYKTVIKTKGPLRLPRENINPLISGRLVLGNDGGAVVEMEPLTELLVRERRASVDVVVFYYKSLDKGIVSLSMYAGGVSLYLHIELSMKLKNKVVGLVLIYIGTKTATGFRANELYFVGESRAQQGADEFATFTILQACGEICTTEFMQNAEEAKKLRHILRIVGLRYNEFAIVPNETVDVLLNLMTKLAQWDAETRDGETAIIQDAQGRGNKLDVAKNAWRHKEDQVLVAKKIHTTSVGGKKVTERGLLAQDKITEAGGLGIEDVFIMV-ELDKRGEKYYWEGIVARFEKAFVVEIKTSVKAASTITIRAVQTKNIVVLIALKVKLKRRADNQINSAAHIMYQVDSGDNSVSEAQQIFGMKDSGKNHLGRNGADERDHEAIAKIVHRDAVVVDPANEQDRRSVVMVAYRVMEHSTIPTIIAVVEANELRESNIVITRTRKQGGDDGLATEKTMSYMVGTAGYYLSKVILMMETYDLDVRPMDESYILLSQAKYEPLKVKEALKHATLSLLATGKAKRILKRKEPRFDKDQMLAKEMDLDGELLLVSLNESKALLIKKVSAFARLTHDGQ-TTMRLAIIVVDYQVTVGVLIAIDNFC-IVVMTAIKLSPKEAEVDPLRPSNFRGKSGDVAPGEFAKVGMFIEKRAFETDMIRNNVGEAITDGLGRDKIGHMRAKLILTGIGAKVGHDALGSPGLKGCEESDAMPERLIRCLVVDELISIRTMSFQTVAKGGMYCFAQYERDRTADLIIDDEEDGLFQLNDGATCTVLDTVYIVELLRCAGGKVNKYLVTDGGHVTDTGTQEIGFPPIVNGFAVTKPSNAQIVVVWKAKELKIISLKIHLFGVAGEDVTFLDEAGLGVADDSLLNCIIRFVLKNETYYSGPGKRLLNIYRRSSVRGKVVLIPPLIDGSDEAKLEDAGKRASNPRSTAHKIFSKSRRLGILDIRIPKETAKLKPRVVRRRLNVPAKPDKYSEIGYRVGQEQLYVEFPERFAETRLTAELNSGHLKLSYGDEKSIKEASSGDIGGAAESQATCLPETALLDIKHESIIKEEGTILGSIRPKRRLKSYPRHKVGVNAAFVTYWQAIGQGAITVYESQREFFTCEKLTLDQTNKLIEKSVSPYFGIDGRVPTLLIDVQDRNTNPGLVRSEGTALAPEKFGTTYTQEDDGLLKAADLHAQEESITRKIGFITFTLVSILLGELIAIARGRQISQKGAQAEQTDYEIVLLMGDAELLLIFDALGARLGEKLPTALYAVSGGIAQIAGIFLVLAPANDFDATTGVTVFSLSPSILVMWALAKDCITDVGKTFVVPGVVDDTWFLPGKIGLQKRYKHETFVFHAPERGQGTALNKALYQDLKENNWQKMVFVCAGTGDNAQMMKADAALNEHDIVMGTPFAGLIGVAADDKSLKKLTNAQIDNERPADKCDRSMEVFRCKHNKILEDIMEKADGQLKPVDTEASIAAKMNKDRNPAEFVISGFNGKTNLGVTATEAMTPKDILVFANLEKVYAETHPYDRGAGAALGGDGVKSGGVRKMRMTLLVIKLTVNVLQHACELSKIYLHAQSEGFEASYINVGQVYTASGPEKITAQQLSDPAVTTKNITPRVTEDAINVIKLEDSPKVAAFDTRKVLAKLEQSDEGISQSDEGLE--AVWEAGEPGEFDHLTGVLNKRDKRIHEDLPLDQQIEELGGSPNRV-LGKAYFEPEHKSTVELLAVPQLLASLVSVRTDELMEAADNMTFIRRIRKGPNFPSVMGSLNLDVQHGFFFARHKAMEKNKIAGTGELDSVEFATV-PVLYGSKGKFRAG-EFGAAVANKSIKKAAHVMGPVKISSILVMQEVELKVPHVMIERFLADGL-HFEESIAVHHLGEEEILEPELTKGALGTAGKNLYTKVGIGMIKKAQDYRGKERAARVQESLQAGVSPKMFPLSERIVDSGNFDDEKTMHTGSFHVQVRTGDSSIRAKKAKHAKTKYINIGMSVTKLLGSFKDSWATTERHFVKRIEIDTHGDTLGGARDIVSGAQRWTLLEDVEVNQARKNPKYKKITVRLKPPVWNLGLNIDAIDGETSDMFLVEPRTYTLEVYLGRDAESLGQGVKPPIERTPDQLGNTAITTHMFDPNKGYLDALKSLKTTAAPVLEGDLDVVAQGIAFLFFDTGASFTGLSKLHYPEPVAEGLAEELIPLFEGNEMSGAYSD-ATMKEEPEHWMNLKHDKTKLYMWLWPQKEWFLSKAAKYAGFGALGKFMKKPRHIIDLDVTGKKVVKTFVT-DFNSQTVKMHMAVMLVPIWLSLFTFIITHMEKKFDARKWAKTGRQKTFTTLAYQEDINPCGTGHKFLGTVAVALQLLTVSYKKRVKDFRALPVGKRHKAGGGLIMVNNQVINIKFGFLKPANSESVKAEIAGYRLPQSKATTFIGIFRDRTLRMLQAVNGAEASAGPSHIKGSYQMLGERR-WFRYLPVVVDSQDGVYRT-GRGLHSPLITAACT-WELGLDTLMGVISILALAGLAVGNSAFRAILERSPHFSTTDVRPLEAKAHSS-RLGLVDLNASLGERPKEVLDFLMREAALEDFIAVLELVLGLLTEMVLLVKIVPK-ISTTRYEVIA-AAGKVGDGALNHAELSLLGLEKAIYRTREKALVPTVDNMGTTQSRTVAVAVAEEIGRSIDIDIAHQVYQIWVRGLELLAQQDRKDDYFRYQAEPISLDLATRKEGQIILHEEVNREGEGAVKGIHYD-NFQPFTLELLWFRTPMVFEIKAGYREMVKQEKKGALILEALIAGDLKDTVVQGQGVRTGLVNDVGEENLGAFEFGRTMVRLDEEVERKNHKKAEDHNIMISKRVGRGLKLLGTLQARQAGIGLLPGQNKTDMNRIPKMEEDNDAFKDTELASKEVRQIQKFLSKQLQMQAIRAFLAIVSEQSEDGEEPAPFENTDQDVQETTFAEAVDKRDNGSGKLESNKFSELSLLMAANIKFVPTLPAQGPADSVANKSKKIVVKENLRQPSARAKGTIAEDQGSMYVQEQDLNGSAQIAELVIKTNDSKVPTLTIQTKEGKKAAINIGGLISLITTAEKYWQGLKQVAANIALEAVWGASEVKVQQDIIGEADALKALIVLTLTREEIPSLRAHTSVKRADLPTSGEESQVIDEPRDEQKENALMHKIDASNKVHASAGAGKGLAAGSEVIPTTNTSRLLTTFENSRAGAEDNKLEMEIETRFGKMHQGSIYQRGVPSHVTLTDRGKTIGREQEGTRVELGANTKIEKDELLETLSYQVAQELAFTRTEIMRGYVVETAHLSPAANFFSSQYWLIAYTSDEIKYFKYADGKFGTMDKSRLKKGPALT-REKEVATLDILPFTGDHIPGEANTVIFYVIGLLLATKA-HRDEPMRMKTHVRFLIDDLGLIDSAGLEGTDMESLEDVDTISLQDVRQYCTPEARTRTTTIFGG-KAAEIGATASDSKMVEFKMENGKDVKSFPRVRITGCRADHARIDTVQEPKIHLRKLNSKPTAEEVRD-GIGDPVLLLLPLHPEWVLESFTQKELALYMV-TITLLDHARKWFLTLMPVAQGMEKLLLDNIRNLKPQR-SLQ-EAKAHMYS
>2080846.3
PDDAFSWLPAIVNRAIIGGHAGIGSIAKDFYPQKDSLPKHADAKRNSLNEYPNFYISIGYPPRGDTDFRQLAQVVNNDAVATTDAHRREAAIGVTSKLLLTVRNLIGEEAAGFDTMVAKLVEMGRIREGELLSNIKCTKLELKQTTMIGRDDSLHPVLAARFFGTISASCVSKIILSTLAARSEGLGRIAEFPDRQDGEKHLIKQRETETELEYADTGARLFKNTLTVKPISETEGEQADGITDCLRKHAVKLAGIHRAEKVEGDDEIIGTVGGLNFNPLAYSLLELLINRRLSTLTPSARKESDGGSAARLAGRIITDYPISSLQVYIEAERHERDPHSQIVVIAGTCGRYIEVLGLYPRYQIDTDLNDIEGVRQNIPSQDEGILTRVAPGESMRNGAAHMHLNETVTIPGEEMPILEEIKAEGLGQKKATDIQALELYNIMWPITPYITDFPRVDYPSFADKDVDEAAFTQSIRGAHEEHMRGSFKLVLLEGGVIKREIYKFWVGVKYFRKTYAILGWVANRFHDGTGCVDRQQENNARFLEGRVLEFVPSYYLGDRDEKSTAQQEAAGGTIDILNSGMRLFVVARTLSVKLDPKAISIIVDLIEKAYKAKTAFSEEDGIIRALEDRMDRKSNTLNQKKDRVLEIDMMNAVFAYQIQAVAEDVNLGMFSHAYGIEKDGDNIGGIKEDDKGFHDQQAMDADKLAVILVEEFPMIVLGDSSGLPLYGKTDQETHPVMEINKTGGQARQRKTEIVLELSKYPIEDVVERQLKHCSDALKAKILQVALGGSLILFGGFVQSTVPYSGSGPEIAENNAIIKVVQTDAGRPGGVLGDYADGEKLGDRHPARDFDEFINDMISVKRNDIMYVEERKGFDMRGKRAWTHNRIYDHNFTEFAAGSSKHTQKIETGLGKYKDLKEFTQSSEEQKPIIIMVVPCPLEYLAGSSDETVLDRKAFILIGDRREAIVTNDRKFNKKFGLYDLPGTLGRSVPATETAFTYHVPSAEGMIGKFVGRQDVEQRVTGGDVYREIGGTAKGPPTGYLHWVGQFTATGRKVESPIVYVDTQKQGTRKAIMHAGIDTAINGTGPPGEGMTKNGTIENREVRVGFQQVHKRRIEEKAIPFAVPGIRALAKMAPNHQVALRQQYRQVIFYKISRQLSLLAVEVTFAYKGVVLAKGPSTAQYLEAVNGPGIGAKILNVIQARAQHRDVDRLELSTDRAGGQREMDSSALEDVIKPQKEGEDPPKLEVFLIHHPASIVHSDEASKVFGVQRAMYYVIALMRAVHLEVPIYDFSGTDANGSNATESLKFEAIGKRARQAHVEAKDEVRSARQGATAAYKAQGSKVEVTDLGQTATLGEANIVETEDLEIGIVGTSDVSRLEIHYVNRILGPGAFGYQEAIARRLHVVKQRAPISIKITISASGIADLKLNEDPLSSSRVQDTGVMASLAKGVKANGCIGVFVSGMLRLVQTIAVRSTVLALFTDSGQLGAFERSSGTARRKKTAAQVNTRPVNSPNEVARNGCLNIGATDICKEGVRKTLYIKAAIVEKASARTIGDKATVSEVG-------------------------------------------------------------------------------------------------------------------------------------------------------------------------------------------------------GTHPYLQ-SDHKKQEGTGEF-LDTDLFVYKFEEPMLRFFRRVWVVFGIYKMHADKKA-RQLQAFTDVVVAEDATGACTDIEFEHICIELRITDIREATGDALPNDTVVDKALGLDKDREQFKEYEKDRHSFSPNTLSERSTYDML-EADKHFQAVMAQQKLEDGTLSGVTVAIRYVAHEYEATRKYLGAFAPPFLIKGVLKQLYDASKLADAESIYWIYVTDDV-EEKMHQLEIQGMRRSRGARGEKREELTLNEVQHLRYSKTRISANPEPDNSVRKALAEDAVMEIDFVDVATGFTSDQLDHILLIDVHIGIVFPDQPIIPIVERNPSTEGTGMSAHHMKLVIAQIDFILGKLIRKIDEKDDFRLHAGTSTQGAVM-----------------------------------------------------------------------------------------------------------------------------------------------------------------------------------------------------------------------------------------------------------------------------------------------------------------------------------------------------------------------------------------------------------------------------------------------------------------------------------------------------------------------------------------------------------------------DTYLADSAVETISIGGKRVTANGLLTSDGVGEANGLGLEEVLIMVRTISKRGNLLLWGGLVASFEAAFTEEIGTKMVIAATMTIKSASVKNIIVKIPLKTNMHKKADVNLNRAAPILFQVDRGDNSIGKVSMIMGMLESGRNHYGLQKTDESFHEAVQDIIHRDEVITYSEEEQDRRTIVLVTYQIMNKKAMPTVMVKVAADELRDSAVMITRTKKTGDDATMALEQRMACALGTAGYHMDNLILLMNDYELDVRPLAKPFIKLGQAKYSLKYISKELEHASVSLLPETAAKRMLRRRDSKYDREQTLGKQLDVSGGLLLDTLNDSKALLIKKVSTDAGLTHDGKPTAMVYAIIVVDKQVTLGNLIAVDNFGVIIVMTVIRLADRDADLDPLKPSNFTSEAGDAARGIFSAVGQFISAKAFYTEMVRNNVGNAITDGIGREVIGNMRARLILTGIGSVIFHEALGPYGLRGFDEAKAMPVLIIRCLVVDDLIRIRTMSFQRIAKGGEWCFAMLEKDRRENLIIDQEVRGMFQLNDGAACTVLDTVYYVATLRVSGGKVKQYLITGGGQVTDMETREIGLKPEMNGFAITRPVWAHVAVGWRAKELAIISIKMHLFGVLGRDVSTLDEAGLGTADQTLLNCIIRFVLEDNTWYTGPNKLLIDIFDRTSIRGATVLINPLVVGSDEKTVDDAGTRASDPAMSAHQIYSECDRKGICDIRLSKETMKVIPESLKQRINSPAKPDVYKELGYAVAEEVLYVQFPKRFDTTAVTAEVRSGHLKLRYGDQRSLRDGSSGEIGDQSEDAATCRPVTILLDIKHESIIFEDGTILGHIKPDRRMKSFPRFEEGVNKTIHAYMRAIGEGVISVRERQREFHKCEDITLDQTNMIIEKAVAQYFEVQGRFPQALIDADEKGTGPGLRRAEGTRLAPPRYRTIFTADDDGLMKAADLDAQEEDITREIGFLGFLIHSLLDGELIRIAGGRNWSSHDVQAVSEDYEMALLVGEAESLLLFTALGARIGEKLPIALYSISGTTAQTAGIFLVLAPANPFDEVTGGVKYSMAPPLWIMWSLAPYNLMDVGRTLALEGITDDQYFKPPKVGVPRRRTHEQMIYIGDELGWSTADNHALQMDVEERTWNSLVFIHDPTGENAPLMEADHSLQIHDVFEDAEFAGGIGAETDDDSVEAEDRAQLDQRSPADRALRRYAILWCKHHRILYDIMDPT---------------------------------------------------------------------------------------------------------------------------------------------QLRNPAVTTKSMQPLVTEDALNIIKLEDSPKIAAYNGRSVGAKLQGNSEGIGQTDEEYGDSALAEYVEAGRQDTLTAVLSRREERLHGDFSLAGQEDELGGTPTRLRVGKAYMEPEKSRNPEALKVPKLMASIASVKKDNIMDAATGMTFVRAIRDGPGFPSVMLTLELDVQLGVFQARHKAGVADRNAGTGEIEDVEVADVMSVLIHSRSELRAGPRLGAAVENKQIMKAANAQGPIKESFILVMNTIITKVPHVAREEMGADGLRDFEERIKVPRLGDEAILDPKLRKKALGTAGKASYIVINIGMIKEAQHKRGKDREKRAEEGMEIGVDRKMFPLSENVVDSGNFDEEERMYWGCFRVKTLNGSGFIRSKAPRHRNTTYANIGISVTRRLGSFMDDYASSTRHFLGRVEIDTHGDVLGGNRDIVNGAYRKTLLEHVPIYISRKSPSYKKVQIRLKDQVWDESLNIDAVEGSVRNAFLVDPKTYTMLIYLAREAESLGKGLQPVVKVTPDQLGNKEIDTRIFEKNGGYLDALRQTRKTAPIVIDGDLDLSDRGVAYEFTDRGALFTGLDKLNYTPPMAEDIDEKYTPLLEGSVLSCTYKNDATMNEDPEPWCNMKHDATRIYIWLWPSKPWVFDYAADFFPFMAEGLLLEDPRHIDDDGVVGVKVVADFAARQFQSKATRLHMDIAMVPIWNSHHTFLFDHKEKKFDIRKWIKVGQQRQYTDLAYLEWIGPCGVRGAWFATIQAALAVTGVSYKEQAENVRLLQKNHKFKFEGGILGANETGVDVEIIFVKSGNVESVRKKLAQAGVVRQAMLVAVGLMRDKTIRLLEASNGAEQAAKPAHIEGHKQIIGQKRPPGGYSKAVSKTKEGTTAQEINGMHSMMQAEAQHDWDLQTRLLEGVISIIHMQGLLYVTGAISLFLERPPQLLQQGVRPLEARVHTKARFGLADAEISLGLAPPVIEDVLLRNSRLSEAISVLDWSFGSVDEVKTAKRIDSEILSITSFTAFARDKTMAGDGYLNHAGLAMRGLEKAIYRTRERGLVDRDDHLGTQTSRKIAVAFAADVGHSLDIKVGVHVYIIWVRGLEIMAQLDRKDQYYDYDAEDLALEKGSRDGEIYKLHEEKNRQGAGKIRGVHYDAPFQPLSLELLPFRPPVVFNVQVSRTQIVQKSKAGAFLLDALLIGNLKDSAVQGEGVQEGIRDDVGYDNLGTFEFGKTMIRLDREVSSHNAKKAQDLNVKIRFRVKRQLKARQVLRERRKGLGLLSGRQKTHMNRVPRMDEDNDAFQDTEILKAEVRGIQKFLNIELHVRAVRGFFAIMSESAEKNENPKPFESTGQDIPVDTFGEAVDKRKNGNQKLDKNEFKDLNLACKANIKFVPTWPAQGPAETIHMKKADIVVQENMRDPGNRASGERSEDSGQLYVVEADLNGVEQLADLVIKTNDSKVPTLQINQKDNDKAAINAGGLIKFVVTASKYYADLKQVAANIAIGAVHGAAEESISEDIIKEFEVLKAALVLTLYVKEIPGMRTEGGVKASKLPANGEESQVVTEPRDGKSEVEDFHKVAASNEINVESGAGKGIAMGSKIIPKTNTERIMTTIENSREGFQEAKLEAEFETRYAKVHNGKLYHTKIPDHATLQDRDKTIAASREGLRNQEGENRKILDDGPVNFLSFPTRHELATAREEPMPGYLVETQHLKAAAEFFSSEYWVIVFTGSVIKYFKYLDGEWGTLDKNKLKKGATLGEEDKVIQLLDLAPFVEQHVPEEANSIIIPVQGIMLPTLAANRDKGAKLITHVRFDKHGKGLVNGSGIQPVDMESIEEVDTIDCSSLRQYCVAEACSRQVLIRNQSAVIEIGATAANSRAIDFKMGDSKKIDEYEKTRLTGCRADYEKIKITQSDTESLRKVIVDPEAYEIKDMVLSDPVLLLLDMHDEWVMGEFPSTKLATYRGDDMSNLPDAVKKFRIMIVIAQEEEKLVLDSYRDLEPERESLEPESQGSIYT
>2080847.3
PGN-FEWMAAITNRAIIGNKAGMGAIDKPFYPNKDSLPKHKGRKRTALDEYDKFYKSVGYPPRGDIQFQELAQVENNNVCATTDAIELNAAKGVIAKYLMTVRNLVGEEVAGFDTLVADLVKMGDLKQGELMDNIKNTKLELKATQLIGRFDSVNPVLADRFFGKISESCITKLLFSTLAIASEGLGRVQEFGEKQDGEKHLIRSRENEAILEYAETGKRLAETTVTAKPISPVEGEVADGITSCIKHDAVKLAGIKKADKVEGDDLTIGAVGGFNFNPLDYAVLELLINRRLSTETPAQRKGQDGGDQRELAGRVIEDYAVDPLEIYVEAERHERDPSAQIVAICGVSGRAIEVLDLYPRYEIDTTLGDLQGVRAKIPAQDEEILHRIAPGETCRNGAQHMHINETVYIPGEEMPILQQVNAENLGQNKCTDIQFLDVYNIMWPNTPYVTEFPRIHKPSFADK-VDEAAYTKSIRGDNETKMRGSFELFQEEGGVIKRETYKFLVGVKYCRKTYAIIGWVANHFKDDTGCTDRQQENNDKFLNGRVLEFHPSYYLGDRKEKCTAQAEAKGGTIDIMNAGMKLFVVARQLTIKLNAQAISVIIDMIEKAYNAKTAFDEEDGIVRALEERMDRKSNTLNQKKERVLEIDMMKGIFAYQITAVVEEVNLGMFSYAWGIEKDGDNIGGMREDGKGFHDQQAMDADRLAVMLLEEFPMICLGDSSGLDFYGKTDQETHPVMEVNMDGAKARGRKTGIVLNRASFPIESCVERQLKHVEEALKAKILQVPLGGSLILFGTYIQSTVPFTGSGPEIKETEATIKIVQTSAGRPSGVLGDYADGEKLGEQKPARDFDEYLADMIAIKRNDINYIEERTGFDMRGKKCWGHDRIFDHCFSEHAAGSSKKTVKIAEGLGVYADLKEFSQAEEEQNPIKIMIAPAPLEHFAGEKDITVLDRKAFIMIGGRREAVVTNDRKFNEKFGLYDLPGTLGRSTPATEIAMTYHVPGAEGLIGKFVGKQDVDSRVTGGDPYRELGGTGKGPPTGVLNAVGKFTATGRKVEDAIVTVTVQKVGTREALLHAGIDTAIQGTGPPQEGMTKEGTIENREVRVGFQQVHKRRIEKKAVPFAIPGIRALAKMAPNHQVALKQDYRQVIFYDYNRQL-VLAAELTFSFKGKDYADGPSTAKYLEAINGPKNSKKLLNQLQAEAQHRDVDTLELCSNRSGDQPEMDSSTNEEVICPQKDDGDPPKLEIFLGWHPASILQKFETSRLTA-ALLVYYVIKLDRAVGLEVPIYMFSGTEINGKNESETIKFTAIKKRAGAAAKEAHEEVHEARDGATAVYKAQTAEIKLVDLGKTVTLGEANLVETGDLEIGISGVSDVCRLEVHFIDKVLSAGAFGYQEAIAQRLHLIQKRIVISIKITVRAAGISDLPLQEDPLSSSRVDNSKVMIGLAKKIKANGCITVFASGMLRLVASVAVRSVVLELFTDAGQVGAFVRKSGKTRKKKTAAQKNARPINSPNEIAKQGCLNIGAVDFCHEGARKTFHVKAAIVEKASARNVGNKATEGEVGYFEDGHKGNMMRGSYILRASDSTTIRSAADRSLLDIPSERDPLRLNTADESYGDDHNSTLKSAPRGKLHELYKRGETTNKKVLIIFGLRVREPDAEFVDAPGQRIGHLIQYGEFLETETKLPSKQAVETVRLHENEASPGMSLIDIFNTRMTNGYLLVNERSSMDKYAALELFREFQNEGVGPAPSRSVSQACMFPATIESHPYLVIEDHKKQESVGEFIFDTDLYDYRFDHPMLKFWRRIWPAIGIFVMGADTKNNKALHAFEEVCLAETDAGACTDLTLEKMCLELRVMDITEATGVALPLNTIADKAMGIDNDRKQMWEYEKDKHRFAPAVLSERSTFDLIDEEDKKMQVCIAQKKIMDGIFSGVTVEMRYMMWDYEPTRKYMGEFAPPLSINGVLKQDYQASKKKDAMSLYWIYVQDVTGDLRIHPIEIQGLRRGRGQKPEKKIEIELDDVQHLRYSKTRIQANPEADGGYRKALAEDAVFEIDFINVVTGFTSDQLDHIMLINVHIGIIFPEQPVISIVENNQTTEGTAVSAHHTQLVIAQIDFLLGKLIRRIDEQDDFRLNAGTSSRGVAMSLNAKLNTNVYIMARNYDQYYVLLPEKDLQVIVLLANGPAAKSMATRLYVPKKSEFKIVIQSAVPLLLETCIFELAEDEKAADKPGAPTVIIRGRLGFDIYTYADNQTIERLLKVVNDEAHYLPNNQKVSKIVLQREILTDVTLYAEILGVAELAVMQKLLIIGSTVDIRGRLRMDLLPSVAGEVLKPLADQLIRHPVADRLASTKSVIAALTELDPGDKNNHELYARHINEAIGGIPLHVLLQYNIPSSRTTAEVRQEAVLPPEGIKSSDKEINGIVNTWIPAAELAEIAWEGDQVHSTGAFFKRPLAQDETDEISKTDLMAWPSIYKTVVKTRGPLKLIRQKIAPLISATIIASSDGRTSVEIDEMSNLLVKERRAAVDVTVFYSKNKDMGVVSLTLYGEGRSLFLFIDMMLAIKSKVVGLDTVIIAESNVTGFRANELYFAGDSEEADGADKIVTYVTLQAANELCGEDFLQFAEEAISLHKLDEMVGLRYNDFALTPNETVTVLLNIMVRSIKIPTATAEGETAVIQSSKGRGDDIYTSDKEDRHDDDVYFAENKIETMAIGGKRVTKNGMLHNDSIGEAEGLGLDEVLIMVRDIEKRGNSYLWKGIVAKFEATFTEEIKTKMGIASTMTIRGSPVKNIIVKIALKGNMHQKADAKLNRVAAIVFQVDKGDNSISKVGMIFGMHEYGKNHLGLKKTDETFNDAVKNILHRMEMVTYAEDEQENRVVVMMTYQIMEDKAQPTVIMKVEADELRESGVVITKSKKVGDDAAMAVEDKMAFALGTEGYYMDNIILLMENYELDVRPMDEETVLLPQSKYERKYIT-ELKHATPSILPDRKAKRVLKRREPKFEHDQVLGKQLNLQGELLLSTANESKALLIKNVSQDAKLTHDGKETALSMAIIVVDEQVTIGNLVAVDNFGKIVAMTIISLGDA-AELDPLKPSEFQ-RAGDVARD-SAEVGQFIETRAFLTDMVRNSVGKAVADGLGREVVGHMRARLILTGISPRIYHEAKGPYGLPGLEEA-AMPVKLIRCIVIPTLIKIRPMSFQRIAKGHEYCFAMIEKDRHENLIIDSEEYQMFEVNAGETCTVLDTVYYVAQLRVSGGKVRAFLVTGGGNITEMDTKEIGLSPEMNGFAITNPVWAHIVVAWHAKELKIINLKMHLFGVIGRDISTLDEAGLGVADQTVVNCIIKFVLEDETYYTGPRKLLIRVFDRTSMLGATVLINPLVVGADEKEITDAGNRGSDPAQQAHNIYSQCDGRTILDIRLSKKTMKVIPESVKQKLNAPAKPDIYSEVGYTVAEEVLYVEFPRRFEVTLVTAEVRTGHLVLRYGEEKSIQNASSGEIGGIQQEAATCLPATVLLDVKNESIVEEDGTNIGHIKPERRMPSFPREMKGVNSIVSAYLKSIGEGVITVAGRQREFNKCEGLTLDQTNLIISKAVAEYFEVSGRYPELMIDARKKGTGPGFDRGEGTNLAPPHYRTIHTEDDDGLMKAADLEAQEEPITRDIGLLAYIIESLLDGELIKIGGGRNYSANEVKAEGEDYYMAILLGEAESLLLFSALGARIGSKLTVALYSITGQTVQTAGIFLVLSPANPFDQETGDIKYSMAPPINIMWKCLFFNLVDVGKALAMPGVTDDQWFHPAKTAWESRKTHETTVYIGSELGWRTAKNNACRRDLAENNWNSLVFAHDETGNQHAMLEADDSLMMHDIFANTEYAGGIGTKRNDESLERVEKAQLDSEFPADEIFRVLQLLWCKHHKILNDIMKQRDGGVIMIDTKYSIALRLTKNLQPGEFVYSGFNGRIGLGITAQEALAPKDVLVFTHLDKLYAETHPYDKAAGARLGGNGQDSAGVGKMDKTILVIKLSTNLLQYSIDLAPPYIHKDSEGFDANYINLAQAFTASGPEKVDPKQLKGPAVTTRSISPLVTEDAYNIIKLGDSPKVAALNIRKINAKLASNSEGSGQFDEGYADSAFSETLDAGKEEKLAAVLSKRDKDMHDTFKLAKQIEALGGTKKRVNLGNAYMEPEKTKNIPFLAVPHLRALITSIKTDSIMDAGASMTFVREIKEGEKFPSVMITLGLDVQEGVFAATHRAGTSGKSAGTGEIDKIELADVAPVLIPEKNTLRAAPEFGAAVENKAIIKAAEALGPIKVSAILMMNAFITKVPHYQREESGADGTKEFEIGIKISTLGEEAILDPNLSPDALGTGGKQTYTVINIGMIKDAQDHRGKDKEKRAVEALGIGVDRKMFALSETVVDSGNFDGEEGMYWGCFGVKTLNGEAFIKSKAAKHHKTTFVNIGISVTRKLGSFKDDYANYKRHFVGRIEIDTHGDTLGGNRDIVNGAERKNLLERVDIYISRKTPSYKRFQIRLLDQVWDASLDIEAIEGSTHNLFLVDRKTYTLDLYLGRDAESLSDGLQPIVQITPEQLGTKDITTSIFEENGGYLDALRKVRKTKNIILDGDLDTSEKGVAYEFINRGTLFTGFGKLNYVEPVAEDLTETYTPIIEN-VLAGTYKESATMNEDPEPWENMKYDETDLYIWLWPEKPWIFDYMADFIEFMVTGELMTKPRMIDE-GVLGTKVVTEFAANEFT-KETRIHMNVYMVPIWNSEYPFLYDHLEEKFDARKWIKIGQQNTYT-LAYRE-IPACG----------------------------------------------------PIALIRKTNVESLREGIAYPQFVRKAAATFIGTVRDVKILVMKAGNGGELTA-ATHINGDVELIGQRGPGLGYYKVAKEE-EGAIRQEDIGTHATMIKG-VHIWDMQFPALGDIIAIIGLKGLMVHDGVWRAFLDKAPALWIKNVTPTEARVHLQKRLDLADLSSSAGSRPN-VLDQLMANGALDKGIQVFENTLGDINEMKIAQRIRSRIISFTKHESIVKSMAKIGKGVTKHAELSLKGLDSAIYRTRERALIARTDNLGPKMAREVAVAFAPEVGSSLDIKVGVGVYVIWVRGIEIMAQLDRKDEYFNYDAESLALEFADRDGKMYPLHEEKNREGGGSIRGIHYDAEHQDLSLEMLAFRPPTVFALMVSSKQIVQQEKQGAFLVDAEITGNLKDSAVQGKGAQIGILSDAGYDNLGTFKFGQTNIRLDEEVSSRNTKKANDSNVKIVFRVTRGLKLREVLQTRRKALGLLSGKKKTDMNRVPRMHEDNDAYADTEIYETEVRKIPKFINKQLDGEAIRGFDAISSEQASKKEKPAPFDSTGQDIKEDTFDEAVDKRGNGNQPLDSNQFTDLDLAVKANIKFVPTLPAQGPAEPIVMKGKEIVVKENLREPGARAPGERREDSKQMYVSEQDLNGVEQLADLVLKTNDSKVPTLQINQKDNDAAALNAGGLIKFVTTAEKYYADLKQVPATIALEAVFGASEEKITKDIIKDYKVLDAAIVITLTVEEIPGLRSNSDVKASKLKAKGEENMIVSEPKDGKKEEEVFHKISASNEVHVEKGAGKGIAGGSALKPKTNSDRIMTTIENSREGFPAAKMKAELESEFAEVHRGKIYKTEVPDHASAADRDKTIAAPREGLRVEDGDNRKINDWGPVNILSFPKRHELANKKALKMVGYLVETQHLTDAGTFFDSEYWVIVFAASLIFYFKYMDGDWGTLSKAKLKKGKTLDLDESRLEILDLMPFVDNHAPEETNMVIFGISGLLRTTRATERDPGMHMITHVRFDQDGKGLANGSGIPADEMDAIEELDTLEKGDIRLYCVVFARSEQPLIRGREHVIEIGITMANAKVIEFKMTDSRDVNEYQKTRVTRCRADYEKIKETQSEAEELRKALVDPGNFEIKDIALGDPVILLLDHHNEWVIGRFPKIVLAKYIQEELTNLPNAYKKFKVMMPIGQECEKLTIDDIKDLEPERESLDKESRGKIYT
>2080848.5
PGDKFEWMPAIVQRAIIGKKAGMGAIEKPFYPEKDSLPKHVHKKRAALNEYDKFYVSVGYPPRGDPDFKELAKVFNNEVVATTDAVTLEAARGVVAKYLMTVANLIGEEVAGFSTLVADLVKMGDLKEGELMANIKNTKLELKATQLIGKNDSIAPVLANRFFGKISESCITKLLLSTLAIASEGMGRVQEFGDKQDGEKNLIKARDQEAILEYADTGHRLLKTTVTVKPLSPVEGEKADGLTSCIKHDAVKLAAIKKADKVEGDDLTIGAVGGYNFNELDYAVLELLLNRRLSTETPAQRKEQDGGDQRDLAGRVIEDYTIDPLKIYVEAERHHKDPSSQIVAIAGTKGRAIEILELYPKYEIDTSLGDLQGVRARIPAQDEEILHRIAPGETCRNGAKHMHINETVYIPGEEMQILQQVNAEKLGQNKATDIQFLSVYNIMWPITPYVTDFPRIHKPSFEDKTVDEAAYTESIRGNAEEHMRGSFDLFQDEGGVVKRETFKFLVGVKYLRKTYAIVDWVANVFKDNTGCADRQQTNANEFLEGRVLEFFPSYYLGDREEKC---------------------------------------------------------------------------------------------------------------------------------------------------------------LDFYGKTDQETYPIMEVNLDGARARQRKTGVVLKRATFPIEDCVQRQLKHASEALKAKILQVPLGGSLILFGTYVQSTVPFTGSGPEIKETDATIKIVQTAAGRPSGVLGDYADGEKLGEQKPARDFDEYLNDMISVKRNDIQYVEQRKGFDMRGKKAWSHYRIYDHCFSEFAAGSSKKIEKIAEGLGNYADLKEFSQANEEQKPVHIMIAPAPLEHFAGESEITVLDRKAFILIGGRREAVVTNDRKFNEKFGLYDLPGTLGRSTPATEIAMTYHVPSAEGLIGKFVGKQEVEARVTGGDAYRELGGTGKGPPTGVLEAVGKFSATGRKVEDAIVYVTTQKVG--ES--H---DTA--G---------K--T---RE-R--F---HKRRI--K--P-AIP-I--LA----N-Q-AL-QDY-----YDFNRQLIVLAVELTFSFKGRDYADGISKAKYLEAINGPKMSKLLLNVFQSEAQHRDIDKLELSTDRSGDQKEMDSSTIKEVICPQKDDGDPPKLEIFLGWHPASYMQKQEKTKLTAEERLEYYVIDLDRAVNLEVPVYQFSGTAVNGHNECETIKFKAIKTRARRALNEAREEVHESRTGATAIYKAQVAQVKLVDLGQTATLGEANLVETGDLEIGIKGNSDVARLEVHFLDSVLSSGAFGYQEAIAQRLHLITQRVVINIKITLAAPGISDIPLKDDPLSSSQVDNSGVMIALAKDIKANGCIEIFESGLMRLVSTIEVRSAVLRLFTDAGQVGAFTRKPGKQRKKKTAAQINARPITSPNEIAKQGCLNLGNAGFCHEGARKTFHVKVAIVERASARNIGNKATESEVGLFEDGHKGDMDRGHAILRYSDTTVLKSALDRSLLDIPSQRDPLHLNTADVSYNDDHNSTLQSAPADKLHELFKRGEITNKKVLVIFGLRVREPDAEFIDAPGERIGHLIQYGEFLEVETKIPGKQAVKTVRLHENEASPGMELIDIFSTRMTNGYLLINERSSMDKYAALELNREFANEGIGPAPSRSISQACMFPATIGSHPYLEIADNKKQEAEGEFVYDTDLFEYRFDDPMLEFWRRIWPVVSIYKMDADTGSKKQLKAFDEVCAAEGKTGACTDLTFEKLCLKLRVTDIREATGVALPLRTVVKKALGIDNSREQFWEYEKDRHSFAPDELSERTSFELLDQDEKKMQVCVTATKLEEGTLSGVTVSIRYFAHRYEETRKYLGEFAPPLSVAGVLKQIYKASKTEDATSLYWIFVLEDAQDLKIHPVVIQGLRRGRGGRGERYEELVLDEIQHIRYSKTRISANPEADNGVRKRLAEDSVFEIDFVRVSTGFTSDQLDHLMLITVHIGIIFPEQPIVSMVEKNPSTEGTAVSAHETIFVVAQIDFLLGKLIRRINERDDFRLGAGTSTRGAAMSMGAKLNTSVYIMARNYEKYFVLLPKLDLQVIILITNGPAKKSMNTRLYVAKKSEFKIVIQSNVPLLLDSVLIELAEDNKAADKPGAPHVILRSRLGFDIFTYADNDDIERLLKVVNDEAHYVPARQKIEKIVLNREILTSITLYASILQVAEMAVMQKLLIIGSTVDIRGSLRMDLLPSVAAEVLKPLADQLIKHPVANLLASTKSTIGALTQLDPGDKNNKALYCRHINIAIGLIPLHVLIQYNIKSNRTVAEVKQDAVIPPEGIKSGDKEINDIIETWIPASELAEIAWEGEQIHSGGAFFQKPLALDETDDISKIPLMAWPTIYRTVVKTRGPLELIRQQIALLISAEIIASSDGRTSVNIDELTELLVNERRAAVSVTVFYSKNKDEGIVSLSIYGEGRSLFLYIDMTLAIKAKVVGLDTVVIAEANATGFRANEVYFAGDSKEEDGADRIVLYTTDQAAGELCGSDFLQWAEAAITLYRLDEMIGLRYNNFALTPNETITVLINIMIRTDKIPSETRQGETNVIQSAKGRGDNIYTSDMEDRHDQDVYFAKNKIETMSIGGKKITKNGLLHNDAIGEAKGLGLDDVLIMVRDIDKRGNTYLWEGIVARFEAAFTEEIKTKMGIASTMTILSSSVKNVIVKIALKTNMHQKTDSKLNRVAAIVFQVDRGDSSISKVDMIFGMMESGRNHYGLKKTDETFHEAVETILHRDEMVTYAEEEQENRVVVLMAYQIMADSAQPTVIMKVEANELRPSGVVITKSKKVGDDAAMATEDKMSYALGTAGYSMDNIILLMDNYELDVRPMDEDTVMLPQSKYEEKYITDELKHATTSILPERQAKRVLKRREPKFEHEQVLGKQLNLEGDLLLATANESKALLIKNVSQGAKLTHDGKETALSLAIIVVDKQVTIGNLVAVDNFGTIIVMTIISLGDRIAELDPLKPSNFAPQAGDVADDESSRVGQFIETQAFKTDMVRNSVGEAEADGMGREIIGHMRAKLILTGIAPRIYHEAQGPYGLPGLEEASAMP---------------------------------------------------------------------------------------------------------------------------------------------------------------------------------------------------------------------------------------------------------------------------------------------------------------------------------------------------------------------------------------------------------------------------AEYFEVPGRYPELLIDAREKGTGPGTERGEGTRLAPPRYRTIHTQDDDGLMKAADLEAQEEPITRAIGFLAYTVVSLLDGELIKIAGGRNLSTNEVQAQAEDYDMAILLGEAESLLIFSALGARIGTKLSVALYSITGETVQVAGIFLILRPAN------------------------------------------------------------------------------------------------------------------------------------------------------------------------------DGLVFMIDTEYSIALKLTLNLQPGEFVYSGFNGRIGHGVTAHEALAPKDVLVFAHLDQLYAETHPYDEAAGARLGGHKQDSAGTGKMSKTILVIVLSVNLLQYAVNLAPPYIHEQSSGFDANYINIKQIFTANGPEQIDPIQLKDPAVTYRSASPLVTEDAYNIIKLGDSPKVAALNIRTILAKLEQNPEGAGQFDESYTDSAFGETIEAGEEEKLAAVLSKRNKDIHGEFMLKIQLEALGGTKKRVKVGNAYLEPEKSADFPLLAVPHLRATISGLRLNAILDAGASMTYVREIKAGDKFPSVMITLNLDVQLGAFPATHRAGTKGKSAGTGEIDQIELADVSPILIPNKKEFGAAPEFGAAVENKIIIKAAEALGPIRVSNILMMNTFITKVPHYHRERSGAEGTNEFETHIRISTLGEEAILDPHLCPEALGTAGKATYTVIGIGMVKEAQDKRGKDKEKRATEALGIGVDRKMFALSEGVVDSGNFDEEEGMYWGCFRVKTLNGAAFIKSKSAKHHKTTFVNIGISVTRKLGSFKDDYANYQRHFVHRIEIDTHGDTLGGNRDVVNGAERKTYLERVDIYISRKSPSYRRFQIRLVDEVWNTSLNLEAVEGEIRDLFLVDRKTYTLLLYLGRDAESLSKGLRPIVQINPDQLGTKEITTQIFDQNGGYLDALRKVRKTKAIVIDGDLDSATKKVAYEFINRGTSFTGFEKLNYVPPVAEDVAEDYS-I-E-T---G-YK-TAT--EDPEPWENMKHDE-P-YIWLWP-KPWVFH-MADFIEFM--GQL--K-RHIKALGILG-K-VNEF-ALEFTSK-TKIHMDITMVP-WNSQ-TF----VEEKFDARKWIKIGNQQAYTHLSYTEDIPACGTRGAWFGTIQAALNITGISFMEKDEPVRLVPHNLTKKFEGGILGANEPSIDAPVALVRKTNLESVREGVAFPQVFRKSAATAIGTIRDAKIFLMNAGNGDELTARPTHITGDPELIGQRGPSLGYYKVAKESRDGAIRMSDIGTHATVIKGAVHIWDIAGESFNDVISIIGLKGLMVSNGVWTAFLDKGPGLWIKNVTPLEARVHAQKRLDLPDIESSIGERPVVILDPLMENGALQKGIQVFEWNLGDMNELKLAQRINSQIISLTKHETIVKSMVKIGEGVTNHAEVSLIGLDKAVYRTRQRGLIAYTDNIAPKTAREVAVAFASEVGSSLDIKVGVGVYIIWVRGMEILAQLDRRDQYFNYTAEPLALEFADRDGEMYKLHEERNRESGGSIRGIHYDAAHQNLSLEMLAFRPPAVFNLMVSSKQIVQHNKVGAFLTDALVNGNLKDSAVQGQGSEIGILSDVGYDNLGTFEFGQTNIRLDTEVSTKNNKRADDSNVQIQFRVDRELKLREVLLRQREALGLLNGKLKTDMNRVPKMAEDNDAF-DTDIFNTEVRRIPKFLNKQLHGEAVRGFKAIMSEQSEEKEKPAPFSSTGQDIKEDTFSESVDKRGNGNQKLDANQFEDLELAVKANVKFVPTLPAQGPAEPIVMKGKEIVVKDNLREPGARAPGERSEDSKQMYVAEQDLNGVEQLADLVIKTNDSKVPTLQINHKANDAAALNAGGLIKFVTTADKYYAELKQVPATIALGAVFGASEEKITKDIIKEFKVLDSAIVITLTVEEIPGMRATTGVKASKLKAKGEEQMIVSEPRDNKKETEVMHKISASNEIHVEKGAGKGIAAGSTLLPRTNSNRIMTELENSREGFAASRMKAELESQFA-VH-G-L-KV-IP-H-S--DRDK-------G-R--QG-N-KIE---PVN--S-P-NHEL---R--T---YLVETQH-P-A---F-S-YWVI-FTG--IYY--Y-D-DW--LYKAKL-K---LDE-E--L--L-LAPF---H-PEE-NA-I-T--G-L--TKAAERD-GSYL-T-VRF--DG--VAN--GLE-EDME--EELD--E----R-Y-V--ART--P-IRGRSHV-EISVTM--A--ID--M-ESKDIN--Q-T-ITRCR-DYE-I-I--S--E-L-K-L--PE-F-IK-L--SDP--LLLDI---WV----P-I-L--Y--EEL--LP-AFK--RV---I-QE-E--TID-I--T-PE-ESL-K-SKG-IYT
>2080849.3
PESAFEWLPIIVNRAVIGDKSGIGSIAKHFYPNRDSLPKHVNAKHNGLDEYPKFYISVGYPPRGDDNYKKLAKIINNKAVATTDARGYEAAIGVTQSLLAEIRNLIGDEVAGFATLVAKIVKMGNIKEGEMINNIKCTKMELKATQLIGKLESLAPILAARFFGKISMSCTKKLIISTLAIRSEGLGRVEEFADRHDGEKNLIKARELEAEMEYADTGTRMLGTTVTAKPISEKEGEEADGITDVLKKDAVNLASIRRSEEVEGDNESIGTVGGFNFNTLEYTVLELLINRRLSTTTPAARKEGDGGNQRNLAGRIIEDYQIDPLKVYIEAERHRRDPNSQIVAIAGTHGRYIEILGLYPKYEMDTDLGDIYGVRTRIPAQDDEVLERVASGESKRNGASHMHLNETVYIPGEEMEIMEQVEAEGLGQNKSLDLQMLVYYNIMWPITPYVTVFPRVNKPSFEDKDQDDAAFTESIRGNNEEGMRGSFALIKSEGGVITRTLYKFLVGVKYFVKSYAIVGWVRKKFKDDDGAVDRQQDNDNQFLKGRVLEFIPSYYLGDRSEKSTNQAEASGGTIDILNSGMKLFVVARTLIIKLNAKAISVIIDMIERAYKAKTAFDEEDGIIRALEERMDRKSNTLNQKKERVLEIDMMNAVFAYQITAVAQDVNLGMFSNAYGIQKGGDNIGGVKEDDKGFHDQQAMDADKLAVILLEEFPMICLGDSSGLPFYGKTDQETHPVMEVNLEGGNARQRKTDVVLHRTSFPIEDCVERQLQHCSAALKAKILKVPLGGSVILFGGFIQTTVPFAGSGPEITEDKAIIKIVQTDAGRPAGVIGDYADGEKLGDEKPARDFDEYLNDMISVKRNDMMYVEERKGFDMRGKRVWSHARIFDHNFSEHAAGASKRTIKIEEGLGNYANMKEFTQSEEEQKPVTIMIAGAPLEHFAGEENITVLDRKNFILIGGRREAVVTNDRKFNNKFGLYDLPGTMGRATPATETAMTYHVPSAEGLIGDFVGKQEVEQRVTGGDPYRELGGTGKGPPTGELDAVGKFTSIGRKVESPIVYVSVQKVGTRPALLHAGIDTAINGSGPPGEGMTKDGTIENREVRVGFQQVHKRRIESKAIPFAVPGIRALAKMAPNHQVALRQDYRQVIFYRESRQLNILAPALTFSFKGLAEAEGMSTAKYLEAVNGPKLDRKILNIFQGNAQHRQIDRTEAASMRFGGQKEMDSSAVKQVIAPLKDGEDPPKLEIFLGHHPASFLRKEEKSKVVELERMMFYVILLQRSANLEVAVYKFSQTQANGENATESIKIFAIKYRAKQANVENQDEIREARDGRTAVYKAQAKKVELSDMGQTEILEQANIIETGTLEVGLSNDSDVSRLEVHYLNKALGPGAFGYQEQISKRLHLVKKRIIINIAITIKATGISDLQINNDPLSSTNVDNSGVMSSLSKYIKANGCITVFLSSMLRMVKSVEIRSVVLNLFNDGGQLGVFYRQSDKQRKKKTAAQRNARPVGSPNEVAGKGCLNVGQAEFCHEGARKTFKVKVAKVEKASARNIGDKATISEVGLFKDGSKGDMARGKKIYKHSDSKTLVTKDDRRILDIPSQRDPLNLNVADESYNEDHNSTLMSAPKEKLHDIFERGETTNAVILVIFALRVRQPDAEIIDAPGYRIGHLIEFSSYLGTETKLPGKQAIKTVRLREKEASPGMNVITLFGTRMTNEYLLINERSSMNSYVAYELNRKYNNEHLGPSPSRSVSQECMFPATINTHPYLSVNDHKKQETTGEFIYDTDLFKYKFDEPMLQFWRRIWPAIGIYKMYSDPNADRQLKKYSKVCVADDETGACSDLVFEKLCIELRLTNIREATGIALPNKTVVNKAMGLDNDRQQFWEYEKDKHTFKPKELSERSTYDLLAEEQKKFQVAIASSKLEDGTLSGVTISIRYFAHEYEDSRNYLGEFAVPLKVEGVFKQIYEASKSNDANSIYWIYINDDTNDIKIHKLEIQGMRRSRGKRGENREELDMDEVQHLRYSKTRISANPEPDGGVRKALAEDAVLEIDFVVIATGFTSDQLDHILLINVHIGIIFPEQPLIAIVETNKNTEGTGMSAHHIKFVVAQVDFLLGKLIRRIDERDDFRLNAGTSTKGAVMALNAKMNSNVYIMARNHAAYNVLLPDRELQIIVLFENGPAEKQMSIRLYISKKSEFTAVNQQSVPLLLNAKIVKLAEDVKGADKPGTPDVLMRSRLGFNIYLYADHEEIERILKVVADAAHHLTRRAKVVKIILQRQILTSIILAANNVSVAELEVMQKFLIFGSTVDIRGKLRMDLLPKVKADVLKPLADQLIKMPVVSRLISSKSAVDALTEIDPGDKNNKSLYGRHTNAAIGDIPQHVLLRYNINANRSVAEVKQEAIIPPEGIKAADKEINNIVDKRCPAAELSMIAWEGEETHNEGNFFQGPLVQDQSDVLSKQELMAWQSAYKTPVRTRGPLALLRQQIAPLISGEVIATNDGHTSVDIDEITELLINERRAAVSVVVFYAKIKATGIVSLTMYGEGRSLFMTINLTLSITNKVIGLDTVYVAEEGITGFRANEIYFAGESHDADGADRITTFVVHQSANEVCGSEFMQYAEEAVLVYKLDYMIGLKYSDFAISPNNTVYVLVHKMIRTESITSMTKEGKTAVIQAAKGRGGSIDTSDKVSRHIQDIYLAESAIEVIAIGGKRVTENGMLGQDTVGETQGLGLDEVLIMIRVIEKRGQSYLW-GLVAKFEGAFPIELNTKMHMATTMTIRESLSKNIIVKVALKSNMHRKADVKLNRVAPNIFQVDRGDNSISKVPRIFGMLDSGRNHLGLNNTDENWHDAVKDILHRDAIITYGEDDQDRRTVVLMAYQIMEETALPTVIMKVIANELRESGVVITRSKKTGPDDSMATEERMDYALGTKGYMLDNLILLMGDYELDVRPMDSPFILLGQAKYQFSTITQELKHASVSLLPDTRAKRVLRRREPKFEQDQVLGKQLSLEGKLLLTSLNESKALLIKNVSTNAKLTHDGRNTALKSALIVVDKQVLLGNLVAVDNFGVIIAMTIINLADTEAELDPLKPSNFAEEAGDIASTDFAKVGQFILNKSFWTDMVRNNIGRAITDGLGREIIGHMRARMILTNVGAKINHEAMGPYGLRGIDEASAMPIQIIRCIVIDTLIKIRTMSFVRIAKGHEHCFAQLEKDRKNNLIIDADEKGMFKVNEGEECTVLDTIYFVSTLRVSGGQVKKFLITQGGNVTDMKTKEIGLSAIMNGFAITKPVRAHVAVSWKAKELKIINIKIHMFGVIGREISALDESGLGTADETLTNCIIRFLLKDETYYTGPIKLLIDVFDRTSIKGATMLIDPKIVGADEKDITDAGNRASEPKTKAHKIFSETADLSILDIRIAKKTMKVIPETVKQKLNAPAKPDLYQEIGYKAAEEILYVEFPQRFEETIVTAEVRSGHLELRYGDEKSINDSSSGEIGGTKQEEATCLPVTILLNVKQESIIIEDGVTPGNIKPERRMESFPRQDTSVNKALVAYIRNIGEGLISVESSQREFNKCEKLTLDQTNSVIEKSVSEYFLVSGRFPEMLIDANDKGTGPGIRRAEGTKLAPSKYRTIYTEDDDGIVKAADLESQEEAVTRKIGFLAFIIPSLLEGELIKIAGGRNIASNEIQAASEDYELVVLIGEAESLLLFSALGARMGDKLCVALYSVSGGTAQEAGIFLILKPANDFDKTTGEIKYSMAPPLWLMWDFVVWNLMEIGKLLAMEGITDDQYFKPGKAGVFQRWAHEQMLYIGDDLGWKTAPNNVVVQDILENSWNKLVFLFSGTGNQAPMLDADSSLQPHDIFSDEEYAGGLGVENDDEAAQRVDKAQLDVENKVDKCIRTLSILFAKHHKMLLDLMEERDGYVEPIDTEFSIALKLTKDLQPGEFVYSGFNGRIGKGYTAKEALAPKNILAFAHLDKLYADTADYEQGAGARLGGHTVNSGGLLKMKKTILVIQASVNMLQYSAPLAPIYIHEQSEGYDVVYINIGQAYTSDGPEQIDPKQLKDPAVTSKSITPLVSEDAMNIIKLDDSPKVAAYNNREVSAKLEGNSEGIGQFDETYGSSAFIEWLDAGELETITAVLSKRKVRLHDAFLLKKQKDELGGTPKRVKVGEAYMEPEKQAEAPILTVPRLMAVIYSIKKDNIMDAGVGMTFVREIRVGHKFPSVMSTLNLDVQNGLFPAKHRSGDKNKNAGTGELEKIEVADVAPVLVHNKKELRAGIEFGAAVENKQIIKAANAQGPVSISAILVMKSFMTKVPHVQREESGADGLKEFEISIAISHLGDEAILQPNLSPKALGTSGKNTYTVITIGMIKEAQNKRGKDREKRAREGMLIGVDIVMFALSEGVVDSGNFDEEERMYWGCFNVKTRNGEAIIRSKKVKHRKTTYINVGISVTRKLGSFQDSYANVTRHFVGQLEIDTHGDTLGGNRDIVDGAKRKSLLEHVDIYISRKNPSYKNIQIRLKTEVWDASLDIDAVEGDTRKLFLVDPKTYTLIIYLGREAESLGNGLQPPVQVTPDQLGNKTITTDIFEENGGYLDALKQIRKTATIVLDGDLDMSEQGVAYEFTDTGSLFTGLNKLNYVPPVAEDIKEKYTPIFEGDVLAGLYKESASMNKDPEPFANMKHDETLMYIWLWPEKPWVFNLMVDYIKFMVLGTLLNNPRHINATGVIGSKVVADLAAKDFTSKGTKIHMDIEMIELWNSLMPFIYDHLERKFNSRKWLTIGNQSTYTSLSYKEWINACAVKGAWFSTIQKALAFTGISYMNKDENTRLVPNNNTQKFEGGMFGANGRSIDIPVCLIRSSNINSVKESLAVKKVLRKAAGCIIGLIFDI-LLVLKAGNGKELTAKGNHINGEKRYAGQKKKILGYYKVVSGENEGSARQNGQGMHTPLTKSFVNVWDLSLEALNGVISVLGLENLMVSDAIFRQFLEKAPGLLTQSVRSIEAKVHEEERLKLADFNSSLGLAPKIILDSIMKNGALSKMIPVIENNLGDLEEMNFSQKIETRLISLTKYEVIAKEMCKIGTGFVNHASLSMKGLEKAIYRTREKALVTREDHIGSAQARDFAIAFAEDVGRSLDIKVGVKVYDIWVRGLEILAQLDRKDEYFNYRAEELSLEFAEHDSEMYPLHEEKNREGAGAIRGIHYDANHQPLSLELLSFRPPTVFRIMVSPKQIAQNNKEGAFLVEAQIVGNLKDSAVQGQGTQDGIRDDVGHENLGTFEFGQFMFRLDQEVKTRNHTKADDSNVRISFRVQRELKLREVLRDRRLSLGLLNGLIKTDMNRVPRMKEDNDAFEDTEILETEVRKIKKFVNPEFNVDAVRGFAAIMSEASSKKEKPAPFTGTDQDINEDTFTEAVDKRNNANQPLDANQFSDLDLAVKANVKFVPTLPAQGPAEPIHTKGKEIVVKENLREPGTRAPGERREDSNQMYVQDQDLNGVEQIADQVIKTNDSKVPTLQINQKDNNSYAINAGGLISFVTTADKYYADLKQVPANIALTAVHGANEKKITKDVIKEFDVLDEAIVLTLYVEEIPGLRTSKDVKASKLKAKGEENMVVSEPRDNKKDEEVMHKIAASNEIHVERGAGKGIAAGSNILPKTTSDRIATAIENSREGFETAEMKAEFETTFAKVHSGKIYKTQIPDHASLSDREQTISAPREGLKTSDGMKRKIKNDGPVNLLSFLVRHELANSRGAPMINYLVETQHLESANDFFSSEYWVIVFTSTVITYFKHADGDWGTLAKSKLKKGTTLDEEENRLMKLDLAPFVNTHAPRDTNTVIFGVAGLLRPTRAVWRDEGMHLITEVAFAQDHMGLTNGSGVDPDQMESIEEIDTIECEDKRKYCVIVARTEQVLIRAKSRVIEIGATMANAKSIEFKMTESKDISGYQKTRISGVRADYEKIKITERETEDLRKCMEDPEKFEIKDKVLGDPILLLLPLHNEWVVHKFPKTKLAKYIVKDLLNLPEAEKKFKIMILVGQELEKLVIGNIKDLEPERQSLDSESQGVIYT
>2093818.4
PTGAFDWLPIITNRAVIGDHSGLGPIAKHFYPAADSLPKHVDANRNGLNEYPTFYVSVGYPPRGDNDYQQLAKIINNEAVATTDARHAEAAIGITASLLVSVRNLVGDEVAGFESLVAKLVKMGDIREGEMMRNIKCTKVELKATQLIGKKDSANPVLAARFFGVISHSSVAKIILSTLAKRSEGLGRVMEFRDRHDGEKNLIKARETEAELEYADTGRRLFGTTVAVKPISEVEGEVADGLTSCLKKQAVELAAIKKAEEVEGDDEAIGTVGGFNFNPLDYAVLELLINRRLSTTTPVARKEGDGGDQKELSGRVVEDYPIPPLNVYVEAERHQRDPSAQIVAIAGTHGRYIEALSLYPRYEMDTDLGDIYGVRQRIPGQDAAVLTRVAAGESKRNGASHMHLNETVYIPGEEMEILEQVHTEGLGQNKTTDIQMLEYYNIMWPITPYVTDFPRIDHPSFEQKDVDDSAHTKSIRGEHEEHMRGSFALFAAEGGVIKRGMFKFLVGVKYFTKTYAIVGWVSNEFADNTGCVDRQQDNEEKFLGGRVLEFVPSYYLGDREEKSTQQAEATGGTIDILNAGMRLFVVARTLPMKLNPKAISVIVDLIEKAYLAKTAWEEEDGIIRALEERMDRKSNTLNQKKDRVLEIDMMHAVFAYQIVAVAVEVNIGMFSYAYGIKKEGDNIGGVKEDDKGFHDQQAMDADKLAVMLLEEFPMICLGDSSGLPLYGKADQETHPVMEINLDGGQARHRKTDVVLNRTDFPIEDCVEKQLKHCAAALKAKVLQIALGGSVILFGGYVQSTVPFNGSGPEINENTAIIKIVQTKAGRPKGVLGDYADGEKIGDQKPARDFDEYINDMISVKRNDMMYIEERSGFDMRGKRVWSHARIFDHCFSEHAAGASKKTKKIEEGLGNYMNMKEFTQSDESQNPIVIMIVPAPLEHFAGEKDITVIDRQAFILIGGRREAVVTNDRKFNNKFGLYDLPGTMGRSTPATETAMTYHVPSAEGLIGKFVGHQEIEQRVTGGETYRELGGTGKGPPTGGLNAVGKFAAVGRKVEDPIVYVATQKEGTREALIHAGIATAIQGTGPPGEGMTKEGTIENREVRVGFQQVHKRRIENKAIPFAVPGIRALAKMAPNHDVALKQDYRQVIFYHYSRQLVTLAPTITFSYKGLAYAEGMSKAQYVASVNGPKVSRKILNILQNDAQHREIDRLEIATSRFGGQQEMDHSAADQVIKPQKDDEDPPKLEIFLLYHPASFLRAEEASKVTALDRLIFYVMDLERAANLEVVVYQFSGTEANSANATESVKIKAIKSRARQANDEGKDEVREAHDGATAMYKAQAAAITMADMGQTDTLVEANLIETGDLEIGLSGSSDVSRLEVHYLGSILGPGAFGYQEAIAKRLHLISNRAVISIKVTVSAPGISDLSLAADPLSSSRVKNSGVMKELAKAVKANGAISIFASGMLRLVATVAVRSVVLRLFSDAGQMGAFQRTSGHQRKKKTAAQINARPINSPNEVASEGCLNIGAADICAEGARKTFQVKASRVEKASARNIGDKATVSEVGIFQDGDKGDMSRGQNIVKQRDDGVMTTREDRRILDVPSQRDPLMLNTADDSYKDDHNSTLESAPADKVHAMFRRGEETNAKILVIFGLRVRQPDAQVIQAPGDRLGHLIAWGEYLDTETKLPGKQAIKTVRLRAKEASPGVGLITLFSTRLSNNYLLINERSSMDTYVARELTREYDTDGIGPAPSRSISQPCMFPATIGPHPYLDIADHKKQETTGEFIYDTDLFEYRFDEPMLEFWRRVWPAIGVYRMSVETDARKQLKAFYEVCVASEDTGACTDLTFLKLCIELRLTDIREATGVALPNQTVVTKALGLDNDRQQFWEYEKDRHEFQPNKLSERSTYDMLTEAEKKFQVAIAKKKLEDGTLSGVTIAIRYFAHSYEATRKYLGEFANPLAVAGIFKQVYDGSKQEDAESTYWIFVNDDTEDIKIHKEEIQGMRRSRGTRGDRREELALDEVQHIRFSKTRISANPAPDGGVRKALAEDAVLEIDFVTVSTGFTSDQLDHILLIDVHIGMIFPEQPVIPIVERNKSTEGTGMSAHHIKFVVAQIDFLLGKLIRRIDEQDDFRLRAGTSTKGSVMALNAGMNSDVYIMARNHQKYYVLLPEASLQIIVLIANSPPARSMNIRLYIDKKSDFVAAIQGSVPLLLEARLLKLAEDEKGADKPGSPTVLIRNRLGFRIFMYADNDEIERMLKVVADQAHYLVRRAKVVKIVLQRQILTSVTFYASHVVVAELAAMQKLLIFGSTVDLRGQLRMDLLPAVAADVVKPLVDQLIKKPVAKRLASTKSVISALTELDPGDKNNRALYGRHTNVAIGEIPLHVLLHYNIAASRTTAEVKKEAIIPPEGIKASNKEINQVVDTYCPAGELAEIAWEGEETHDTGAFFQGPLAQDETDNVSKQSLQAWPSVYKTVVRTRGPLKLIRQQIAPLISAEVVATYDGRVSVEIDEVVELLINARRAAVAVHVFYSRNKGEGIVSLNLYGEGRSLFMTIDLTLRITGKVVGLNTVYIHEDGVSGFRANELYFAGDSRQEDGADRIETYTVKQAAGDVCGEEFMQWAEDKTRIYKLDRMLGLKYSSFALTPNETVYVLLNVMVRTESIATETIEGETEIIQASAGRGGDIGASDKASRHDQDVYLAESAIEVIAIGGKRVTENGMLSQDSVGETKGMGLDEVYIMIREVEKRGMSYLWGALVARFEAVFPEEINTNMTIATTMTIRATLVKNIIVKVALKTNMTKKADTKLTRCAPIVFQVDRADNSISKVAIIFGMRENGRNHFGLSSSDEDWHEAVEDILHRDAVITYPEEEQDRRVVVLIAYQIMNEVAAPTVIMKVAADELRDSGVVITGSKKTGEDETMATEERMDYALGTKGYMMDNIILLMEDYVLDVRPMDSPTIKLAQSKYEISQVTKELHHATSSLLPEAAAKRLLRRRDPKFEQEQVLSKQVSLDGGLVLTTLNESKALLIKNVSTDAKMTHDGHETALSDALVVVDRQVTLGNLVAVDNFGLIIAMTIIVLADQSADLDPLKPSNFSDEAGDTAKTTFAAVGQFIRSKAFWTDMIRNNVGQAITDGLGREVIGHMRARLILTGIGAIIFHEALGPYGLRGIEEADAMPVILIRCIVVPTLISIRTMSFNRIAKGGEHCFAQLEKDRKEHLIVDQEEQSLFKVNNGAACTVLDTVYYVATLRLSGGRVKPFLVTQGGQVTDMDTKEIGLAAEMNGFAITRPVYAHVAVVFRAKELAIISMKLHIFGVIGREITTLDEAGLGVADQTLLNCIIRFILTDESYYTGPAKLLINIFDRTAMAGATVLIDPLVVGADEKDMEDAGKRASDPRTSAHNIYSQCAGKAILDIRKPKKTMKVVPETVRQKLNSPAKPDVYSEIGYAAAEEVLYVEFPQRFEYTQVTVEVRSGHLDLRYGDQKSIRDASSGEIGGIAQDAATCLPVTILLSVKQESIIYEDGVIIGNIKPDRRMPSFPRQEEAVNAVLQAYLRSIGEGCITVDERQREFNKCEKLTLDQTNMVIEKNVAEYFAVAGRFPKLLIDAKAKGTGPGLPRAEGTRLAPPRYNTIYTDDDDGLMRAADLDSQEEKITRQIGFLAFIVPSLLDGELIRIAGGRNLASQEVAAQEEDYDLAILIGEAESLLLFTALGARIGEKLPVALYSISGNTAQSAGVFLVLQPANEFDKRTGELEYSMAPPLYLMWSFAVDCLMEVGKALATKGVTDEQYFKPGSVNVFARYTHEEGVYIGDVLGWATAQNAVLQQAIEENAWNKLIFVHDATGDRAPMMDADHSLQLHDIFADTEYAGGIGVERRDANSESVEAAQLDQREPADAIIRELGILWAQHHKILEDIMKETDGGVAPIDTPFSVALRLTKDRQPGEFVYSGFNGRIGRGITAREALAPQDILAFANLDQLYAETAEYDEAAGARLGKHTVDSAGMLQMSKTILVIKLSVNLLQHAASLAPLYLHANSEGWDATYINIAQAYTSDGPEQVDPRQLKDPAVTNKSITPLVTEDALNIIKLEDGPKVAAYNQREIAAKLKQNGEGIGQFDEHYGDSAFMEWLDAGDQDTLTAVLSKRTKRIHKDFLLAKQEENLGGTPERVTIGKAYMEPEKRETIPALKVPSLMATIESIKKDNIMDAGAGMTFVREIRLGSGFPSVMITLNLDVQRGVFPAKHKAGEPDKLAGTGEIEALEAADVAPILMHNRQEMRAGPELGAAVQNKQIVASADAQGPVKGSWILVMDSLMTKIPHDGREESGADGLKDFEIPIKISRLGEEAILEPSLRPKALGTAGKRSYSLINIGMIKEAQNRRGKDRDKRAREGMKIGVDLKMFALSEGVVDSGNFDDEERMYWGCFNVKTLNGEAVIRSKKAKHRDTTYVNVGISVTRKLGSFKDNYANADRHFVGRLEIDTHGDVLGGNRDVVDGAQRKTYLENVNIYISRKNPSYKHVQIRLKEPVWDASLDMDAVEGSVRNAFLVDPKTYTLDIYLAREAESLGSGFQPIVQVTPDQLGTKEITTRIFEPNGGYLDALKQVRKTEAIVLDGDLDSSARGVAYEFTDTGSLFTGLGKLNYVPPAAEDIQETLSPLIEGRVLADVFKDDATMNVDPEPWANMKHDETRMYLWLWPRKPWVFVKAADHVPFAMKGDLLHNPRHIGADDVIGVKVVADFAASAFTSKDTRIHMDILMVELWQSLYSFIYDHLEKKFGSRKWIKIGLQEEYVHLAYPEWIEVCGTVGAWFATIQAALEITGISFTHPLINTRLLPKNRVFKFEGGILSANEPRVDIPVAFIRSSNINSVREGLAGPQVIRKSAGTVIGLLYDDMLQVLQAANGFEITARPAHVQGEKQKVGQKREPLRYYKVVSSEEEGALRQTDQGIHSPMIHKMVHLWDLALKTLNEVISIIGLENLMVADAVSRPILERVPGLWTQGVRPFEAKVHTKTRADLADVESSTGMQPKIILDALMQDGALAKMMPVLEDVAGDVTEMKMNQKIQSRFISITKYEVIARSMTKMGEGFTNHAGLSLKGLKKAIYRTREKGLVSRDDYLGPETARKIAVAIAPEVGHSLTIKVGVGVYKIWVRGMEIMAQVDNKDDYFNYRAEPLALEFADRDGEMYPLHEEKNREGAGAIRGIHYDADHQPLSLELLAFRPATVFNIMVSPRQIVQQNKEGAFLVDAMIIGNLKDSAVQGQGAQTGILDDVGHDNLGTFEFGQTMIRLDEEVTTKNNRKAEDSNVKVHFRVNRELKLRDVLRERRKSLGILNGLEKTDMNRVPKKAEDNDAYNDTEILETEVRRIQKFLNPQLDVDAVRGFAAIMSEAKEKKEKPAPFDGTGQDIKEDTFDEAVDKRSNGNQKLDANQFSDLDLAVKANVKFVPTLPAQGPAEPIYMKGKEIVVKENLRDPGNRAPGERSEDSKQMYVAEQDLNGVEQLADKVIKTNDSKVPTLQINQKDNDNAALNDGGLISFVTTADKYYADLKQVAANIALGAVYGASEERITKDVIKEYDVLDAAIVLTLYVKEIPGLRTNSDVKASELKAGGEENMVVSEPRDKKKEEEVFHKIDASNEIHVEKGAGKGIAAGSEILPKTNSDRIMTLLENSREGFAEQKMKAEFETEYAKVHRGKLYHTKIPDHATLSDRDKTIAAPREGLRVAEGSKRKIRNDGPVNLMSFVKRHELANSRAHTMQGYLVETQHLERADTFFHSEYWAIVYTGDVIKYFKLLDGDWGTLAKSKLKKGTHLAEEERTISQLDLAPFVEIHAPEEANSIIFGVSGILKDTAAVNRDRGMKLITHVKFEQHDKGLTNGSGVEPDQMDSIEEVDTMECDDMRKYCVIQARTEKVLIRNRARVIEIGATFANGKAIEFKMVDGRNINEYEKTRLTGCRADYEKIELTQSETESFRKCIMDPEKYEIKDILLSDPILLLLDLHNEWVLAQFPDTVLAGYMVPELSNLPGARKSLKVMLPVAQEEEKLVLDQIRDLEPERESLDAEGQGKIYT
>2093822.4
PSSAFEWLPIIVNRAIIGDHVGLGAIAKHFYPKQDSLPKHVNAKRKGLDEYPHFYISVGYPPRGDPNYKQLAQIINNQAVATTDARDLEHAIGITESLLTGVRNLIGDEVAGFNSLVAKLVKMGDIREGELLANIKCTKLELKATQFIGKHESLAPLLAARFFGKISASCIAKLILSTLAARSEGLGRVLEFKDRHDGEKRLIKAREVEAELEYAETGRRMFGTTIEVRPISETEGEVADGITSCLKKDAVEIAAIHRAEEVEGDDETIGTVGGFNFNPLEYSVLELLINRRLSTTTPAARKEGDGGDQRELAGRIIEDYQIDPLSVYVEAERHRRDPSSQIVAIAGTHGRYIEVLGLYPRYEMDTDLGDIYEVRQRIPSQDAAVLTRVAAGESKRSGASHMHLNETIFIPGEEIEILEQVHTEGLGQNKSTDIQILEYYNIMWPITPYVTDFPRVDYPSFEQKDVDDSARTESIRGEHEEHMRGSFVLFVAEGGVIKRAMYKFLVGVKYFTKTYAIVGWVSNAFADNTGCVDRQQDNAEKFLEGRVLEFVPSYYLGDREEKSTKQAEAKGGTIDILNSGMKLFVTARTLKMKLNPKAISIIIDLIELAYLAKTAFDEEDGIVRALEERMDRKSNTLNQKKDRVLDIDMMHAIFAYQIIAVTEEVNLGMFSHAYGIKKEGDNIGGVKEDGKGFHDQQAMDADKLAVILLEEFPMITLGDSSGLPLYGKADQETHPVMEINLTGGQARQRKTDVVLNRTDFPIEDCVQKQLKHCAEALKAKILQIALGGSVILFGGFIQSTVPFNGSGPEITENAAIIKIVQSKAGRPAGVLGDYADGEKIGDMKPARDFDEWIEDMISVKRNDMMYIEERSGFDMRGKRVWSHARIFDHNFSEHAAGSSKKRIKIEEGLGNYMNMKEFTQADEKQTPIVIMIVPAPLEHFAGEQDITVLDRKAFILIGGRREAVVTNDRKFNNKFGLYDLPGTMGRSTPATETAMTYHVPSAEGLIGDFVGKQEIEQRVTGGDAYRELGGTAKGPPTGSLNAVGKFTAIGRKVEDPIVYVATQKVGTRPAVLHAGIDTALTGTGPPGEGMTKEGTIENREVRVGFQQVHKRRIEKKAIPFAVPGIRALQKMAPNHQVALRQDYRQVIFYEHSRQLKTLAPTVTFSYKGLAYAEGMSKVQYLESVNGPDTARKILNILQGTAQHREIDRLEIATERFGGQQEMDHSAVGEVIKPQKDDEDPPKLEIFLLHHPASFLRDEEVSRITAYERLMFYVMDLERAANLEVVVYDFSQTEANRENETESVKIKAIERRAKQAREEGKDEVKSSRDGATAVYKAQGRAVSMADLGQTEVLLEANLVETGELEVGLSGHSDVSRLEVHYLNRILGPGAFGYQEAIAARLHLVPKRVPISIKITLKAWGISDLALSQDPLSSSRVNNSGVMHELAKDVKANGAITTFASGMLRLVATVAIRSVVLQLFSDAGQLGAFLRQSGGQRKKKTAAQANSRPIASPNEIAKAGCLNIGKSDICQEGVRRSLYVKVSRVEKASARNIGEKATISEVGLFQDGTKGDMERGETILKLQDDGVLVTKDDRRILDVPSQRDPLNLNTADSSYGDDHNSTLESAPSDKLHAMFQRGEETNKKILVIFGLRVREPDYEVIEAPGDRIGHLVAWQAFLDTETKLPGRQALKTVRLQKKEASPGMGLITLFGTTMSNDYLLINERSSMDTYAARELNRPYQTDGIGPAPSRSISQPCMFPATVGPHPYLSIADHKKQETTGEFIYDTDLFEYRFDGPMLDFWRRIWPAIGIYCMAVDTKASKQLKAFYQVCVAIDDTGACTDLTFLKLCVELRLTSIREATGVALPNKTVVSKALGLDNDREQFWEYEKDKHTFQPNKLSERSTYDLLSDEKKKFQVAIAGQKLEDGTLSGVTIEIRYFAHEYEATRKYLGEFANPLVVNGVFKQEYDGSKTEDAESTYWIFINDDTEDIKIHKEEIQGMRRSRGTRGEQCEELVLDEIQHIRFSKTRISANPAPDGGVRKALAEDAVLEIDFVAVTTGFTSDQLDHIMLIDVHIGIIFPEQPIIPIVERNKTTEGTGISAHHIKFVVAQIDFLLGKLIRRIDERDDFRLRAGTSTKGSVMALNAEMNSDVYIMARNHQQYYVLLPEKELQIIVLMENGPAARAMTARLYIDKKSEFVAALQGAVPLLLNAQLLTLAEDEKAADKPGSPTVLMRNRLGFRIYYFADNEEIERMLKVVHDQAHHLVRRSMVVKIVLQRQILTSVTFYAHTVTVAELAAMQKLLIFGSTVDIRGSLRMDLLPAVAADVLKPLADQLIKKPAAKRLASTKSVITALTQLDPGDKNNHALYGRHVNAAIGKIPLHVLLHYNIEAARTIAEVVKEAVIPPEGVKSADKEINKVVDTYCPAGELAEIAWEGEETHSSGDFFQGPLIQDETDTVSKQDLQAWLSVYKTVVRTRGPQKLIRQQIAPLISAEVIATSDGRVSVDIDEITELLINERRAAVAVHVFYARNKGEGIVSLSLYGEGRSLFMAIDLTLAITNKVVSLDAVYIQEEGVTGFRANEVYFAGESKDEDGADRIELYTVKQACGEVCGSEFMQWAEEAIVLYKLDRMLGLKYSSFALTPNETIAALLNTMVRTDKISTETVEGETKIIQASAGRGGNISASDKASRHDQDIYLADNAIEVVAIGGKRVTENGLLAQDSVGETKGLGLDEVYIMIREITKRGNAYLWDGVVARFEASFPQELNTKMGIATTMTIREALIKNIIVKVAFKRNMHRKADIHLNRAASILFQVDRTDNSISKVARIFGMLENGKNHLGLDKSDEDYHDAVQQLVHRDAIITYPEEEQDRRVVVLLAYQIMNENALPTVIMKVEAQELRESGVIITRSKKTGDDESMATEERMDYALGTKGYHLDNLILLMEHYELDVRPMDCPFILLTQAKYERGQVTKELHHATSSLLPETRAKRILKRREKKFEQDQILAKQLSLEGPLLLGTLNESRALLIKKVSTNAKLTHDGHSTALSDALVVVDRQVTVGNLIAVDNFGHIIAMTIIALADVDAELDPLTPSNFQEEAGDTAREEFAEVGQFINSKAFWTDMIRNNVGHAVTDGLGREIIGHMRARLILTGIGARIYHEAMGPYGLRGIEEAGAMPITLIRCLVVDVLILIRTMSFVRIAKGHEWCFAQLEKDRKEQLIIDNEERQLFTLNDGNDCTVLDTVYYVLTLRVSGGRVAPYLVTQGGQVTEIDTQEIGLNPEMNGFAITKPVYAHVVVAFRAKELAIINVKLHIFGVLGREISTLDEAGLGTADQTLINCIIRFVLVDETYYTGPTKLLIDIFDRTSIRGATVLIQPLVVGADEKEVEDAGNRASDPRYHAHKIFSECDNKGILDIRKPKDTMKVAPESIRQKLNSPAKPDVYSEIGYAAAEEVLYVNFPQRFQHTAVTAEVRSGHLELRYGDQKSVRDASSGEIGNIAQKAATCLPVTVLLDVKGESIIYEDGTIIGQIKPDRRMYSFPRQEEGVNKALSAYKQSIGEGAITVGHRQKEFNKCETLTLDQTNQLIEKSVAEYFEVEGRFPELLIDAKSKGTGPGLPRAEGTRLAPPRYNTIYTGDDDGLIKAADIDSQEEHITREIGFLAFIVPSLLDGELILIAGGRNLATNEVAAQNEDYELTILLGEAESLLLFSALGARIGEKLPIALYSISGNTAQSAGVFLILSPANPFDKTTGNVKYSMAPPLWLMWPLAPYNLMDVGKHLALPGVTDEQYFKPGTASVQDRWTHEDDVYIGDENGWVTAINHVIVQAVADATWNALIFVHNPTGNKAPMMDAEHSLQPHDIFENSEYAGGIGITIDDNNAEREASAQLDAQAPADESIRELRLLWAQHHKILEDVMKETDGGVIPIDTEFSIALKLTADLQPGQFIYSGFNGRIGGGVTAREALAPRDILAFAHLDTLYAETAKYTEAAGARLGGHTVTSAGILRMAKTILVIKLSVNLLQYAASLAPLYVHIQSEGYERVYINIAQAYTGDGPERVDPKQLKGPAVTTRSITPLVTEDALNIIKLEDGPKVAAFNSREIAAKLQQNSEGIGQFDENYGDSAFMEWLDAGDQDTLTAVLSKRTQRLHGAFLLAQQLENLGGTPERVKVGEAYMEPEKQSTAPALAVPKLMAVIQGIKVDNVMDAGKGMTFVREIRLGNEFPSVMITLKLDVQRGIFPAKHKAGDPNKLAGTGEIEQIEVADVTAVLVHNQQKLRAGTMFGAAVENKQIVEAADAQGPVKISYILVMQTFMTKVPHVGREESGADGLKDFEIPIKISRLGEEAILEPSLRPKALGTAGKKRYTVIGIGMIKDAQDKRGKDREKRATVAFSIGVDVGMFALSEGVVDSGNLDEEERMYWGSFWVKTKNGSATIKSKKAKHRDTTYINVGISVTRKLGSFKDDYANVDRHFVGRVEIDTHGDVLGGNRDIVDGAQRKTFLEHVNIYVARKNPSYKQIQIRLKDEVWDSSLDIDAVEGEVRSMYLVDPKTYTLEIYLAREAESLGNGLQPVVQVTPDQLGTRSITTTIFGPNGGYIDALKQIRRTNKIVLDGDLDVCSQGVAYEFTDQGSLFTGLQKLNYVDPVAEDVADTYQPTIEGRVLAYLYMGGATMNTDPEPWMNLKHDQVSIYIWLWPQKAWFFTYGAKFSEFMVEGVFLHNPRHIAANGVSGLKVVAEFAAREFTSKHVRLHMDVEMVPLWMSLMPFVYDHIDKKFDPRKWFKVGQQDAYHTLAYVEWIPVCATEGAWFATIQVALEVTGISYTTPEENVRLKPKNQVYKFQGGILSANENRVDIPVATIRSANVDSVREDLAQPQVLRKAAGTGIGSIYDFGLLVLHAINGKEITAKAPHIEGESQYVGQKRPGARYYKVVKSEAEGAFRQDDRGIHSPMIKAMVHLWDLATQTLNGVISVLGLENLMVVDAITRPFLERAPGLWTQEVRPIEAKVHTRGRLGLADLESSLGMAPKVVLDPLMQNGALAKVIPVIESTAGDVEEMNLNQRIESRIISLTKYEVIARSMAKVGEGFVNHASLSMQGLKKAIYRTREKGLVSRQDHLGPQTARQAAVAFAPEVGHSLDIKVGVGVYDIWVRGLEILAQLDRRDKYFNYRAEGLALEFADREGDMYKLHEEKNREGAGTIRGIHYDAEHQPLSLELLAFRPPTVFNIMVSPNQIVQQEKEGAFLVDAQVIGNLKDSAVQGQGTEVGILDDAGYDNLGTFEFGTTMIRLDKEVTTKNNKKAQDNNVRIRFRVNRELKLREVLRDRRKSLGILNGLTKTDMNRVPRMQEDNDAYNDTEILETEVRGIQKFLNPQLDVEAVRGFIAIMSEANENKEKPAPFDGTGQDIKEDTFDEAVDKRGNGNQKLDANQFDDLDLAVKANVKFVPTLPAQGPAEPIHMKGKEIVVKENLRDPGNRAPGERSEDGKQMYVAEQDLNGVEQLADKVIKTNDSKVPTLQINQKDNDNAALNDGGLISFVTTADKYYADLKQVPANIALGAVYGASEERITKDIIKEFEVLGAAIVLTLYLKEIPGLRVESDVKAAELKAGGEENMVVSEPRDKKKEEEVFHKIDASNEIHVEKGAGKGIATGSDIRPKTNTDRLMTALENSREGFADQKMKAEFETTFGKVHSGKLYKTEIPDHASLQDRDKTIAAPREGLRVAEGEKRKIVNDGPVDLLSFPKRHEMASSRAMKMQGYLVETQHLEDAATFFTSQYWCIVYTGDLIRYFKYLDGDWGTFSKSKLKKGPTLDKEENKVELLDLIPFVEYHAPEETNSNIFGISGTLRSTAAANRDRGMKLITHVQFEQDGKGLTNGSGVEPEEMDSIEEIDTIECADIRAYCVIVARTEKVLIRADSRVIEIGATAANAKAIEFKMTEGRDVNEYPKTRITGCRADYEKIKLTQSETEDFRKCIQDPEKYEIKDKVLGDPVLMLLDIHNEWVLSSFPSTALAKYLREELTNLPDAAKKFKVMIPVAQQEEKLIIDQIRDLEPERDSLDAEGRGQIYT
>2572087.3
PTDAFDWLPIIVNRAIIGDRAGLGNIAKHFYPTKDSLPKHVDAQRNGLNEYPTFYISVGYPPRGDNDYKQLAKILNNEAVATTDARSREAAIGITASLLVVVRNLVGDEAAGFETLVAKLVQMGDVKEGEMMRNIKCTKLELKATQLIGKHESLGPVLAARFFGVISASSVTKLILSTLAARSEGLGRVQEFKDRHDGERKVIKMRKLEAELEYADTGRRLLGTTVEVRPISNVEGEVADGITACLKKDAVELAAIRRAEEVEGDDETIGTVGGFNFNPLDYTVLELLINRRLSTTTPVARKEADGGDQKDLAGRIIEDYAIQPLNVYVEAERHKKDPAAQIVAIAGTHGRYIEILGLYPKYEMDTDLGDIYGVRQRIPGQDAAILTRVATGESKRNGASHMHLNETVYIPGEEMEILEQVHTEGLGQTKSTDIQILEYYNIMWPITPYVTDFPRVDHPSFEQKDVDDSARTESIRGSHEEHMRGSFALFVAEGGVIKREMYKFLVGVKYFTKTYAIVGWVSNAFADNTGCVDRQQDNAEKFLEGRVLEFVPSYYLGDREEKSTSQAEATGGTIDILNSGMKLFVVARTLPMKLNPKAISVIVDLIEKAYLAKTAWEEEDGIIRALEERMDRKSNTLNQKKDRVLEIDMMNAVFAYQIVAVTADVNIGMFSYAYGIKKGGDNIGGVKEDDKGFHDQQAMDAEKLAVILLEEFPMICLGDSSGLPFYGKTDQETHPVMEINLDGGKARHRKTDVVLNRTDFPIEECVEKQLKHCAEALKAKILQIALGGSVILFGGFIQSTVPYNGSGPEINENTAIIKIVQTKAGRPKGVLGDYADGEKIGEQKPARDFDEYIDDMISVKRNDMMYIEERSGFDMRGKRVWSRARIFDHCFSEHAAGASKKMVKIEESLGNYSNMKEFTQSDEKQTPIVIMIAPAPLEHFAGEKDITVLDRKAFILIGGRREAVVVNDRKFNNKFGLYDLPGTMGRGTPATETAMTYHVPSAEGLIGDFVGHQEIEQRVTGGDTYRELGGTGKGPPTGSLNAVGKFAAVGRKVEDPIVYVATQKVGTRASLLHAGIDTAVQGTGPPGEGMTKEGTIENREVRVGFQQVHKKRIENVAIPFAVPGIRALAKMAPNHTVALKIDYRQVIFYAYSRQLTGLAPAITFSYKGFAHAEGMSRAQYVESMNGPKVSDKILNIMQSEAQHREIDRMEAATDRLGGQAEMDHSIALEVIKPQKDSEDPPKLEIFLLHHPASFLHEEEESKTTALARFIFYVIDLERPAKLEVLVYAFSGTERNGANATESVKIVAIKIRARQANDEGRDTVRAARLGATARYKAQARSITMADMGQTMTLTEANLIETGDLEIGLNGGSDVSRLEVHYLGKILGPGAFGYQEAIAKRLHLVSKRVVISIKVTVSAAGISDLSMAKDPLSSTRVKNSGVMKELAKAVKANGAISIFTSGMLRLVETVPTRSVVLRLFSDAGQLGAFQRLSGRQRKKKTAAQVNARPINSPNEIASAGCLNIGSADICSEGARKTFQVKVSKVEKSSARNIGDKATMSEVGLFQDGDKGDMDRGLKILKQSDDNVLRELEDRRVLDIPSQRDPLLLNTADSSYYEDHNSTLESAPKDKIHHLFRRGEVTNAKILVIFGLRVRQPDAEIIEAPGERIGHLIAWSDYLDTETKLPGKQAINTVRLRAKEASPGVGLITLFGTRMSNNYLLINERSSMDTYVARELTREYDTDTIGPAPSRSVSQPCMFPATVGPHPYLGIADHKKQETTGEFIYDTDLFEYRFEGPMLEFWRRIWPAIGVYCMAVDTGASKQLEAFYEVCVAQEDTGACTDIIFLKLCIELRLTDIREATGVALPNQTVVLKALGLDNDREQFWEYEKDRHEFQPNKLSERSTYDLLTQEKKKFQVAIAGQKLEDGTLSGVTIDIRYFAHDYEASRKYLGEFAGPLAVSGVFKQEYDGSKTEDADSTYWIFVNDDTEDIKIHKSEIQGMRRSRGTRGEQCEELALDEIQHIRFSKTRISANPQPDGGVRKALAEDAVLEIDFVTVTTGFTSDQLDHILLIDVHIGIIFPEQPVIPIVETNKTTEGTGMSAHHVKFVIAQIDFLLGKLIRRIDEQDDFRLRAGTSTKGSVMALNAEMNSNVYIMARNHQKYYVLLPEANLQIIVLIENSPAARSMNIRLFIDKKSEFQAAIQGAVPLLLEARLMKLAEDKKGADKPGSPTVLIRSRLGFNIYMYGDSGALERMLKVVADQAHYLLRRAMVVKVVLQRQILTSVTFYAHTVVVAELAAMQKLLIFGSNVDLRGQLRMDLLPAVAADVIKPLVDQLIKKPVAGRLASTKSVVSALTQLDPGDKNNKVLYGRHTNVAIGRIPLHVLLHYNIPASRTTAEVVKEAIIPPEGVKAADKEINNVVDTRCPAGELAEIAWEGEETHNPGAFFQGPLAQDESDDVSKQDLQAWPSVYKTVVRTRGPLKLIRQQIAPLISATVIATNDGRVSVTIDEILELLVSARRAAVTVNVFYARNKGDGIVSLNLFGEGRSLFMTIDLTLSIKAKVVGLNTVYIHEEGVSGFRANEIYFAGDSMEDDGADRIETYTVKQAANDVCGEEFMQWAEEEIHLYKLDRMLGLKFSDFALTPNETVFCLLNTMVRTKNITTETHEGETAIVQAAAGRGGDINTSDKASRHDQDVYLARNAIEVVAIGGKRVTENGLLGQDSVGETDGLGLDEVYIMIREITKRGQAYLWDGIIARFESTFPEEINTGMVIATTMTIRGTLVKNIIVKVALKTNMHKKTDVKLNRCAPILFQVDRGDNSISKVAIIFGMRESGRNHLGLKNTDETWHDAVQDIVHRDAVITYPEEEQDRRAVVLLAYQIMNEAALPTVIMKVEAEELRSSGVIITRSKKTGDDNSMATEERMDYALGTAGYSLDNLILLMDDYELDVRPMDSPFILLGQSKYEHKQINKELHHATSSLLPEANAKRILRRRDKKFEQDQVLGKQLNLSGNLLLTTLNESKALLIKKVSTDAKMTHDGHETALSDALVVVDRQVTLGNLVAVDNFGEIIAMTIIVLADTDADLDPLKPSNFQQEAGDTAKENFAAVGQFIRSKAFWTDMIRNNVGQAITDGLGREVIGHMRARLILTGIGAIIFHEALGPYGLRGIDEASAMPIILIRCIVVPALINIRTMSFQRVAKGGEHCFAQLEKDRRENLIVDQEEHSLFKANDGAECTVLDTVYYVQTLRLSGGKVKPFLVTQGGQVSDMDTKEIGLAAEMNGFVITRPVYAHVAVAWRAKELEIINMKLHLFGVIGREITTLDEAGLGVADQTLINCIIRFVLVDESYYTGPRKLLIDIFDRTSMAGATVLIDPLVVGADEKDVDDAGKRASDPRTDAHKIYSQCDGRSILDIRKPKETMKVVPESIKQKLNTPAKPDVYSEIGYTVAEEVLYVEFPSRFEFKMVTVEVRSGHLELRYGDQKSVRDASSGEIGGIVQEGATCIPATFLLSVKKESIIYENGVIIGHIKPERRMPSFPRQEEAVNSDMHAYYRSIGEGCITVEDKQREFNKCEELTLDQTNMVIEKGVAEYFEVEGRFPELLIDAKKKGTGPGLPRAEGTRLAPPRYRTIYTEDDDGLIKSADLESQEEDITRKIGFLAFIVPSLLDGELIKIAGGRSIAAHDIQAQEEDYDLAILIGEAESLLLFNALGARIGEKLPIALYSISGGTAQSAGVFLVLSPANDFDSETGEVKYKMAPPLHLMWKFAVYCLMDVGKTLATEGITDEQAFKPGTVGVFSRYSHEDSVYIGDELGWITANNSVVRQAVEENSWHKLIFIHNQTGNKTPLMDADHSLQLHDIYDNSEYAGGIGVSEDDDSSEHIEAAQLDAREPADQILRELGILWAQHHKILEDVMEVTDGGVVPIDTEFSIALKLTKDLQPGEFVYSGFNGRIGRGVTAQEALAPRDILAFAHLDQLYAKTAKYDEAAGARLGKHSVTSAGMLKMGKTILVIQLSVNLLQHAADLAPLYLHQQSEGYDAVYINIDQAYTGDGPERVDPQQLKDPAVTAKSITPLVTEDAMNIIKLEDGPKVAAFNERDIAAKLKQNGEGIGQFDERYGDSAFLEWLEAGDQDTLTAVLSKRKKRLHGEFLLKKQEESLGGTPERVKVGKAYMEPEKEETIPALKVPALMATIENIKVNSTMDAGAGMTFVREIRVGNTFPSVMGTLNLDVQRGIFPAKHKAGKPNKLAGTGEIDSLEVADVAAILVHSRQEMRAGPELGAAVENKQIVAAADAQGPVSGSWILVMESLISKVPHDGREESGAGGLKDFEITIKISHLGEEAILEPSLRPKALGTAGKNGYSVIGIGMIKEAQNRRGKDRDKRAREGMLIGVDLKMFALSEGVVDSGNFDDEERMYWGCFRVKTLNGAAVIRSKKVRHRDTTYVNLGISVTRKLGSFRDNYASVSRHFVGRIEIDTHGDALGGNRDIVDGAQRKTLLENVDIYVSRKNPSYKNVQIRLKEEVWDASLDIDAVEGSSRNAFLVDPKTYTLDIYLAREAESLGSGFQPVVRVTPDQLGTKSITTRIFDPNGGYLDALKQVRKTANVVLEGDLDVSAKGVAYEFTDEGALFTGLSKLNYTEPVAEDIRDTLSPLIEGPVLAHVFKSDATMNVDPEPWANMKHDETSMYLWLWPQKPWVFIKAAEHVPFAVKGILLHNPRHIDDDEVVGPKIVADFAASSFTSKPTKLHMDILMVELWQSLMSFLFDHIEKKFDSRKWIKIGLQAEYTHLAYIEWIDVCGTTGVWFATIQVALKVTGISYMDPQENVRLLPKNRVYKFQGGILSANEPRVDIPIALIRSSNVDSVKEGLAHPQVVRKSAGTVIGTIRDDSLLFLQAANGMEVTARPAHIEGEKHKVGQKRPPVRYYKVVKAETEGAVRQSNQGIHSPMIDAMVHLWELASKTLNEVISIIGLQSLMVGDAIARPFLERAPGLWTKGVRPVEAKVHTQNRSDLADIESSLGMSPKVILDVTMEDGALSKMMPVGEDVAGDVREMKLNQKILSKFISLTKYEVIAKSMAKIGEGFTNHAGLSLKGLEKAIYRTRDKGLVARQDYLGPITARKVAVAIAPEVGHSLKIKVGVGVYEIWVRGMEIVAQVDNKDKYFNYRAEPLALEFAERDGEMYKLHEEKNREGAGSIRGIHYDAEHQPLSLELLAFRPATVFNIMVSPRQIVQQEKEGAFLVDAMIIGNLKDSAVQGQGAQIGILDDVGHDNLGTFEFGQTMIRLDKEVTTKNNKKAEDANVKVQFRVGRELKLREVLRDRRKSLGILNGLEKTDMNRVKKKKEDNDAYSDTEILETEVRGIQKFLNPQLETEAVRGFVAIMSEAEEKHEKPAPFDGTDQDIKEDTFTEAVDRRGNGNQPLDANQFSDLDLAVKANVKFVPTLPAQGPAEPIHMKQKEIVVKENLREPGSRAPGERREDSKQMYVAEQDLNGVDQLADKVIKTNDSKVPSLSINQKDNDNFALNDGGLITFVTTAAKYYAELKQVASNIALSAVYGAAEKRITKDVIKEFDVLDAAIVLTLYVKEIPGLRVESDVKASKLKAGGEENMVVSEPRDKKKEEEVFHKIDASNEIHVEKGAGKGIAAGSEIIPKTNTDRIATLLENSREGFATQEMKAEFETEYAKVHSGKLYHTPVPDHATLSDREKTIAAPREGLRIAEGDKRKIRNDGPVNLMSFVVRHELADSRARSMQGYLVETQHLEGADTFFRSEYWAIVYTGDIIKYFKLLDGDWGTISKSKLKKGTHLASEEKTIDKLDLAPFVEIHAPEEANSVIFGVSGLLKDTKATNRDRGMKLITHVKFEQKKKGLTNGSGVDPEQMDSVEEIDTIECNDIRLYCVIQARTQKVLIRLKGRVIEIGATFANGNLIGFKMVDGREINEYEKTRLTGCRADYEKIELTESETEGFRKCIMDPGKYEIKDKLLSDPILLLLDLHSEWVLAKFPSTVLASYLIDELTNLPGANKSLKIMLPVSQQEEKLVLDEIRDLEPERESLEPEAQGKIYT
>2572088.3
PMTAFEWLPIIVNRAIIGDHAGLGAIAKHFYPSKDSLPKHVDAKRRGLDEYPNFYVSVGYPPRGDPNYKQLAQVINNEAVATTDARGLEAAIGLTASLLATVRNLVGEEVAGFETLVAKLVKMGAIREGELLANIKSTKLELKATQFIGKHESLAPLLAARFFGKISASCIAKLILSTLAARSEGLGRVLEFKDRHDGEKRLIKAREVEAELEYAETGRRMFGTTIEVRPISETEGEVADGITSCLKKDAVEIAAIHRAEEVEGDDETIGTVGGFNFNPLEYSVLELLINRRLSTTTPAARKEGDGGDQRELAGRIIEDYAIDPLSVYVEAERHRRDPSSQIVAIAGTHGRYIEVLGLYPRYEMDTDLGDIYEVRQRIPSQDAAVLTRVAAGESKRGGASHMHLNETIFIPGEEMEILEQVHTEGLGQNKSTDIQILEYYDIMWPITPYVTDFPRVDYPSFEQKDVDDSARTESIRGEHEEHMRGSFALFVAEGGVIKRAMYKFLVGVKYFTKTYAIVGWVSNEFADNTGCVDRQQDNAEKFLEGRVLEFVPSYYLGDREEKSTKQAEAKGGTIDILNSGMKLFVTARTLKMKLNPKAISIIIDLIELAYLAKTAFDEEDGIVRALEERMDRKSNTLNQKKDRVLDIDMMNAIFAYQIIAVTEEVNLGMFSHAYGIKKEGDNIGGVKEDGKGFHDQQAMDADKLAVILLEEFPMITLGDSSGLPLYGKADQETHPVMEINLTGGQARQRKTDVVLNRTDFPIEDCVQKQLKHCTEALKAKILQIALGGSVILFGGFIQSTVPFNGSGPEITENTAIIKIVQSKAGRPKGVLGDYADGEKIGDMKPARDFDEWIEDMISVKRNDMMYIEERSGFDMRGKRVWSHARIFDHNFSEHAAGSSKKKIKIEEGLGNYSNMKEFTQADEKQTPIVIMIVPAPLEHFAGEKDVTVLDRQAFILIGGRREAVVTNDRKFNNKFGLYDLPGTMGRSTPATETAMTYHVPSAEGLIGTFVGKQEIEQRVTGGDAYRELGGTAKGPPTGSLNAVGKFTAIGRKVEDPIVYVETQKQGTRPAILHAGIDTALTGTGPPGEGMTKEGTIENREVRVGFQQVHKRRIEKKAIPFAVPGIRALAKMAPNHQVALKQDYRQVIFYEHSRQLSSLAVAITFSYKGIAYAEGMSKAQYLESVNGPKVADKILNILQNNAQHREVDRLELASTRAGGQQEMDHSATREVIKPQKDDEDPPKLELFLLHHPASFLDDEESSKVTAYERNIFYVIDLERAANLEVVVYDFSQTEANSENATESVKIKAIEKRAKQAREEAKDEVKEARAGATAAYKAQANAVSMADMGQTKVLLEANLVETGELEVGLSGHSDVSRLEVHYLNQVLGPGAFGYQEAIAARLHLVPKRVPISIKITLKAWGISDLALSQDPLSSSRVDNSGVMHELAKDVKANGAITTFASGMLRLVATVAIRSVVLQLFSDAGQLGAFLRQSGGQRKKKTAAQANSRPIASPNEIAKAGCLNIGKSDICQEGVRRSLYVKVSRVEKASARNIGEKATISEVGLFQDGTKGDMERGETILKLQDDGVLVTKDDRRILDVPSQRDPLNLNTADSSYGDDHNSTLESAPSDKLHAMFQRGEETNKKILVIFGLRVREPDHEVIEAPGDRIGHLIAWQAFLDTETKLPGKQALKTVRLQKKEASPGMGLITLFGTTMSNDYLLINERSSMDTYAARELNRPYQTDGIGPAPSRSISQPCMFPATVGPHPYLRIQDHKKQETTGEFIYDTDLFEYRFDGPMLEFWRRIWPAIGVYCMAVDTKASKQLKAFYEVCVAEDDTGACIDITFLKLCIELRLTSIREATGVALPNKTVVIKALGLDNDREQFWEYEKDQHTFQPNKLSERSTYDLLTDEEKKFQVAIANQKLEDGTLSGVTIEIRYFAHEYEATRKYLGEFANPLVVNGVFKQEYDGSKTKDAESTYWIFVNDDTGDIKIHKEEIQGMRRSRGTRGDQCEELALDEIQHIRFSKTRISANPAPDGGVRKALAEDAVLEIDFVTVRTGFTSDQLDHILLIDVHIGIIFPEQPIIPIVERNKSTEGTGLSAHHLKLVVAQIDFLLGKLIRRIDDRDDFRLRAGTSTKGSAMALNAEMNSDVYIMARNHQKYYVLLPEKELQIIVLIENGPAARAMTARLYIDKKSEFNAAVQGAVPLLLNVQILTLAEDEKAADKPGSPTVLMRNRLGFRIYYFADNEELERMLKVVHDQAHHLVRHSMVVKIVLQRQILTSVTFYAHTVTVAELAAMQKLLIFGSTVDIRGTLRMDLLPAVTADVLKPLSDQLIKKPAAKRLASSKSVIAALTQLDPGDKNNHALYGRHVNAAIGKIPLHVLLHYNIEAARTIAEVVKEAVIPPEGVKSADKEINKVVDTFTPAGELAEIAWEGEETHSSGDFFQGPLIQDETDDVSKQDLQAWLSVYKAVVRTRGPQKLIRQQIAPLISAEVIATSDGRVSVDIDEITELLINARRAAVAVHVFYARNKGEGIVSLSLYGEGRSLFMAIDLTLAITSKVVSLDAVYIHEEGVTGFRANEVYFAGESKEEDGADRIETYTVKQACGEVCGSEFMQWAEEAIVLYKLDRMLGLKYSPFALTPNETIAVLLNTMVRTDKISTETVEGETKIIQASTGRGGNISASDKASRHDQDIYLALSAIEVVAIGGKRVTENGLLAQDGVGETEGLGLDEVYIMIREITKRGNAYLWDGIVARFEASFPQEINTKMGIATTMTIREALIKNIIVKVAFKRNMHKKADINLNRAASIIFQVDRTDNSISKVARIFGMLENGKNHLGLDKSDEDYHDAVKALVHRDAIITYPEEEQDRRVVVLLAYQVMNETAAPTVIMKVEAQELRDSGVIITRSKKTGDDESMATEEKMAYALGTKGYHLDNLILLMENYELDVRPMDRPFILLTQAKYERSQVTKELHHATSSLLPETRAKRILKRRDKKFEQDQILAKQLSLEGSLLLTTLNESRALLIKQVSTNAKLTHDGHTTAMSDALVVVDRQVTLGNLVAVDNFGEIIAMTIINLADVEAELDPLQPSNFQQEAGDTARTEFADVGQFINSKAFWTNMIRNNVGHAITDGLGREIIGHMRARLILTGIGARIFHEALGPYGLRGIEEANAMPIALIRCLVVDVLILIRTMSFVRIAKGGEHCFSQLEKDRKENLIIDNEERQMFKLNDGEVCTVLDTVYYVMTLRVSGGRVQAYLVTQGGHVTEIDTKEIGLSPEMNGFTITRPAYTHVVVAFRAKELAIINLKLHIFGVLGREISTLDEAGLGVADQTLMNCIIRFVLADETYYTGPNKLLIDIFDRTSIRGATMLIQPLVVDADEKEVDDAGTRASDPRYRAHRIFSECDNKGILDIRKPKATMKVIPESIKQKLNSPAKPDIYSEIGYKAAEEVLYVEFPERFEHTAVTAEVRSGHLELRYGDQKSIQDASSGEIGGTAQKDATCLPVTVLLAVKKESIIYEEGTIIGHIKPDRRMYSFPRQEEGVNKALSAYRRSIGEGAITVGEQQKEFNKCEKLTLDQTNRLIEHAVAEYFEVEGRFPELLIDAASKGTGPGLLRAEGTRLAPPRYNTIYTIDDDGLIKAADLDSQEEHITREIGFLAFIVPSLLDGELIRIAGGRNLATNEIAAQNEDYELTILLGEAESLLLFSALGARIGEKLPIALYSISGGTAQSAGVFLILSPANPFDAVTGDVKYSMAPPLVLMWPLAAFNLMDVGKHLALPGVTDEQYFKPGTVSVHSRWDHEDDVYIGDENGWVTAINSTIVQAVQEATWNALVFVHDPTGNKAPMLDADHSLQPHDIFQNTEYADGIGISTEDNNTEREASAQLDAQAPADESIRELRLLWAQHHKILEDIMEETDGGVTPIDTEFSIALQLTADLQPGQFVYSGFNGRIGGGVTAREALAPRDILAFAHLDALYAETANYRAAAGARLGGHKVQSAGILRMTKTVLVIELSVNLLQYAADLASLYVHIQSEGYERVYINIAQAYTGDGPERIDPKQLKDPAVTTRSITPLVTEDALNIIKLEDGPKVAAFNARDVAAKLQQNNEGIGQFDEHYGDSAFVEWLDAGDQDTLTSVLSKRNQRLHGEFLLKKQQENLGGTPKRVKVGDAYMEPEKQANMPALAVPKLMAIIQGIKNNNVMDAGKSMTFVREIRTGHEFPSVMGTLNLDVQRGFFPAKHKAGQSNKLAGTGEIEAIEVADVTAVLVHNAQKLRAGGMFGASVENKQIVEAADAQGPVLVSYILVMRMLMTKVPHVGREESGADGLKDFEIQIKVSRLGEEAILEPNLRPKALGTAGKKRYTVIGIGMIKDAQDKRGKDREKRATVAFSIGVDVGMFALSEGVVDSGNLDEEERMYWGSFWVKTKNGDATIKSKKAKHRDTVYINVGISVTRKLGSFKDDYANVDRHFVGRVEIDTHGDVLGGNRDIVDGAQRKTFLEHVDIYVARKNPSYKQIQIRLKAEVWDASLDIDAVEGEVSSMYLVDPKTYTLEIYLSREAESLGNGLQPPVQVTPDQLGTRSITTTIFEPNGGYIDALKQIRKTSKIVLDGDLDVCSQGVAYEFTDQGSLFTGLQKLNYVDPVAEDVADTYQPTVEGRVLAFTYMGGASMNTDPEPWMNLKHDQVSIYIWLWPRKAWFFVYGVKFSEFMVEGLFLHGPRHIAADGVSGLKVVAEFAAREFTSKHVRLHMDVEMVPLWMSLMPFLFDHIDKKFNPRKWFKVGQQDAYHTLAYIEWIPVCATVGAWFATIQAALEVTGISYTHKDINTRLVPRNRVFKFQGGILGANGEAVDIPVATIRSANIDSVREDLAQPQLMRKAAGTAIGMIYDVSLLVLHAINGKEITARAPHIEGESQYLGQKRTPMKYYKVVKSEAEGAVRQDNQGIHSPMIHAMVHLWDLATQTLNNVISILGLENLMVVDAVVRPFLERAPGLWTQGVMPIEAKVHTRGRLGLADLESSLGMSPKIVLDKLMKNGALAKVIPVFEKTMGDVEEMHLNQRIETRIISLTKYEVIARSMAKIGEGFTNHASLSMRGLKKAIYRTRKKGLVSRQDHLGPQTAREVAVAIAPEVGRSLDIKVGVGVYDIWVRGLEILAQLDRRDEYFNYQAEELALEFADREGDMYRLHEEKNREGAGLIRGIHYDVDHQPLSLELLAFRPPTVFNIMVSPSQIVQQEKEGAFLVDAQVIGNLKDSAVQGQGTEVGIMDDVGYDNLGTFEFGTTMIRLDKEVTTKNNKKAQDNNVRIRFRVNRELKLREVLRDRRKSLGILNGLAKTDMNRVPRMAEDNDAYADTEILETEVRGIQKFLNPQLDVEAVRGFVAIMSEANEKKEKPAPFDGTDQDIKEDTFDEAVDKRGNGNQKLDANQFSDLDLAVKANVKFVPTLPAQGPAEPIHMKGKEIVVKENLRDPGKRAPGERSEDSKKMYVAEQDLNGVEQLADKVIKTNDSKVPTLQINQKDNDNAALNDGGLISFVTTADKYYADLKQVPANIALVAVYGASEERITKDIIKEFEVLDAAIVLTLYLKEIPGLRVESDVKAAELKAGGEENMVVSEPRDKKKEEEVFHKIDASNEIHVEKGAGKGIATGSDILPKTNTDRIMTILENSREGFADQQMKAEFETTFGKVHSGKLYKTAIPDHASLQDRDKTISAPREGLRVAEGEKRKIIDDGPVDLLSFPTRHEMASSRALKMQGYLVETQHLEPAATFFTSQYWCIVYTGDIIRYFKYLDGDWGTFSKSKLKKGPTLDKEENRVELLDLIPFIEYHAPEECNSNIFGISGLLRSTAAANRDRGMKLITHVQFEQDGKGLTNGSGVEPEEMDSVEEIDTIECNDIRTYCVIIARTEKVLIRADSRVIEIGATAANAKPIEFKMTEGRDVNEYPKTRITGCRADYEKIKLTESETEDFRKCIQDPEKYEIKDMAIGDPVLMLLDIHNEWVLGKFPETNLAKYLKDELTNLPNAAKKFKVMLPVAQQEEKLIIDAIRDLEPERDSLDAEGRGMIYT
>671231.5
PMSAFEWLPIIVNRAIIGDHSGLGEIAKHFYPNKDSLPKHIDAKRNGLDEYPSFYVSVGYPPRGDPNYKQLAQIINNNAVATTDARNLEAAIGLTASLLVTVRNLVGEEVAGFETLVAKLVKSGEIKEGELMDNIKSTKLELKATQFIGKQDSLAPLLAARFFGRISHSCVAKLILSTLAARSEGLGRVMEFKDRQDGEKKLIKSREVEAELEYADTGPRMFGTTIDVRPISETEGEIADGVTDCLKKDAVLIAGIRRSEEVEGDDEVIGTVGGFNFNPLQYSVLELLINRRLSTTTPAARKEGDGGSQRNLAGRIIEDYQIHPLKVYVEAERHSRDPNSQIVAIAGTHGRYIEILSLYPRYEMDIDLGDIYDVRQRIPGQDNAILTRVASGESQRNGSSHMHLNETIFIPGEEMEILEQVHSEGLGQNKSTDIQLLEYYNIMWPITPYVTDFPRVDHPSFEQKDVDDSARTESIRGSHEEHMRGSFALFAAEGGVIKREMYKFLVGVKYFTKTYAIVGWVSNAFADNTGCVDRQQDNVEKFLEGRVLEFVPSYYLGDREEKSTKQSEAKGGTIDILNSGMKLFVTARTLPMKLNPKAISVIIDMIETAYMAKTAFEEEDGTIRALEDRMDRKSNTLNQKKDRVLDIDMMNAVFAYQILAVTEDVNLGMFSYAYGIKKSGDGIGGVKEDGKGFHDQQAMDADKLAVILLEEFPMIALGDSSGLDFYGKADQETHPIMEINLDGGQARQRKTGVVLNRSDFPIEDCVSRQLKHCSASLKAKVLQVALGGSVILFGDFVQSTVPYAGSGPEINENKAIIKIVQTDAGRPKGVLGDYADGEKLGDQKPARDFDEYIEDMISVKRNDMQYVEERSGFDMRGKRVWNHGRIFDHNFTEHAAGSSKRTIKIEEGLGKYADMKEFTQSEEVQNPVYIMIVQAPLEHFAGEDDFTILDRKQFILIGGRREAVVTSDRKFNAKFGIYDLPGTMGRSTPATETAMTYHVPSAEGLIGKFVGKQEVEQRVTGGDPYRELGGTGKGPPTGELDAVGKFAAIGRKVEAAIVYVETQKVGTR--LL-AGI---LT-TGPPGEGMT-EG-IEN--V-VG-QQV-----EK-AI-F---G-RA--KMAP-H-V--R---RKVVFYDHSRQLAGLAKAITFSYKGEAEAEGMSKAKYIESVNGPKISQKILNILQSNAQHRFVDRLELSTIRAGGQQEMDNSASKAVINPQKDGEDPPKLELFLGYHPSSFIDDEEKSKIIAYEKHIYYVIDLENAANLEVPVYDFSQTEANAANSTETIKIVAIKKRARQELDEDRDEIREARKGATAAYKAQADSIVMADYGQTKTLTEANLVETGSLEIGLVEGSNVSRLEVHYIGRILGYGVFGYQEAIAKRLHLISKRILISIRVTTRAIGISDIELSKDPLSSSNVQDSGVMSELAKKVKANGCITIFISGMLRLVETVKIRSAVLRLFTDSGQLGAFNRMSGDRRKKKTAAQPNARPIASPNEIASEGCLSIGASDICYEGARKTFKVKVHIVEKASARNIGDKSTIGEVGTFQDGTKGDMDRGLKILKQSDDGVLMTKEDRHILDIPSQRDPLLLNTADTSYKEDHNSTLESAPREKLNDMFNRGEDTNAKILVIFGLRVRRPDAQIIEAPGYRIGHLIAWMQFLRTETKLPGRQAIKTVRLRAKEASPGMNLISLFGTRMSNNYLLINERSSMNQYAARELVSEYDIGGLGPAPSRSVSQQCMFPATVNSHPYLIVSDHKKQETTGEFTYDTDLFDYRFDNPMLEFWRKIWPAIGVYCMSVETNSSRQLKSFYQVCVAAEETGACSDLSFLKLCIDLRLTEIREATGVALPNNTVIDKAIGLDNDREQFWEYDKDKHDFQPNDLSERSTYDLLDNSDKKFQVAIAGKKLEDGTLSGVTVSIRYFAHDYEATRKYLGRFVPPLSVDGVFKQEYDGSKSEDADSTYWIFVNDDTKDIKIHKEEIQGMYRSRGSRGDRREELSIDEMQHLRYSSTRISANPPPEGGVRKALAEDAVLEIDFVGVATGYTSDQLDHILLIDIHIGIIFPEQPVIPIVERNRKTEGTGISAHHLKLVIAQIDFMLGKLIRKIDERDDFRLDAGTSTKGSAMALNAEMNSDVYIMARNHQKYYVLLPEKELQIIVLIENGPAARSMTTRRYIDKKSDFVAAIQGTVPLLLNARLIKLAEDSKGADKPGSETVLIRSRLGFNIYLFADAEEMERMLKVVADKAHYLIRREKVVKIVLQRQILTSITFYAHTVTVAELAVMQKLLIFGSTVDIRGNLRMDLLPPVNADVLKPLADQLIEKPVAHRLASTKSVISALTQLDPGDKNNKVLYGRHTNAAIGEIPLHVLLQYNIKANRTTAEVKKDAIIPPEGVKSSDKEINNVVDKRTPAAELAEIAWEGDQTHSSGDFFQGPLIQDETDVISKQDLQAWLSVYTTVVRTRGPQKLIRQQIAPLISAEVIATSDGRVSVSIDEIRELLISARRAAVTVSVFYARNKGDGIVSLSLFGEGRSLFMSIDLTLAIKGKVVSLDTVYIEEAGVTGFRANEIYFAGDSVEEDGADRIETYTVKQACGEVCGEEFMQWAEKAIRLYKLDRMLGLKYSPFALTPNDTVAVLLNAMVRTKAITSETVEGETAIIQASTGRGGAISASDKAARHDQDVYLASGAIEVVAIGGKRVTQNGLLAQDSVGETNGLGLEEVYIMIREINKRGNSYLWEGMVAKFEESFPEELNTKMLIATTMTIRESLMKNMIVKIAFKTNMHRKADVKLNRAASIVFQVDRGDNSISKVAIIFGMLESGKNHLGLNNSDESWHDAVKDIVHRDAVITYSEEEQDRRVVVTLAYQIMNEIAAPTVIMKVEADELRDSGVIITRSKKTGQDESMATEERMEYALGTAGYHLDNLILLMERYELDVRPMDSPFILLNQAKYTHKQI-KELRHATSSLLPETRAKRILKRRDPKFEKDQVLAKQLDLNGSLLLSTLNESKALLIKNVSTDAKLTHDGQTSALSSALVVVDRQVTLGNLIAVDNFGVIIAMTIITLADRDAELDPLKPSNFQEEAGDMANEDFAAVGQFILSKAFWTDMIRNNVGHAITDGLGREIIGHMRARLILTGIGAKIFHEALGPYGLRGIEEAEAMPIRLIRCLVVDTLISIRTMSFVRIAKGGEWCFAQLEKDRKENLIIDDDERNLFKVNDGSASTVLDTVYYVATLRVSGGNIKRFLITQGGQVTEMDTQEIGLAPIMNGYSITKPIYAHVAVAFRAKELFIINMKLHIFGVIGREISILDEAGLGVADQTLINCIIRFVLLDETYYTGPTKYLVYVFDRTSVRGATVLIDPLIVGADEKEIDDAGARASDPRTNAHKILSGCDNKGILDIRKSKKTMKVIPESIKQKLNAPAKPDIYSEIGYESAQEVLYVKFPQRFEHTAVTAEVRSGHLEMRYGDQKSIRDASSGEIGNIAQNAATCIPITVLLDVKNESIIDEEGTIIGHIKPDRRMNSFPRQEVGVNKAFTAYKKSIGEGNITVSSRQREFNKDEELTLDQTNRVIEKGVAEYFDVDGRFPEILIDAKNKGTNPGLPRAEGTKLAPPRYNTIHTVDDDGLIKAADLQSQEEDITREIGFLAFIIPSLLDGELIQVANGRSVATHEVQAQREDYELTILLGEAESLLLFNSLGARIGEKLPVALYSIAGETTQSAGIFLILNPANPFDQYTGIVKYSMAPPFPLMWPLAAENLMDEGKHLALKGLTDEQAFQPGTVGVFSRWDHDEIIYIGDNLGWNTALNYAIVQDLEEENWNKFVFIYDQTGNQIPLMDADHSLQLHDIFHNLEYAGGIGVSTDDESSESVGAAQLDTETPADKCIRELRLLWAHHNKILVDIIKETDGGVRPIDTEFSIALELTEDLQPGQFVYSNFNGRIGNGVTAKESLAPRDILRFAHLDDLYAETAKYSDAAGARLGGHKVKSANILDMDRTILVIALSVNLLQYAADLAPLYMHAQSEGYESIYINVAQIYTSSGPELVDPKQLKNPAVTTKSITPLVTEDAMNIIKLSDGPKVAAFNERSIAAKLEQNGEGVGQFDEPYGDSAFMEWLEAGDQDTLTAVLSKRKKRLHNKFLLSKQAENLGGTPERVTVGEAYMEPEKQENLPALAVPALMAIIEGIKLNSTMDAGSGMTFVREIRIGNEFPSVMGTLNLDVSRGLFPAKHKAGEKNKLAGTGEIDAIEVADVAPVLLHGKKDLRAGPEFGAAVQNKQIVASADAQGPVKGSIILVMQTVISKVPHDGREESGAGGLKDFEVPIDVSHLGEEAILDPNLSPNALGTAGKNTYTVINIGMIKEAQDKRGKDREKRAREAMLIGVDPKMFALSEGVVDSGNFDEEERMYWGCFRVKTKNGEAMIRSKKARHRNTTYVNVGISVTRRLGSFKDSYANVDRHFVGRVEIDTHGDVLGGNRDIVDGSQRKTLLENVEIYVSRKSPSYKNVQIKLKNEVWDASLDIDAVEGDVRDLYLVDAKTYTLDIYLSREAESLGNGLQPIVPVTPDQLGTKSITTTVFEPNGGYLDALKQIRKTSNIVLDGDLDICKRGVAYEFTDTGALFTGLGKLNYVPPVAEDLSEKYQPTIEGRVLSRIYMNGATMNTDPEPWMNLKHDKQPIYIWLWPYKAWFFSLGAKYSKFMKEGIFLHNPRHINANGVSGLKIVIEFAARDFTSKNVRLHMDVEMVPIWMSLTTFLFDHVDKKFDPRKWFKVGQQDGYHTLAYPEWIPVCATEGAWFATIQAALEVTGISYKHKDENVRLVPRNNVYKFEGGILGANGERVDIPVATIRSANIKSVREGLAQPQVARKAAGNVIGLIYDISLLILKANNGAEITAKAAHIKGDPNKEGQKRDTIKYYKVVRQEDEGAERQGDRGIHTPMIKAIVHLWDLASKTLNDVLAILGLENLMVADATVRHFLERPPGLWTQDVRPVEAKVHAQGRFDLPDIESSLGLAPKIILDSVMQDGAINKLIPVIEGNWGDVDEMALNEKINSRFISYTKYEVIARSMAKIGESYTNHAELSMRGLEKAIYRTREKALVNRQDNLGPLTARDLAVAFAAEVGRSLDIKVGVQVYIIWVRGMEILAQLDRRDKYFNYKAESLALEFAGRDSDIYPLHEEKNREGEGAIRGIHYDADHQPLSLELLAFRPPQVFNIMVGPRQITQHNKETAFLIDALLIGNLKDSAVQGQGVNIGILDDVGYDNLGTFEFGNTMIRLDKEVTTKNNKKANDNNVRIHFRVKRELKLREVLRDRRESLGLLNGQDRTDMNRVPRMAEDNDAFTDTIILETEVRKIEKFLNKQLNIEAVRGFAAILSEAKQKAEKPAPFSSTDQDIKEDTFDESVDKRGNGNQKLDANQFSDLELAVKANIKFVPTLPAQGPAEPIVMKGKEIVVKENLREPGARAPGERSEDAKQMYVADQDLDGVEQLADKVLKTNDSKIPTLQINQKDNNKAAINAGGLITFVTTAEKYYADLKKVPASIALDAVHGAKEKRISKDIIKEYSVLDEAIVLTLTVEEIPGLRTERDVKASNLKAGGEENMVVSEPRDNKKESEIMHKIDASNEIHAEKGAGKGIASGSDIIPKTNSDRIMTTIENSREGFAAAALKAEFETTFGKVHSGKLYKTKVPSHASLSDRDKTIVAPREGLRVAEGEKRKIINDGPVNLLSFAVRHELADSRGLDMQHYLIETQHLEQAATFFTSNYWCIVYTGDVIRYFKYLDGDWGTLSKAKLKKGITLDKEENKAVELDLAPFVEFHAPEESNSNIFDISGQLRSTNAANRDRGKKLITHVRFEQDDKGLANGSGVDPDEMDSIEEIDTIESDDIREYCVISARTEKVLIRAKTRVIEIGATAANAKDIEFKMTEGRKIKEYPKTRITGCRADYEKIKITESETEDFRKCMNDPEQYEIKDKVISNPILLLLDLHNEWVLNKFPSTVLAKYLVKELTNLPQAAKKFKVMLPVAQQEEKLILDSIRDLEPERESLDAEGQGQIYT
>713051.4
PTGAFDWLPIITNRAVIGDHSGLGPIAKHFYPAKDSLPKHVDANRNGLDEYPTFYVSVGYPPRGDSNYQQLAKIINNEAVATTDARHTEAALGITASLLVSVRNLVGDEVAGFESLVAKLVKMGDIREGEMMRNIKCTKLELKATQLIGKKDSASPVLAARFFGIISHSSVAKIILSTLAKRSEGLGRVMEFRDRHDGEKNLIKARETEAELEYADTGRRLFGTTVAVKPISEVEGEVADGLTSCLKKQAVELAAIKKAEEVEGDDEAIGTVGGFNFNPLDYAVLELLINRRLSTTTPVARKEGDGGDQKELSGRVVEDYPIPPLNVYVEAERHQRDPSAQIVAIAGTHGRYIEALSLYPRYEMDTDLGDIYGVRQRIPGQDAAVLARVAAGESKRNGASHMHLNETVYIPGEEMEILEQVHTEGLGQNKTTDIQMLRYYNIMWPITPYVTDFPRIDHPSFEQKDVDDVAHTKSIRGEHEEHMRGSFALFAAEGGVIKRGMFKFLVGVKYFTKTYAIVGWVSNEFADNTGCVDRQQDNEEEFLDGRVLEFVPSYYLGDREEKSTQQAEATGGTIDILNAGMRLFVVARTLPIKLNPKAISVIVDLIEKAYLAKTAWEEEDGIIRALEERMDRKSNTLNQKKDRVLEIDMMHAVFAYQIVAVTAEVNIGMFSYAYGIKKEGDNIGGVKEDDKGFHDQQAMDADKLAVMLLEEFPMICLGDSSGLPLYGKADQETHPVMEINLDGGQARHRKTDVVLNRTDFPIEDCVEKQLKHCAAALKAKVLQIALGGSVILFGGYVQSTVPFNGSGPEINENTAIIKIVQTKAGRPKGVLGDYADGEKIGDQKPARDFDEYINDMISVKRNDMMYIEERSGFDMRGKRVWSHARIFDHCFSEHAAGASKKTKKIEEGLGNYMNMKEFTQSDESQNPIVIMIVPAPLEHFAGEKDITVIDRQAFILIGGRREAVVTNDRKFNNKFGLYDLPGTMGRSTPATETAMTYHVPSAEGLIGKFVGHQEIEQRVTGGETYRELGGTGKGPPTGGLNAVGKFAAVGRKVEDPIVYVATQKEGTREALIHAGIATAIQGTGPPGEGMTKEGTIENREVRVGFQQVHKRRIENKAIPFAVPGIRALAKMAPNHDVALKQDYRQVIFYQYSRQLVMLASAITFSYKGLAYAEGMSKAQYVTSVNGPKVSRKILNILQNDAQHREIDRLEIATSRFGGQQEMDHSAADQVIKPQKDDEDPPKLEIFLLYHPASFLRAEEVSKVTALERLIFYVMDLERAANLEVVVYQFSGTEANSANATESVKIKAIKSRARQANDEGRDEVREAHDGATAMYKAQTAAITMADMGQTDTLVEANLIETGDLEVGLSGSSDVSRLEVHYLGSVLGPGAFGYQEEIARRLHLISNRAVISIKVTVSATGISDLSLAADPLSSSRVKNSGVMKELAKAVKANGAISIFTSGMLRLVTTVAVRSVVLRLFSDAGQMGAFQRTSGCQRKKKTAAQINARPINSPNEVASEGCLNIGAADICVEGARKTFQVKVSRVEKASARNIGDKATVSEVGIFQDGDKGDMSRGQKIVKQRDDGVMTTREDRRILDVPSQRDPLMLNTADDSYKDDHNSTLESAPADKVHAMFRRGEETNAKILVIFGLRVRQPDAQVIQAPGNRLGHLIAWGEYLDTETKLPGKQAIKTVRLRAKEASPGVGLITLFSTRLSNNYLLINERSSMDTYVARELTREYDTDGIGPAPSRSISQPCMFPATIGPHPYLDIADHKKQETTGEFIYDTDLFEYRFDEPMLEFWRRVWPAIGVYRMSVETDARKQLKAFYEVCVASEDTGACTDLTFLKLCIELRLTDIREATGVALPNQTVVTKALGLDNDRQQFWEYEKDRHEFQPNKLSERSTYDMLTEAEKKFQVAIAKKKLEDGTLSGVTIAIRYFAHSYEATRKYLGEFANPLAVAGVFKQVYDGSKQEDAESTYWIFVNDDTEDIKIHKEEIQGMRRSRGTRGDRREELALDEVQHIRFSKTRISANPAPDGGVRKALAEDAVLEIDFVTVSTGFTSDQLDHILLIDVHIGMIFPEQPVIPIVERNKSTEGTGMSAHHIKFVVAQIDFLLGKLIRRIDEQDDFRLHAGTSTKGSVMALNAGMNSDVYIMARNHQKYYVLLPEANLQIIVLITNSPPARSMNIRLYIDKKSDFVAAIQGSVPLLLEARLLKLAEDKKGADKPGSPTVLIRNRLGFRIFMYADNDEIERMLKVVADQAHYLVRRAKVVKIVLQRQILTSVTFYASHVVVAELAAMQKLLIFGSTVDLRGQLRMDLLPAVAADVVKPLVDQLIKKPVAKRLASTKSVISALTELDPGDKNNRALYGRHTNVAIGEIPLHVLLHYNIAASRTTAEVKKEAIIPPEGIKASNKEINQVVDTYCPAGELAEIAWEGEETHDTGAFFQGPLAQDETDGVSKQSLQAWPSVYKTVVRTRGPLKLIRQQIAPLISAEVVATYDGRVSVEIDEIVELLINARRAAVAVHVFYSRNKGEGIVSLNLYGEGRSLFMTIDLTLRITGKVVGLNTVYIHEDGVSGFRANELYFAGDSRQEDGADRIETYTVKQAAGDVCGEEFMQWAEDKTHIYKLDRMLGLKYSSFALTPNETVYVLLNVMVRTKSIATETIEGETEIIQASAGRGGDIGASDKASRHDQDVYLAESAIEVIAIGGKRVTENGMLSQDSVGETKGMGLDEVYIMIREVEKRGMSYLWGALVARFEAVFPEEINTNMTIATTMTIRATLVKNIIVKVALKTNMTKKADTKLTRCAPIVFQVDRADNSISKVAIIFGMRENGRNHLGLNSSDEDWHEAVEDILHRDAVITYPEEEQDRRVVVLIAYQIMNEVATPTVIMKVAADELRDSGVVITGSKKTGEDETMATEERMDYALGTKGYMMDNIILLMEDYVLDVRPMDSPTIKLSQSKYEISQVTKELHHATSSLLPEAAEKRLLRRRDPKFEQEQVLSKQVSLDGGLVLTTLNESKALLIKNVSTDAKMTHDGHATALSDALVVVDRQVTLGNLVAVDNFGLIIAMTIIVLADQNADLDPLKPSNFSDEAGDTAKTVFAAVGQFIRSKAFWTDMIRNNVGQAITDGLGREVIGHMRARLILTGIGAIIFHEALGPYGLRGIEEADAMPVILIRCIVVPTLISIRTMSFNRIAKGNEHCFAQLEKDRKEHLIVDQEEQSLFKVNNGAACTVLDTVYYVATLRLSGGRVKPFLVTQGGQVTEMDTKEIGLAAEMNGFAITRPIYAHVAVVFRAKELAIISMKLHIFGVIGREITVLDEAGLGVADQTLLNCIIRFILVDESYYTGPAKLLINIFDRTAMAGATVLIDPLVVEADEKDVEDAGKRASDPRTSAHNIYSQCAGKVILDIRKPKKTMKVVPETVRQKLNSPAKPDVYSEIGYAAAEEVLYVDFPQRFEYTQVTVEVRSGHLDLRYGDQKSIRDASSGEIGGIAQNAATCLPVTILLSVKQESIIYEDGVIIGNIKPDRRMPSFPRQEEAVNAVLQAYLRSIGEGCITVDERQREFNKCEKLTLDQTNMVIEKNVAEYFAVAGRFPKLLIDAKEKGTGPGLLRAEGTRLAPPRYNTVYTDDDDGLMRAADLDSQEEKITRQIGFLTFIIPSLLDGELIRIAGGRNLASQEVGAQEEDYNLAILIGEAESLLLFAALGARIGEKLPVALYSISGNTAQSAGVFLVLQPANEFDKRTGELKYSMAPPLYLMWSLAVDCLMEVGKALATKGVTDEQYFKPGSVNVFARYTHEEGVYIGDVLGWATAQNAVLQQAIEENAWNKLIFVHDATGSRAPMMDADHSLQLHDIFADTEYAGGIGVERRDANSESVEAAQLDQQEPADAVIRELGILWAQHHKILEDIMKETDGGVAPIDTPFSVALRLTKDRQPGEFVYSGFNGRIGRGITAREALAPQDILAFANLDQLYAETAAYDEAAGARLGKHTVDSAGMLKMSKTILVIKLSVNLLQHAASLAPLYLHANSEGWDATYINIAQAYTSDGPEQVDPRQLKDPAVTNKSITPLVTEDALNIIKLEDGPKVAAYNQREIAAKLKQNGEGIGQFDEHYGDSAFMEWLDAGDQDTLTAVLSKRTKRIHKDFLLAKQEENLGGTPERVTLGKAYMEPEKRETIPALKVPSLMATIESIKKDSIMDAGAGMTFVREIRLGSGFPSVMVTLNLDVQRGVFPAKHKAGEPDKLAGTGEIDALEAADVAPILMHNRQEMRAGPELGAAVQNKQIVASADAQGPVKGSWILVMDSLMTKVPHDGREESGADGLKDFEIPIKISRLGEEAILEPSLRPKALGTAGKRSYSLINIGMIKEAQNRRGKDRDKRAREGMKIGVDLKMFALSEGVVDSGNFDDEERMYWGCFNVKTLNGEAVIRSKKAKHRDTTYVNVGISVTRKLGSFKDNYANADRHFVGRLEIDTHGDVLGGNRDVVDGAQRKTYLENVNIYISRKNPSYKHVQIRLKEPVWDASLDMDAVEGSVRNAFLVDPKTYTLDIYLAREAESLGSGFQPIVQVTPDQLGTKEITTRIFEPNGGYLDALKQVRKTEAIVLDGDLDSSARGVAYEFTDTGSLFTGLGKLNYVPPVAEDIQGTLSPLIEGRVLADVFKDDATMNIDPEPWANMKHDETRMYLWLWPKKPWVFVKAADHVPFAMKGDLLHNPRHIGADDVIGVKVVADFAASAFTSKDTRIHMDILMVELWQSLYSFIYDHLEKKFGSRKWIKIGLQEEYVHLAYPEWIEVCGTVGAWFATIQAALEITGISFTHPLINTRLLPKNRVFKFEGGILSANEPRVDIPVAFIRSSNINSVREGLAGPQVVRKSAGAVIGLLYDDMLQVLQAANGFEITARPAHVQGEKQKVGQKREPLRYYKVVSSEEEGALRQTDQGIHSPMIHKMVHLWDLALKTLNEVISIIGLENLMVADAFGRPILERVPGLWTQGVRPLEAKVHTKARADLADVESSTGMQPKVILDALMQDGALSKMMPVLEDVAGDVTEMKINQKIQSRFISITKYEVIAHSMTKMGEGFTNHAGLSLKGLEKAIYRTREKGLVARDDYLGPETARKIAVAIAPEVGHSLTIKVGVGVYKIWVRGMEIMAQVDNKDDYFNYRAESLALEFADHDGEMYPLHEEKNREGAGAIRGIHYDADHQPLSLELLAFRPATVFNIMVSPRQIVQQDKEGAFLVDAMIIGNLKDSAVQGQGAQTGILDDVGHDNLGTFEFGQTMIRLDEEVTTKNNRKAEDSNVKVRFRVHRELKLREVLRERRKSLGILNGLEKTDMNRVPKKAEDNDAYNDTEILETEVRRIQKFLNPQLDTDAVRGFAAIMSEAKEKKEKPAPFDGTGQDIKEDTFDEAVDKRGNGNQKLDANQFSDLDLAVKANVKFVPTLPAQGPAEPIHMKGKEIVVKENLRDPGNRAPGERSEDSKQMYVAEQDLNGVEQLADKVIKTNDSKVPTLQINQKDNDNAALNDGGLISFVTTADKYYADLKQVAANIALGAVYGASEERITKDVIKEYDVLDAAIVLTLYVKEIPGLRTNSDVKASELKAGGEENMVVSEPRDKKKEEEVFHKIDASNEIHVEKGAGKGIAAGSEILPKTNSDRIMTLLENSREGFAEQKMKAEFETKYAKVHRGKLYHTKIPDHATLSDRDKTIAAPREGLRVAEGGKRKIRNDGPVNLMSFAKRHELANSRTHTMQGYLVETQHLEHADTFFRSEYWAIVYTGDVIKYFKLLDGDWGTLAKSKLKKGTHLAEEERTISQLDLAPFVEIHAPEEANSIIFGVSGILKDTAAVNRDRGMKLITHVKFEQHDKGLTNGSGVEPDQMDSIEEVDTMECDDMRKYCVIQARTQKVLIRNRARVIEIGATFANGKAIEFKMVDGRNINEYEKTRLTGCRADYEKIELTQSETESFRKCIMDPEMYEIKDILLSDPILLLLDLHNEWVLAQFPDTVLAEYMVPELSNLPGARKSLKIMLPVAQEEEKLVLDRIRDLEPERESLDAEGQGKIYT
>713059.3
PSSAFEWLPIIVNRAIIGDHVGLGAIAKHFYPKQDSLPKHANAKRKGLDEYPHFYISVGYPPRGDPNYKQLAQIINNQAVATTDARDLEHAIGITESLLTGVRNLIGDEVAGFNSLVAKLVKMGDIREGELLANIKCTKLELKATQFIGKHESLAPLLAARFFGKISASCIAKLILSTLAARSEGLGRVLEFKDRHDGEKRLIKAREVEAELEYAETGRRMFGTTIEVRPISETEGEVADGITSCLKKDAVEIAAIHRAEEVEGDDETIGTVGGFNFNPLEYSVLELLINRRLSTTTPAARKEGDGGDQRELAGRIIEDYAIDPLSVYVEAERHRRDPSSQIVAIAGTHGRYIEVLGLYPRYEMDTDLGDIYEVRQRIPSQDAAVLTRVAAGESKRGGASHMHLNETIFIPGEEMEILEQVHTEGLGQNKSTDIQILYYYNIMWPITPYVTDFPRVDHPSFEQKDVDDSARTESIRGEHEEKMRGSFKLFKAEGGVIKRALYKFLVGVKYFTKTYAIVDWVSNEFADNTGCVDRQQDNAEKFLEGRVLEFVPSYYLGDREEKCTKQSEAKGGTIDILNSGMKLFVTARTLKMKLNPKAISIIIDLIELAYLAKTAFDEEDGIVRALEERMDRKSNTLNQKKDRVLDIDMMNAIFAYQIIAVTEEVNLGMFSHAYGIKKEGDNIGGVKEDGKGFHDQQAMDADKLAVILLEEFPMITLGDSSGLPLYGKADQETHPVMEINLTGGQARQRKTDVVLNRTDFPIEDCVQKQLKHCAEALKAKILQIALGGSVILFGGFIQSTVPYNGSGPEITENAAIIKIVQSKAGRPAGVLGDYADGEKIGDMKPARDFDEWIEDMISVKRNDMMYIEERSGFDMRGKRVWSHARIFDHNFSEHAAGSSKKHIKIEEGLGNYMNMKEFTQADEKQTPIVIMIVPAPLEHFAGEQDITVLDRKAFILIGGRREAVVTNDRKFNNKFGLYDLPGTMGRSTPATETAMTYHVPSAEGLIGDFVGKQEIEQRVTGGDAYRELGGTAKGPPTGSLNAVGKFTAIGRKVEDPIVYVATQKVGTRPAVLHAGIDTALTGTGPPGEGMTKEGTIENREVRVGFQQVHKRRIEKKAIPFAVPGIRALQKMAPNHQVALRQDYRQVIFYEHSRQLKTLAPAVTFSYKGLAYAEGMSKVQYLESVNGPDTARKILNILQGTAQHREIDRLEIATERFGGQQEMDHSAVGEVIKPQKDDEDPPKLEIFLLHHPASFLRDEEASRITAYERLMFYVMDLERAANLEVVVYDFSQTEANGENETESVKIKAIERRAKQAREEGKDEVRISRDGTTAVYKAQGRAVSMADLGQTEVLLEANLVETGELEVGLSGSSDVSRLEVHYLNQILGPGAFGYQEAIAARLHLVPKRVPISIKITLKAWGISDLALSQDPLSSSRVNNSGVMHELAKDVKANGAITTFASGMLRLVATVTIRSVVLQLFADAGQLGAFLRQSGGQRKKKTAAQANSRPIASPNEIARAGCLNIGKSDICKEGVRRSLYVKVSRVEKASARNIGEKATISEVGLFQDGTKGDMERGETILKLQDDGVLVTKDDRRILDVPSQRDPLNLNTADSSYGDDHNSTLESAPSDKLHAMFQRGEETNKKILVIFGLRVREPDYEVIEAPGDRIGHLIAWQAFLDTETKLPGRQALKTVRLQKKEASPGMGLITLFGTTMSNDYLLINERSSMDTYAARELNRPYQTDGIGPAPSRSISQPCMFPATVGPHPYLSIADHKKQETTGEFIYDTDLFEYRFDGPMLDFWRRIWPAIGVYCMAVDTKASKQLKAFYEVCVAIDDTGACTDLTFLKLCVELRLTSIREATGVALPNKTVVSKALGLDNDREQFWEYEKDKHTFQPNKLSERSTYDLLTDEKKKFQVAIAGQKLEDGTLSGVTIEIRYFAHEYEATRKYLGEFANPLVVDGVFKQEYDGSKTKDAESTYWIFINDDTGDIKIHKEEIQGMRRSRGTRGEQCEELALDEIQHIRFSKTRISANPAPDGGVRKALAEDAVLEIDFVAVTTGFTSDQLDHIMLIDVHIGIIFPEQPIIPIVERNKTTEGTGISAHHIKFVVAQIDFLLGKLIRRIDERDDFRLRAGTSTKGSVMALNAEMNSDVYIMARNHQQYYVLLPEKELQIIVLMENGPAARAMTARLYIDKKSEFVAVLQGAVPLLLNAQLLTLAEDEKAADKPGSPTVLMRNRLGFRIYYFADNEEIERMLKVVHDQAHHLVRRSMVVKIVLQRQILTSVTFYAHTVTVAELAAMQKLLIFGSTVDIRGSLRMDLLPAVAADVLKPLADQLIKKPAAKRLASTKSVISALTQLDPGDKNNHALYGRHVNAAIGKIPLHVLLHYNIEAARTIAEVVKEAVIPPEGVKSADKEINKVVDTYCPAGELAEIAWEGEETHSSGDFFQGPLIQDETDTVSKQDLQAWLSVYKTVVRTRGPQKLIRQQIAPLISAEVIATSDGRVSVDIDEITELLINERRAAVAVHVFYARNKGEGIVSLSLYGEGRSLFMAIDLTLAITNKVVSLDAVYIQEEGVTGFRANEVYFAGESKDEDGADRIELYTVKQACGEVCGSEFMQWAEEAIVLYKLDRMLGLKYSSFALTPNETIAALLNTMVRTAKISTETVEGETKIIQASAGRGGNISASDKASRHDQDIYLADNAIEVVAIGGKRVTENGLLAQDSVGETKGLGLDEVYIMIREITKRGNAYLWDGVVARFEASFPQELNTKMGIATTMTIREALIKNIIVKVAFKRNMHRKADINLNRAASILFQVDRTDNSISKVARIFGMLENGKNHLGLDKSDEDYHDAVQQLVHRDAIITYPEEEQDRRVVVLLAYQVMNENALPTVIMKVEAQELRDSGVIITRSKKTGDDESMATEERMDYALGTKGYHLDNLILLMEHYELDVRPMDCPFILLTQAKYERGQVTKELHHATSSLLPETRAKRILKRREKKFEQDQVLAKQLSLEGPLLLGTLNESRALLIKKVSTNAKLTHDGHSTALSDALVVVDRQVTVGNLIAVDNFGHIIAMTIIALADVDAELDPLTPSNFQEEAGDTAREEFAEVGQFINSKAFWTDMIRNNVGHAVTDGLGREIIGHMRARLILTGIGARIYHEAMGPYGLRGIEEAGAMPITLIRCLVVDVLILIRTMSFVRIAKGHEWCFAQLEKDRKEQLIIDNEERQLFTLNDGEDCTVLNTVYYVLTLRVSGGRVAPYLVTQGGQVTEADTQEIGLNPEMNGFAITKPAYVHVVVAFRAKELAIINMKLHIFGVLGREISTLDEAGLGTADQTLINCIIRFVLADETYYTGPTKLLIDIFDRTSIRGATVLIQPLVVGADEKEVEDAGNRASDPRYHAHKIFSECDNKGILDIRKPKDTMKVAPESIRQKLNSPAKPDVYSEIGYAAAEEVLYVEFPQRFQHTAVTAEVRSGHLELRYGDQKSVRDASSGEIGNIAQKAATCLPVTVLLDVKGESIIYEDGTIVGQIKPDRRMYSFPRQEEGVNKALSAYKRSIGEGAITVGSRQKEFNKCETLTLDQTNRLIEKSVAQYFEVEGRFPELLIDAKSKGTGPGLPRAEGTRLAPPRYNTIYTDDDDGLIKAADIDSQEEHITREIGFLAFIVPSLLDGELIRIAGGRNLATNEVAAQDEDYELTILLGEAESLLLFSALGARIGEKLPIALYSISGNTAQSAGVFLILSPANPFDKATGNVKYSMAPPLWLMWPFAPYNLMDIGKHLALPGVTDEQYFKPGTASVQDRWTHEDDVYIGDENGWVTAINHVIVQAVADATWNALVFVHNPTGNKAPMMDAEHSLQPHDIFENSEYAGGIGITIDDNNAEREASAQLDAQAPADESIRELRLLWAQHHKILEDVMKETDGGATPIDTEFSIALQLTADLQPGQFVYSGFNGRIGGGVTAREALAPRDILAFAHLDTLYAETAKYTEAAGARLGGHMVTSAGILRMAKTILVIKLSVNLMQYAASLAPLYLHIQSEGYERIYINIAQAYTSDGPERVDPKQLKGPAVTTRSITPLVTEDALNIIKLEDGPKVAAFNSREVAAKLQQNSEGIGQFDENYGDSAFMEWLDAGDQDTLTAVLSKRTQRLHGAFLLAQQLENLGGTPERVKVGEAYMEPEKQSTAPALAVPKLMAVIQGIKLDNVMDAGKGMTFVREIRLGNEFPSVMITLKLDVQRGIFPAKHKAGDPNKLAGTGEIEQIEVADVTAVLVHNQQKLRAGTMFGAAVENKQIVEAADAQGPVKISYILVMQTFMTKVPHVGREESGADGLKDFEIPIKVSRLGEEAILEPSLRPKALGTAGKKRYTVIGIGMIKDAQDKRGKDREKRAAVAFSIGVDVSMFALSEGVVDSGNLDEEERMYWGSFWVKTKNGSATIKSKKAKHRDTTYINVGISVTRKLGSFKDDYANVDRHFVGRVEIDTHGDVLGGNRDIVDGAQRKTFLEHVNIYVARKNPSYKQIQIRLKDEVWDSSLDIDAVEGEVRSMYLVDPKTYTLEIYLAREAESLGNGLQPVVQVTPDQLGTRSITTTIFEPNGGYIDALKQIRKTSKIVLDGDLDVCSQGVAYEFTDQGSLFTGLQKLNYVDPIAEDVADTYQPTIEGRVLAFLYMGGATMNTDPEPWMNLKHDQTSIYIWLWPHKAWFFLYGAKFSEFMVEGVFLHNPRHIAADGVSGLKVVAEFAAREFTSKHVRLHMDVEMVPLWMSLMPFVYDHIDKKFDPRKWFKVGQQDAYHTLAYVEWIPVCATEGAWFATIQAALEVTGISYMTPEENVRLKPKNQVYKFQGGILSANEDRVDIPVATIRSANVDSVREDLAQPQVFRKAAGTGIGSIYDFGLMVLHAINGKEITAKAPHIEGESQYVGQKRPGARYYRVVKSEAEGAFRQDDRGIHSPMIKAMVHLWDLATQTLNNVISVLGLENLMVVDAITRPFLERAPGLWTQEVRPVEAKVHTRGRLGLADLESSLGMAPKVVLDPLMQNGALAKVIPVIESTAGDVEEMHLNQRIESRIISLTKYEVIARSMAKVGEGFANHASLSMQGLKKAIYRTREKGLVSRQDHLGPQTARQAAVAFAPEVGHSLDIKVGVGVYDIWVRGLEILAQLDRRDKYFNYRAEELALEFADREGDMYKLHEEKNREGAGTIRGIHYDAEHQPLSLELLAFRPPTVFNIMVSPNQIVQQEKEGAFLVDAQVIGNLKDSAVQGQGTEVGILDDVGYDNLGTFEFGTTMIRLDKEVTTKNNKKAQDNNVRIRFRVNRELKLREVLRDRRKSLGILNGLTKTDMNRVPRMREDNDAYNDTEILETEVRGIQKFLNPQLDVEAVRGFVAIMSEAKEKKEKPAPFDGTGQDIKEDTFDEAVDKRGNGNQKLDANQFDDLDLAVKANVKFVPTLPAQGPAEPIHMKGKEIVVKENLRDPGNRAPGERSEDSKQMYVAEQDLNGVEQLADKVIKTNDSKVPTLQINQKDNDNAALNDGGLISFVTTADKYYADLKQVPANIALGAVYGASEERITKDVIKEFEVLGAAIVLTLYLKEIPGLRVESDVKAAELKAGGEENMVVSEPRDKKKEEEVFHKIDASNEIHVEKGAGKGIATGSDIRPKTNTDRLMTALENSREGFADQKMKAEFETTFGKVHSGKLYKTEIPDHASLQDRDKTIAAPREGLRVAEGEKRKIINDGPVDLLSFPKRHEMASSRAMKMQGYLVETQHLEDAATFFTSQYWCIVYTGDLIRYFKYLDGDWGTFSKSKLKKGPTLDKEENKVELLDLIPFVEYHAPEETNSNIFGISGTLRSTAAANRDRGMKLITHVQFEQDGKGLTNGSGVEPEEMDSIEEIDTIECADIREYCVIAARTEKVLIRADSRVIEIGATAANAKAIEFKMTEGREVNEYPKTRITGCRADYEKIKLTQSETEDFRKCIQDPEKYEIKDKVLGDPVLMLLDIHNEWVLGSFPSTALAKYLREELTNLPDAVKKFKVMIPVAQQEEKLIIDQIRDLEPERDSLDAEGRGQIYT
>713059.8
PSSAFEWLPIIVNRAIIGDHVGLGAIAKHFYPKQDSLPKHVNAKRKGLDEYPHFYISVGYPPRGDPNYKQLAQIINNQAVATTDARDLEHAIGITESLLTGVRNLIGDEVAGFNSLVAKLVKMGDIREGELLANIKCTKLELKATQFIGKHESLAPLLAARFFGKISASCIAKLILSTLAARSEGLGRVLEFKDRHDGEKRLIKAREVEAELEYAETGRRMFGTTIEVRPISETEGEVADGITSCLKKDAVEIAAIHRAEEVEGDDETIGTVGGFNFNPLEYAVLELLINRRLSTTTPAARKEGDGGDQRELAGRIIEDYAINPLSVYVEAERHRRDPSSQIVAIAGTHGRYIEVLGLYPRYEMDTDLGDIFEVRQRIPSQDAAVLTRVAAGESKRGGASHMHLNETIFIPGEEMEILEQVHTEGLGQNKSTDIQMLYYYNIMWPITPYVTDFPRIDYPSFEQKDVDDSARTESIRGEHEEKMRGSFKLFKSEGGVIKRALYKFLVGVEYFTKTYAIVDWVSNAFADNTGCVDRQQDNTEKFLEGRVLEFVPSYYLGDREEKCTKQSEAKGGTIDILNSGMKLFVTARTLKMKLNPKAISIIIDLIELAYLAKTAFDEEDGIVRALEERMDRKSNTLNQKKDRVLDIDMMNAIFAYQIIAVTEEVNLGMFSHAYGIKKEGDNIGGVKEDGKGFHDQQAMDADKLAVILLEEFPMITLGDSSGLPLYGKADQETHPVMEINLTGGQARQRKTDVVLNRTDFPIEDCVQKQLKHCAEALKAKILQIALGGSVILFGGFIQSTVPFNGSGPEITENAAIIKIVQSKAGRPAGVLGDYADGEKIGDMKPARDFDEWIEDMISVKRNDMMYIEERSGFDMRGKRVWSHARIFDHNFSEHAAGSSKKRIKIEEGLGNYMNMKEFTQADEKQTPIVIMIVPAPLEHFAGEQDITVLDRKAFILIGGRREAVVTNDRKFNNKFGLYDLPGTMGRSTPATETAMTYHVPSAEGLIGDFVGKQEIEQRVTGGDAYRELGGTAKGPPTGSLNAVGKFTAIGRKVEDPIVYVATQKVGTRPAVLHAGIDTALTGTGPPGEGMTKEGTIENREVRVGFQQVHKRRIEKKAIPFAVPGIRALQKMAPNHQVALRQDYRQVIFYEHSRQLKTLAPTVTFSYKGLAHAEGMSKVQYLESVNGPDTARKILNILQGTAQHREIDRLEIATERFGGQQEIDHSAVGEVIKPQKDDEDPPKLEIFLLHHPASFLRDEEVSRITAYERLMFYVMDLERAANLEVVVYDFSQTEANRENETESVKIKAIERRAKQAREEGKDEVKSSRDGATAVYKAQGSAVSMADLGQTEVLLEANLVETGELELGLSGHSDVSRLEVHYLNRILGPGAFGYQEAIAARLHLVPKRVPISIKITLKAWGISDLALSQDPLSSSRVNNSGVMHELAKDVKANGAITAFVSGMLRLVATMAIRSVVLQLFSDAGQLGAFLRQSGGQRKKKTAAQANSRPIASPNEIAKAGCLNIGKSDICKEGVRRSLYVKVSCVEKASARNIGEKATISEVGLFQDGTKGDMERGETILKLQDDGVLVTKDDRRILDVPSQRDPLNLNTADSSYGDDHNSTLESAPSDKLHAMFQRGEETNKKILVIFGLRVREPDHEVIEAPGDRIGHLIAWQAFLDTETKLPGRQALKTVRLQKKEASPGMGLITLFGTTMSNDYLLINERSSMDTYAARELNRPYQTDGIGPAPSRSISQPCMFPATVGPHPYLSIADHKKQETTGEFIYDTDLFEYRFDGPMLDFWRRIWPAIGIYCMAVDTKASKQLKAFYQVCVAIDDTGACTDLTFLKLCVELRLTSIREATGVALPNKTVVSKALGLDNDREQFWEYEKDKHTFQPNKLSERSTYDLLSDEKKKFQVAIAGQKLEDGTLSGVTIEIRYFAHEYEATRKYLGEFANPLVVNGVFKQEYDGSKTEDAESTYWIFINDDTEDIKIHKEEIQGMRRSRGTRGEQCEELVLDEIQHIRFSKTRISANPAPDGGVRKALAEDAVLEIDFVAVTTGFTSDQLDHIMLIDVHIGIIFPEQPIIPIVERNKTTEGTGISAHHIKFVVAQIDFLLGKLIRRIDERDDFRLRAGTSTKGSVMALNAEMNSDVYIMARNHQQYYVLLPEKELQIIVLMENGPAARAMTARLYIDKKSEFIAALQGAVPLLLNAQLLTLAEDEKAADKPGSPTVLMRNRLGFRIYYFADNEEIERMLKVVHDQAHHLVRRSMVVKIVLQRQILTSVTFYAHTVTVAELAAMQKLLIFGSTVDIRGSLRMDLLPAVAADVLKPLADQLIKKPAAKRLASTKSVISALTQLDPGDKNNHALYGRHVNAAIGKIPLHVLLHYNIEAARTIAEVVKEAVIPPEGVKSADKEINKVVDTYCPAGELAEIAWEGEETHSSGDFFQGPLIQDETDMVSKQDLQAWLSVYKTVVRTRGPQKLIRQQIAPLISAEVIATSDGRVSVDIDEITELLINERRAAVAVHVFYARNKGEGIVSLSLYGEGRSLFMAIDLTLAITNKVVSLDAVYIQEEGVTGFRANEVYFAGESKDEDGADRIELYTVKQACGEVCGSEFMQWAEEAIVLYKLDRMLGLKYSSFALTPNETIAALLNTMVRTDKISTETVEGETKIIQASAGRGGNISASDKASRHDQDIYLADNAIEVVAIGGKRVTENGLLAQDSVGETKGLGLDEVYIMIREITKRGNAYLWDGVVARFEASFPQELNTKMGIATTMTIREALIKNIIVKVAFKRNMHRKADINLNRAASILFQVDRTDNSISKVARIFGMLENGKNHLGLDKSDEDYHDAVQQLVHRDAIITYPEEEQDRRVVVLLAYQVMNENALPTVIMKVEAQELRDSGVIITRSKKTGDDESMATEERMDYALGTKGYHLDNLILLMEHYELDVRPMDCPFILLTQAKYERGQVTKELHHATSSLLPETRAKRILKRREKKFEQDQVLAKQLSLEGPLLLGTLNESRALLIKKVSTNAKLTHDGHSTALSDALVVVDRQVTVGNLIAVDNFGHIIAMTIIALADVDAELDPLTPSNFQEEAGDTAREEFAEVGQFINSKAFWTDMIRNNVGHAVTDGLGREIIGHMRARLILTGIGARIYHEAMGPYGLRGIEEAGAMPITLIRCLVVDVLILIRTMSFVRIAKGHEWCFAQLEKDRKEQLIIDNEERQLFRLNDGNDCTVLDTVYYVLTLRVSGGRVAPYLVTQGGQVTEIDTQEIGLNPEMNGFAITKPVYAHVVVAFRAKELAIINVKLHIFGVLGREISTLDEAGLGTADQTLINCIIRFVLVDETYYTGPTKLLIDIFDRTSIRGATVLIQPLVVGADEKEVEDAGNRASDPRYHAHKIFSECDNKGILDIRKPKDTMKVAPESIRQKLNSPAKPDVYSEIGYAAAEEVLYVDFPQRFQYTAVTAEVRSGHLELRYGDQKSVRDASSGEIGNIAQKAATCFPVTVLLDVKGESIIYEDGTIIGQIKPDRRMYSFPRQEEGVNKALSAYKQSIGEGAITVGHRQKEFNKCETLTLDQTNQLIEKSVAQYFEVEGRFPELLIDAKSKGTGPGLPRAEGTRLAPPRYNTIYT-DDDGLIKAADIDSQEERITREIGFLAFIVPSLLDGELIRIAGGRNLATNEVAAQDEDYELTILLGEAESLLLFSALGARIGEKLPIALYSISGNTAQSAGVFLILSPANPFDKVTGNVKYSMAPPLWLMWPLAAYNLMDVGKHLALPGVTDEQYFKPGTASVQDRWTHEDDVYIGDENGWVTAINHVIVQAVADATWNALVFVHNPTGNKAPLMDAEHSLQPHDIFENSEYAGGIGITIDDNNAEREASAQLDAQAPADESIRELRLLWAQHHKILEDVMKETDGGVTPIDTEFSIALQLTADLQPGQFVYSGFNGRIGGGVTAREALAPRDILAFAHLDTLYAETAKYTAAAGARLGGHMVTSAGILRMAKTILVIKLSVNLMQYAASLAPLYLHIQSEGYERIYINIAQAYTGDGPERIDPKQLKGPAVTTRSITPLVTEDALNVIKLEDGPKVAAFNSREIAAKLQQNSEGIGQFDENYGDSAFMEWLDAGDQDTLTAVLSKRTQRLHGAFLLAQQLENLGGTPERVKVGEAYMEPEKQSTAPALAVPKLMAVIQGIKVDNVMDAGKGMTFVREIRLGNEFPSVMITLKLDVQRGIFPAKHKAGDPDKLAGTGEIEQIEVADVTAVLVHNQQKLRAGTMFGAAVENKQIVEAADAQGPVKISYILVMQTFMTKVPHVGREESGADGLKDFEIPIKVSRLGEEAILEPSLRPKALGTAGKKRYTVIGIGMIKDAQDKRGKDREKRAIVAFSIGVDVGMFALSEGVVDSGNLDEEERMYWGSFWVKTKNGSATIKSKKAKHRDTTYINVGISVTRKLGSFKDDYANVDRHFVGRVEIDTHGDVLGGNRDIVDGAQRKTFLEHVNIYVARKNPSYKQIQIRLKDEVWDSSLDIDAVEGEVRSMYLVDPKTYTLEIYLAREAESLGNGLQPVVQVTPDQLGTRSITTTIFEPNGGYIDALKQIRRTSKIVLDGDLDVCSQGVAYEFTDQGSLFTGLQKLNYVDPVAEDVADTYQPTIEGRVLAFLYMGGATMNTDPEPWMNLKHDQTSIYIWLWPQKAWFFLYGAKFSEFMVEGVFLHSPRHIAANGVSGLKVVAEFAAREFTSKHVRLHMDVEMVPLWMSLMPFVYDHIDRKFNPRKWFKVGQQDAYHTLAYVEWIPVCATEGAWFATIQAALEVTGISYTTPEENVRLKPKNQVYKFQGGILSANENRVDIPVATIRSANVDSVREDLAQPQVLRKAAGTGIGSIYDFGLLVLHAINGKEITAKAPHIEGESQYVGQKRPGARYYKVVKSEAEGAFRQDDRGIHSPMIKAMVHLWDLATQTLNGVISVLGLENLMVVDAITRPFLERAPGLWTQEVRPIEAKVHTRGRLGLADLESSLGMAPKVVLDPLMQNGALAKVIPVIESTAGDVEEMHLNQRIESRIISLTKYEVIARSMAKVGEGFVNHASLSMQGLRKAIYRTREKGLVSRQDHLGPQTARQAAVAFAPEVGHSLDIKVGVNVYDIWVRGLEILAQLDRRDKYFNYRAEELALEFADREGDMYKLHEEKNREGAGTIRGIHYDADHQPLSLELLAFRPPTVFNIMVSPNQIVQQEKEGAFLVDAQVIGNLKDSAVQGQGTEVGILDDVGYDNLGTFEFGTTMIRLDKEVTTKNNKKAQDNNVRIRFRVNRELKLREVLRDRRKSLGILNGLTKTDMNRVPRMREDNDAYNDTEILETEVRGIQKFLNPQLDVEAVRGFIAIMSEANEKKEKPAPFDGTGQDIKEDTFDEAVDKRGNGNQKLDANQFDDLDLAVKANVKFVPTLPAQGPAEPIHMKGKEIVVKENLRDPGNRAPGERSEDGKQMYVAEQDLNGVEQLADKVIKTNDSKVPTLQINQKDNDNAALNDGGLISFVTTADKYYADLKQVPANIALGAVYGASEERIAKDVIKEFEVLGAAIVLTLYLKEIPGLRVESDVKAAELKAGGEENMVVSEPRDKKKEEEVFHKIDASNEIHVEKGAGKGIATGSDIRPKTNTDRLMTALENSREGFADQKMKAEFETTFGKVHSGKLYKTEIPDHASLQDRDKTIAAPREGLRVAEGEKRKIINDGPVDLLSFPKRHEMASSRAMKMQGYLVETQHLEDAATFFTSQYWCIVYTGDIIRYFKYLDGDWGTFSKSKLKKGPTLDKEENKVEPLDLIPFVEYHAPEETNSNIFGISGTLRSTAAANRDRGMKLITHVQFEQDGKGLTNGSGVEPEEMDSIEEIDTIECADIREYCVIVARTEKVLIRADSRVIEIGATAANAKAIEFKMTEGRDVNEYPKTRITGCRADYEKIKLTESETEDFRKCIQDPEKYEIKDKVIGDPVLMLLDIHNEWVLGSFPSTALAKYLREELTNLPDAVKKFKVMIPVAQQEEKLIIDQIRDLEPERDSLDAEGQGQIYT
